# Supplementary material for: Crystal structure and Hirshfeld surface analysis of 8-aza­niumylquinolinium tetra­chlorido­zincate(II)
Source: Acta Crystallogr E Crystallogr Commun. 2023 Aug 30;79(Pt 9):856–61. doi: 10.1107/S2056989023007466 (PMC10483548; doi:10.1107/S2056989023007466)
Supplement: Supplementary file 1 [file e-79-00856-sup1.cif]

##############################################################################
#                                                                            #
# This CIF contains the data in a paper accepted for publication in          #
# Acta Crystallographica Section E. It conforms to the requirements of       #
# Notes for Authors for Acta Crystallographica Section E, and has been       #
# peer reviewed under the auspices of the IUCr Commission on Journals.       #
#                                                                            #
# Full details of the Crystallographic Information File format               #
# are given in the paper "The Crystallographic Information File (CIF):       #
# a New Standard Archive File for Crystallography" by S. R. Hall, F. H.      #
# Allen and I. D. Brown [Acta Cryst. (1991), A47, 655-685].                  #
#                                                                            #
# The current version of the core CIF dictionary is obtainable from          #
# ftp://ftp.iucr.org/pub/cif_core.dic.                                       #
#                                                                            #
# Software is freely available for graphical display of the structure(s)     #
# in this CIF. For information consult the CIF software page                 #
# http://www.iucr.org/resources/cif/software.                                #
#                                                                            #
# This file may be used for bona fide research purposes within the           #
# scientific community so long as proper attribution is given to the journal # 
# article from which it was obtained.                                        #
#                                                                            #
##############################################################################
data_I
_audit_creation_method
;
Olex2 1.5
(compiled 2023.03.06 svn.rbb2c1857 for OlexSys, GUI svn.r6748)
;
_journal_date_recd_electronic     2023-08-07
_journal_date_accepted     2023-08-25
_journal_name_full     'Acta Crystallographica, Section E'
_journal_year     2023
_journal_volume     79
_journal_issue      9
_journal_page_first     856
_journal_page_last     861
_journal_paper_category     GM
_journal_paper_doi     10.1107/S2056989023007466
_journal_coeditor_code     WM5692
_publ_contact_author_name     'Ashurov M. Jamshid'
_publ_contact_author_address
;
Institute of Bioorganic Chemistry
Academy of Sciences of Uzbekistan
M. Ulugbek Str. 83
Tashkent 700125
Uzbekistan
;
_publ_contact_author_email     ashurovjamshid1@gmail.com
_publ_contact_author_fax     '+998712627063'
_publ_contact_author_phone     '+998935514007'
_publ_section_title
;
Crystal structure and Hirshfeld surface analysis of 8-azaniumylquinolinium
tetrachloridozincate(II)
;
_publ_section_title_footnote     .
loop_
    _publ_author_name
    _publ_author_footnote
    _publ_author_address
    'Umirova, Gulnora A.' .
;
Termez State University
Barkamol avlod street 43
Termez city
Uzbekistan
;
    'Turaev, Khayit Kh.' .
;
Termez State University
Barkamol avlod street 43
Termez city
Uzbekistan
;
    'Alimnazarov, Bekmurod Kh.' .
;
Termez State University
Barkamol avlod street 43
Termez city
Uzbekistan
;
    'Kasimov, Sherzod A.' .
;
Termez State University
Barkamol avlod street 43
Termez city
Uzbekistan
;
    'Djalilov, Abdulakhat T.' .
;
Tashkent Scientific Research Institute of Chemical Technology
Township Shura-bazar
District of Zangiata
Tashkent 111116
Uzbekistan
;
    'Ibragimov, Bakhtiyar T.' .
;
Institute of Bioorganic Chemistry
Academy of Sciences of Uzbekistan
M. Ulugbek Str. 83
Tashkent 700125
Uzbekistan
;
    'Ashurov, Jamshid M.' .
;
Institute of Bioorganic Chemistry
Academy of Sciences of Uzbekistan
M. Ulugbek Str. 83
Tashkent 700125
Uzbekistan
;
_publ_section_synopsis
;
The organic--inorganic hybride salt (C~9~H~10~N~2~)[ZnCl~4~] consists of a
planar 8-azaniumylquinolinium dication and a tetrahedral
tetrachloridozincate(II) dianion, held together by N---H...Cl and C---H...Cl
hydrogen bonds, and \p---\p interactions.
;
_chemical_name_systematic
;
8-Azaniumylquinolinium tetrachloridozincate(II)
;
_chemical_name_common     ?
_chemical_formula_moiety     'C9 H10 N2 2+, Zn Cl4 2-'
_chemical_formula_sum     'C9 H10 Cl4 N2 Zn'
_chemical_formula_iupac     '(C9 H10 N2) [Zn Cl4]'
_chemical_formula_weight     353.36
_chemical_melting_point     ?
_space_group_crystal_system     monoclinic
_space_group_name_H-M_alt     'P 21/n'
_space_group_name_Hall     '-P 2yn'
loop_
    _space_group_symop_operation_xyz
    'x, y, z'
    '-x+1/2, y+1/2, -z+1/2'
    '-x, -y, -z'
    'x-1/2, -y-1/2, z-1/2'
_cell_length_a     7.52646(6)
_cell_length_b     13.40703(12)
_cell_length_c     12.65801(11)
_cell_angle_alpha     90
_cell_angle_beta     92.8635(8)
_cell_angle_gamma     90
_cell_volume     1275.692(19)
_cell_formula_units_Z     4
_cell_measurement_reflns_used     8253
_cell_measurement_theta_min     3.3170
_cell_measurement_theta_max     71.3480
_cell_measurement_temperature     566.15
_exptl_crystal_description     'block'
_exptl_crystal_colour     'pale yellow'
_exptl_crystal_size_max     0.24
_exptl_crystal_size_mid     0.21
_exptl_crystal_size_min     0.15
_exptl_crystal_density_diffrn     1.840
_exptl_crystal_density_meas     ?
_exptl_crystal_density_method     ?
_exptl_crystal_F_000     704
_exptl_absorpt_coefficient_mu     10.163
_exptl_absorpt_correction_type     multi-scan
_exptl_absorpt_process_details
;
(CrysAlis PRO; Rigaku OD, 2020)
;
_exptl_absorpt_correction_T_min     0.49111
_exptl_absorpt_correction_T_max     1.00000
_diffrn_ambient_temperature     566.15
_diffrn_source     'micro-focus sealed X-ray tube'
_diffrn_radiation_type     'Cu K\a'
_diffrn_radiation_wavelength     1.54184
_diffrn_radiation_monochromator     mirror
_diffrn_measurement_device_type
  'Rigaku XtaLAB Synergy single source diffractometer with a HyPix3000 detector'
_diffrn_measurement_device     'four-circle diffractometer'
_diffrn_measurement_method     '\w scans'
_diffrn_detector     'Hybrid Pixel Array Detector'
_diffrn_detector_area_resol_mean     10.0000
_diffrn_reflns_number     11239
_diffrn_reflns_av_R_equivalents     0.0365
_diffrn_reflns_av_unetI/netI     0.0239
_diffrn_reflns_theta_min     4.808
_diffrn_reflns_theta_max     71.436
_diffrn_reflns_theta_full     67.684
_diffrn_measured_fraction_theta_max     0.995
_diffrn_measured_fraction_theta_full     1.000
_diffrn_reflns_limit_h_min     -9
_diffrn_reflns_limit_h_max     7
_diffrn_reflns_limit_k_min     -16
_diffrn_reflns_limit_k_max     16
_diffrn_reflns_limit_l_min     -15
_diffrn_reflns_limit_l_max     15
_diffrn_radiation_probe     x-ray
_refine_special_details     ?
_reflns_number_total     2474
_reflns_number_gt     2341
_reflns_threshold_expression     'I > 2\s(I)'
_refine_ls_structure_factor_coef     Fsqd
_refine_ls_matrix_type     full
_refine_ls_R_factor_all     0.0243
_refine_ls_R_factor_gt     0.0231
_refine_ls_wR_factor_gt     0.0639
_refine_ls_wR_factor_ref     0.0647
_refine_ls_goodness_of_fit_ref     1.064
_refine_ls_restrained_S_all     1.064
_refine_ls_number_reflns     2474
_refine_ls_number_parameters     162
_refine_ls_number_restraints     4
_refine_ls_hydrogen_treatment     mixed
_refine_ls_weighting_scheme     calc
_refine_ls_weighting_details
              'w=1/[\s^2^(Fo^2^)+(0.0362P)^2^+0.3283P] where P=(Fo^2^+2Fc^2^)/3'
_atom_sites_solution_hydrogens     mixed
_atom_sites_solution_primary     dual
_atom_sites_solution_secondary     ?
_refine_ls_shift/su_max     0.001
_refine_ls_shift/su_mean     0.000
_refine_diff_density_max     0.315
_refine_diff_density_min     -0.278
_refine_ls_extinction_method
;
SHELXL (Sheldrick, 2015b)
;
_refine_ls_extinction_coef     0.00359(19)
_refine_ls_extinction_expression
                                  'Fc^*^=kFc[1+0.001xFc^2^\l^3^/sin(2\q)]^-1/4^'
loop_
    _atom_type_symbol
    _atom_type_description
    _atom_type_scat_dispersion_real
    _atom_type_scat_dispersion_imag
    _atom_type_scat_source
    'C' 'C' 0.0181 0.0091
                         'International Tables Vol C Tables 4.2.6.8 and 6.1.1.4'
    'H' 'H' 0.0000 0.0000
                         'International Tables Vol C Tables 4.2.6.8 and 6.1.1.4'
    'Cl' 'Cl' 0.3639 0.7018
                         'International Tables Vol C Tables 4.2.6.8 and 6.1.1.4'
    'N' 'N' 0.0311 0.0180
                         'International Tables Vol C Tables 4.2.6.8 and 6.1.1.4'
    'Zn' 'Zn' -1.5491 0.6778
                         'International Tables Vol C Tables 4.2.6.8 and 6.1.1.4'
_computing_data_collection
;
CrysAlis PRO (Rigaku OD, 2020)
;
_computing_cell_refinement
;
CrysAlis PRO (Rigaku OD, 2020)
;
_computing_data_reduction
;
CrysAlis PRO (Rigaku OD, 2020)
;
_computing_structure_solution
;
SHELXT (Sheldrick, 2015a)
;
_computing_structure_refinement
;
SHELXL (Sheldrick, 2015b)
;
_computing_molecular_graphics
;
OLEX2 (Dolomanov <i>et al.</i>,  2009)
;
_computing_publication_material
;
publCIF (Westrip, 2010)
;
loop_
    _atom_site_type_symbol
    _atom_site_label
    _atom_site_fract_x
    _atom_site_fract_y
    _atom_site_fract_z
    _atom_site_U_iso_or_equiv
    _atom_site_adp_type
    _atom_site_calc_flag
    _atom_site_occupancy
    _atom_site_disorder_assembly
    _atom_site_disorder_group
    Zn Zn1 0.92145(3) 0.41694(2) 0.17409(2) 0.02862(11) Uani d 1 . .
    Cl Cl4 0.66523(6) 0.36967(4) 0.07893(3) 0.03361(13) Uani d 1 . .
    Cl Cl1 0.84550(6) 0.56627(3) 0.24448(4) 0.03547(13) Uani d 1 . .
    Cl Cl2 0.95542(7) 0.31035(3) 0.31521(4) 0.03674(14) Uani d 1 . .
    Cl Cl3 1.16765(6) 0.41294(4) 0.08236(4) 0.03691(14) Uani d 1 . .
    N N2 0.4715(2) 0.39322(11) 0.28755(12) 0.0269(3) Uani d 1 . .
    N N1 0.4398(2) 0.58098(12) 0.17865(12) 0.0296(4) Uani d 1 . .
    C C1 0.3676(2) 0.56492(13) 0.28262(13) 0.0245(4) Uani d 1 . .
    C C8 0.3848(2) 0.47086(13) 0.33164(13) 0.0228(3) Uani d 1 . .
    C C9 0.3120(2) 0.45601(14) 0.43180(14) 0.0275(4) Uani d 1 . .
    C C4 0.2233(2) 0.53608(16) 0.47875(15) 0.0340(4) Uani d 1 . .
    H H4 0.173175 0.526950 0.543724 0.041 Uiso calc 1 . .
    C C2 0.2837(2) 0.64101(14) 0.33141(16) 0.0320(4) Uani d 1 . .
    H H2A 0.274830 0.703201 0.299033 0.038 Uiso calc 1 . .
    C C7 0.4940(3) 0.30526(14) 0.33447(16) 0.0335(4) Uani d 1 . .
    H H7 0.556834 0.255296 0.301634 0.040 Uiso calc 1 . .
    C C5 0.3326(3) 0.36147(16) 0.47933(15) 0.0357(4) Uani d 1 . .
    H H5 0.282864 0.349307 0.543880 0.043 Uiso calc 1 . .
    C C6 0.4245(3) 0.28736(16) 0.43198(17) 0.0391(5) Uani d 1 . .
    H H6 0.440294 0.225711 0.464797 0.047 Uiso calc 1 . .
    C C3 0.2103(3) 0.62624(16) 0.43029(16) 0.0367(5) Uani d 1 . .
    H H3 0.152643 0.678533 0.462586 0.044 Uiso calc 1 . .
    H H1A 0.5529(15) 0.5639(17) 0.179(2) 0.042(7) Uiso d 1 . .
    H H1B 0.434(3) 0.6446(9) 0.160(2) 0.056(8) Uiso d 1 . .
    H H1C 0.381(3) 0.5492(16) 0.1272(14) 0.039(6) Uiso d 1 . .
    H H2 0.518(3) 0.3968(17) 0.2270(11) 0.040(6) Uiso d 1 . .
loop_
    _atom_site_aniso_label
    _atom_site_aniso_U_11
    _atom_site_aniso_U_22
    _atom_site_aniso_U_33
    _atom_site_aniso_U_12
    _atom_site_aniso_U_13
    _atom_site_aniso_U_23
    Zn1 0.02863(16) 0.02727(16) 0.03004(16) 0.00008(9) 0.00209(11) -0.00273(9)
    Cl4 0.0300(2) 0.0444(3) 0.0265(2) -0.00244(18) 0.00214(17) -0.00831(18)
    Cl1 0.0422(3) 0.0237(2) 0.0402(3) 0.00109(18) -0.0005(2) -0.00495(17)
    Cl2 0.0478(3) 0.0272(2) 0.0354(2) 0.00672(19) 0.0037(2) 0.00296(17)
    Cl3 0.0301(2) 0.0450(3) 0.0360(3) -0.00615(18) 0.00597(19) -0.00603(19)
    N2 0.0301(8) 0.0249(7) 0.0258(7) -0.0017(6) 0.0042(6) -0.0003(6)
    N1 0.0371(9) 0.0273(9) 0.0244(8) -0.0017(7) 0.0025(7) 0.0033(6)
    C1 0.0261(8) 0.0257(8) 0.0216(8) -0.0030(7) 0.0006(7) 0.0003(6)
    C8 0.0233(8) 0.0249(9) 0.0203(8) -0.0030(7) -0.0001(6) -0.0014(6)
    C9 0.0261(8) 0.0333(10) 0.0231(8) -0.0076(7) 0.0009(7) 0.0000(7)
    C4 0.0305(9) 0.0469(12) 0.0250(9) -0.0049(8) 0.0058(7) -0.0074(8)
    C2 0.0340(10) 0.0265(9) 0.0352(10) 0.0004(7) -0.0006(8) -0.0025(7)
    C7 0.0315(10) 0.0242(9) 0.0445(11) -0.0002(7) -0.0007(8) 0.0014(8)
    C5 0.0367(10) 0.0440(11) 0.0266(9) -0.0092(9) 0.0020(8) 0.0100(8)
    C6 0.0394(11) 0.0345(10) 0.0428(11) -0.0054(9) -0.0041(9) 0.0161(9)
    C3 0.0337(10) 0.0391(11) 0.0376(11) 0.0012(8) 0.0053(8) -0.0129(9)
_geom_special_details
;
 All esds (except the esd in the dihedral angle between two l.s. planes)
 are estimated using the full covariance matrix.  The cell esds are taken
 into account individually in the estimation of esds in distances, angles
 and torsion angles; correlations between esds in cell parameters are only
 used when they are defined by crystal symmetry.  An approximate (isotropic)
 treatment of cell esds is used for estimating esds involving l.s. planes.
;
loop_
    _geom_bond_atom_site_label_1
    _geom_bond_atom_site_label_2
    _geom_bond_site_symmetry_2
    _geom_bond_distance
    _geom_bond_publ_flag
    Zn1 Cl4 . 2.3108(5) ?
    Zn1 Cl1 . 2.2759(5) ?
    Zn1 Cl2 . 2.2919(5) ?
    Zn1 Cl3 . 2.2360(5) ?
    N2 C8 . 1.362(2) ?
    N2 C7 . 1.327(2) ?
    N2 H2 . 0.860(10) ?
    N1 C1 . 1.464(2) ?
    N1 H1A . 0.882(10) ?
    N1 H1B . 0.884(10) ?
    N1 H1C . 0.877(10) ?
    C1 C8 . 1.409(2) ?
    C1 C2 . 1.364(3) ?
    C8 C9 . 1.420(2) ?
    C9 C4 . 1.411(3) ?
    C9 C5 . 1.408(3) ?
    C4 H4 . 0.9300 ?
    C4 C3 . 1.357(3) ?
    C2 H2A . 0.9300 ?
    C2 C3 . 1.407(3) ?
    C7 H7 . 0.9300 ?
    C7 C6 . 1.385(3) ?
    C5 H5 . 0.9300 ?
    C5 C6 . 1.366(3) ?
    C6 H6 . 0.9300 ?
    C3 H3 . 0.9300 ?
loop_
    _geom_angle_atom_site_label_1
    _geom_angle_atom_site_label_2
    _geom_angle_atom_site_label_3
    _geom_angle_site_symmetry_1
    _geom_angle_site_symmetry_3
    _geom_angle
    _geom_angle_publ_flag
    Cl1 Zn1 Cl4 . . 103.058(19) ?
    Cl1 Zn1 Cl2 . . 105.30(2) ?
    Cl2 Zn1 Cl4 . . 107.04(2) ?
    Cl3 Zn1 Cl4 . . 114.479(19) ?
    Cl3 Zn1 Cl1 . . 117.08(2) ?
    Cl3 Zn1 Cl2 . . 109.07(2) ?
    C8 N2 H2 . . 123.2(16) ?
    C7 N2 C8 . . 123.26(16) ?
    C7 N2 H2 . . 113.6(16) ?
    C1 N1 H1A . . 111.1(17) ?
    C1 N1 H1B . . 111.1(18) ?
    C1 N1 H1C . . 113.6(16) ?
    H1A N1 H1B . . 107(2) ?
    H1A N1 H1C . . 109(2) ?
    H1B N1 H1C . . 105(2) ?
    C8 C1 N1 . . 119.84(15) ?
    C2 C1 N1 . . 119.86(16) ?
    C2 C1 C8 . . 120.31(17) ?
    N2 C8 C1 . . 122.61(15) ?
    N2 C8 C9 . . 118.20(16) ?
    C1 C8 C9 . . 119.18(16) ?
    C4 C9 C8 . . 118.77(17) ?
    C5 C9 C8 . . 117.93(18) ?
    C5 C9 C4 . . 123.31(17) ?
    C9 C4 H4 . . 119.6 ?
    C3 C4 C9 . . 120.82(18) ?
    C3 C4 H4 . . 119.6 ?
    C1 C2 H2A . . 119.7 ?
    C1 C2 C3 . . 120.58(18) ?
    C3 C2 H2A . . 119.7 ?
    N2 C7 H7 . . 119.8 ?
    N2 C7 C6 . . 120.47(18) ?
    C6 C7 H7 . . 119.8 ?
    C9 C5 H5 . . 119.5 ?
    C6 C5 C9 . . 120.96(18) ?
    C6 C5 H5 . . 119.5 ?
    C7 C6 H6 . . 120.4 ?
    C5 C6 C7 . . 119.13(18) ?
    C5 C6 H6 . . 120.4 ?
    C4 C3 C2 . . 120.33(18) ?
    C4 C3 H3 . . 119.8 ?
    C2 C3 H3 . . 119.8 ?
loop_
    _geom_torsion_atom_site_label_1
    _geom_torsion_atom_site_label_2
    _geom_torsion_atom_site_label_3
    _geom_torsion_atom_site_label_4
    _geom_torsion_site_symmetry_1
    _geom_torsion_site_symmetry_2
    _geom_torsion_site_symmetry_3
    _geom_torsion_site_symmetry_4
    _geom_torsion
    _geom_torsion_publ_flag
    N2 C8 C9 C4 . . . . 179.45(15) ?
    N2 C8 C9 C5 . . . . -0.5(2) ?
    N2 C7 C6 C5 . . . . 0.0(3) ?
    N1 C1 C8 N2 . . . . 1.9(2) ?
    N1 C1 C8 C9 . . . . -179.12(16) ?
    N1 C1 C2 C3 . . . . 178.65(17) ?
    C1 C8 C9 C4 . . . . 0.5(2) ?
    C1 C8 C9 C5 . . . . -179.45(16) ?
    C1 C2 C3 C4 . . . . 0.5(3) ?
    C8 N2 C7 C6 . . . . 1.6(3) ?
    C8 C1 C2 C3 . . . . -1.2(3) ?
    C8 C9 C4 C3 . . . . -1.2(3) ?
    C8 C9 C5 C6 . . . . 2.0(3) ?
    C9 C4 C3 C2 . . . . 0.7(3) ?
    C9 C5 C6 C7 . . . . -1.8(3) ?
    C4 C9 C5 C6 . . . . -177.92(18) ?
    C2 C1 C8 N2 . . . . -178.25(16) ?
    C2 C1 C8 C9 . . . . 0.7(3) ?
    C7 N2 C8 C1 . . . . 177.61(17) ?
    C7 N2 C8 C9 . . . . -1.3(3) ?
    C5 C9 C4 C3 . . . . 178.74(18) ?
loop_
    _geom_hbond_atom_site_label_d
    _geom_hbond_atom_site_label_h
    _geom_hbond_atom_site_label_a
    _geom_hbond_site_symmetry_d
    _geom_hbond_site_symmetry_h
    _geom_hbond_site_symmetry_a
    _geom_hbond_distance_dh
    _geom_hbond_distance_ha
    _geom_hbond_distance_da
    _geom_hbond_angle_dha
    _geom_hbond_publ_flag
    N1 H1A Cl1 ? ? ? 0.881(12) 2.314(14) 3.1309(16) 154(2) yes
    N1 H1B Cl2 . . 2_655 0.886(13) 2.388(14) 3.1747(17) 148(2) yes
    N1 H1C Cl3 . . 1_455 0.88(2) 2.48(2) 3.2415(16) 145.4(17) yes
    N2 H2 Cl4 . . . 0.860(16) 2.254(17) 3.0958(16) 166(2) yes
    C7 H7 Cl1 . . 2_645 0.9300 2.7100 3.584(2) 157.00 yes
_shelx_space_group_comment
;
The symmetry employed for this shelxl refinement is uniquely defined
by the following loop, which should always be used as a source of
symmetry information in preference to the above space-group names.
They are only intended as comments.
;
_shelx_estimated_absorpt_T_min     0.194
_shelx_estimated_absorpt_T_max     0.311
_shelx_hkl_file
;
   0   0  -1 49.8123 18.6101  37
   0   0   1 33.6557 16.8797  39
   0   0   1 34.8117 20.1013   3
   0   0   2 331450. 8140.84  39
   0   0  -2 311889. 8110.08  44
   0   0   2 305904. 8178.99   3
   0   0  -3 80.3661 56.1515  37
   0   0   3 20.8252 41.9746  40
   0   0   3 10.3436 40.0616  39
   0   0   3 174.852 97.4361   3
   0   0   4 2251.84 217.351  40
   0   0   4 2755.43 274.889   3
   0   0   5 18.4914 62.0067  40
   0   0   5-23.3734 90.5023   3
   0   0   6 9098.50 583.507  40
   0   0   6 10075.2 661.598   3
   0   0   7 28.2685 70.6658  40
   0   0   7 140.780 130.480   3
   0   0   8 486359. 13257.0  38
   0   0   8 501559. 13304.4   3
   0   0   8 508775. 13144.7  40
   0   0   9 143.157 150.878   3
   0   0  -9-45.5081 124.615  16
   0   0   9 93.1176 127.492  38
   0   0  10 1243.94 329.729  13
   0   0 -10 1170.13 307.656  16
   0   0  11 60.4842 165.603  13
   0   0 -11-54.1521 160.146  16
   0   0 -11 329.144 212.410   9
   0   0  12 265939. 8098.99  13
   0   0 -12 277666. 8007.09  16
   0   0 -13-48.1479 170.190  16
   0   0 -14 11331.4 814.581  16
   0   0  15-77.2245 81.3953  55
   0   0 -15-52.6819 88.3410  16
   0   1   0 422.043 43.6375   5
   0  -1   0 27.9672 14.4177   1
   0   1   1 29857.1 817.049  38
   0  -1  -1 27701.5 796.101  43
   0  -1   1 28563.0 785.247   2
   0  -1   1 26314.4 773.755   4
   0   1   2 35899.5 1060.69  38
   0   1  -2 35340.7 1037.77  37
   0  -1  -2 34306.8 1036.00  43
   0  -1   2 32464.5 993.550  40
   0  -1   2 33226.4 1040.03   3
   0   1   2 37023.7 1071.51   3
   0   1  -3 178532. 4486.23  37
   0   1   3 176190. 4522.67  38
   0  -1   3 171672. 4444.04  39
   0  -1   3 169380. 4444.66  40
   0  -1  -3 173011. 4490.56  43
   0  -1  -3 166861. 4397.32  44
   0  -1   3 164159. 4511.72   3
   0   1   3 167613. 4530.38   3
   0   1   4 181309. 4793.31  38
   0   1  -4 182349. 4734.61  37
   0  -1  -4 185508. 4777.20  43
   0  -1   4 171098. 4680.62  39
   0  -1   4 177179. 4698.86  40
   0   1   4 173667. 4802.85   3
   0  -1   4 169857. 4790.21   3
   0   1   5 68710.3 2129.20  38
   0   1  -5 63526.9 2014.64  37
   0  -1   5 62404.6 1983.74  39
   0  -1   5 66492.7 2029.55  40
   0   1   5 65474.4 2134.96   3
   0  -1   5 63891.8 2120.55   3
   0   1   6 18662.5 948.841  38
   0   1   6 20213.1 931.431  40
   0  -1   6 18391.1 884.982  40
   0   1   6 18069.2 953.639   3
   0  -1   6 20333.3 997.966   3
   0   1   7 13215.9 838.246  38
   0  -1   7 13023.0 767.953  40
   0   1   7 14758.7 827.497  40
   0  -1   7 13544.6 857.464   3
   0   1   7 14268.0 873.485   3
   0   1   8 10362.9 785.907  38
   0   1   8 11871.1 849.286   3
   0  -1   8 10593.2 817.257   3
   0   1   8 10391.6 743.462  40
   0  -1   9 36244.8 1758.07  38
   0  -1   9 37023.7 1824.71  13
   0   1   9 37801.2 1843.36  13
   0   1  -9 38659.1 1784.49  16
   0  -1  -9 38097.1 1778.55  16
   0   1   9 37068.3 1681.33  40
   0  -1   9 38896.2 1823.37   3
   0  -1  10 34315.4 1769.99   3
   0  -1  10 35755.8 1855.45  13
   0  -1 -10 39118.2 1830.77  16
   0   1  10 34479.2 1834.28  13
   0   1 -10 33731.9 1746.32  16
   0  -1  11 63790.6 2776.32  13
   0  -1 -11 66688.1 2706.96  16
   0   1  11 64070.1 2772.00  13
   0   1 -11 68556.8 2726.81  16
   0  -1 -12 4983.33 624.616   9
   0   1 -12 4321.00 589.653  16
   0  -1 -12 6228.51 688.310  16
   0  -1  12 3841.97 584.939  13
   0  -1 -13 13823.9 981.516   9
   0  -1  13 12209.7 997.725  13
   0   1 -13 14520.5 1021.09  16
   0  -1 -13 14284.4 1012.45  16
   0  -1 -14 12806.5 875.920  16
   0   1 -14 13060.2 869.136  16
   0  -1 -14 11827.8 795.954   9
   0  -1  15 4799.61 423.069  55
   0   1  15 4180.34 396.225  55
   0   1 -15 4288.86 410.575  16
   0  -1 -15 4298.33 411.886  16
   0  -2   0 376726. 9505.89   1
   0   2   0 360428. 9531.32   5
   0   2   1 356337. 8893.84  38
   0  -2   1 372239. 8845.08  41
   0   2  -1 349064. 8904.06   5
   0  -2   1 379411. 8868.57   2
   0  -2   1 357559. 8827.02   4
   0   2  -2 46136.9 1396.72  37
   0   2   2 50181.1 1421.53  38
   0  -2  -2 47891.9 1324.27  45
   0  -2   2 46558.0 1351.56  41
   0  -2  -2 46599.9 1385.25  43
   0  -2   2 47765.1 1368.07   2
   0   2   3 397606. 9836.82  38
   0   2  -3 403153. 9812.48  37
   0  -2  -3 387747. 9787.87  43
   0  -2  -3 377759. 9681.41  45
   0  -2   3 367872. 9793.89   3
   0   2   4 21234.1 869.552  38
   0   2  -4 19151.1 814.425  37
   0  -2  -4 20990.8 840.376  43
   0  -2   4 20497.7 785.200  39
   0  -2   4 19160.8 843.267   3
   0   2   4 21061.5 870.108   3
   0   2   5 38160.0 1434.41  38
   0   2  -5 38406.0 1385.75  37
   0  -2   5 37530.6 1324.06  39
   0  -2  -5 40370.6 1428.86  43
   0   2   5 40261.8 1459.54   3
   0  -2   5 37332.5 1438.56   3
   0   2  -6 7050.96 513.671  37
   0  -2   6 6559.30 544.895   3
   0   2   7 143382. 4402.58  38
   0   2  -7 145055. 4290.57  37
   0  -2   7 148416. 4457.12   3
   0   2   7 148095. 4342.29  40
   0   2   8 1055.66 270.265  38
   0  -2   8 1206.84 280.799  14
   0   2   8 1347.20 306.882  13
   0  -2  -8 1083.15 270.812  16
   0   2   8 1419.15 277.586  40
   0  -2   8 1570.51 326.726   3
   0   2  -9 268508. 7838.95  16
   0  -2  -9 281041. 7863.97  16
   0   2   9 272368. 7966.11  13
   0   2   9 277059. 7755.17  40
   0  -2   9 266831. 7861.24   3
   0  -2 -10 11269.1 922.070  16
   0  -2  10 10729.3 944.468  13
   0   2  10 10631.3 955.270  13
   0   2 -10 10627.0 902.657  16
   0   2  10 10181.3 837.790  40
   0  -2  10 11432.0 953.877   3
   0  -2 -11 16788.2 1165.30  16
   0   2 -11 15773.2 1144.34  16
   0  -2  11 16457.8 1221.32  13
   0  -2 -12 25799.5 1506.88   9
   0   2 -12 25423.0 1462.77  16
   0  -2 -12 23231.5 1410.27  16
   0  -2  12 24929.6 1527.69  13
   0   2 -13 19381.7 1201.12  16
   0  -2 -13 18843.7 1184.60  16
   0  -2  13 18499.8 1245.06  13
   0  -2 -14 773.508 230.188   9
   0   2 -14 1141.49 267.624  16
   0  -2 -14 1093.23 255.303  16
   0  -2  14 686.020 218.424  55
   0   2  14 873.700 225.457  55
   0  -2 -15 6469.47 490.960  16
   0   2 -15 5839.22 474.990  16
   0   2 -15 5361.27 452.294   8
   0  -2 -15 5492.75 453.553   8
   0  -2 -15 6289.78 458.479   9
   0  -2  15 5804.33 452.472  55
   0   2  15 5824.25 451.272  55
   0  -3   0 275.251 62.4862   1
   0   3   0 146.400 65.2486   5
   0  -3   0 171.431 43.8215  27
   0  -3  -1 883.578 114.103  42
   0   3   1 890.616 116.664   5
   0  -3   1 725.696 85.9259   4
   0   3   2 633951. 16409.4  38
   0  -3   2 673084. 16346.4  41
   0  -3   2 631571. 16316.9   4
   0  -3   2 685322. 16373.5   2
   0  -3  -3 122529. 3318.81  43
   0  -3   3 115518. 3244.39  41
   0   3  -3 118666. 3332.03  37
   0   3   3 125912. 3363.98  38
   0   3   4 119.514 91.9783  38
   0   3  -4 244.320 105.191  37
   0  -3   4 345.161 99.3678  41
   0  -3  -4 234.263 100.874  43
   0  -3   4 248.021 108.889   3
   0   3   5 149642. 4230.98  38
   0   3  -5 145425. 4177.41  37
   0  -3  -5 152089. 4195.10  43
   0  -3   5 143263. 4214.83   3
   0   3  -6 22851.0 1059.08  37
   0   3   6 23291.8 1113.31  38
   0  -3  -6 23276.2 1086.93  43
   0  -3   6 22468.5 1111.80   3
   0  -3   7 6022.11 570.320   3
   0   3   7 5391.64 534.207  38
   0   3  -7 5646.61 507.216  37
   0   3   8 607.368 223.199  13
   0  -3   8 945.206 264.415  14
   0  -3   8 1006.03 273.550   3
   0  -3   8 1237.35 314.111  56
   0   3   8 1258.79 271.008  40
   0   3   9 5895.94 609.166  40
   0  -3   9 5579.08 635.045   3
   0  -3  -9 5490.78 613.658  16
   0  -3   9 4842.41 590.180  14
   0  -3   9 6627.19 711.479  56
   0   3  -9 5476.40 607.205  18
   0   3  10 216129. 6701.44  40
   0   3 -10 230769. 6854.15  16
   0  -3 -10 230603. 6845.55  16
   0  -3  10 234666. 6922.37  56
   0  -3  10 226279. 6895.38   3
   0   3 -10 232547. 6824.58  18
   0   3 -11 162.169 209.520  16
   0  -3 -11 426.816 215.223  16
   0  -3  11 424.320 234.901  13
   0  -3  11 571.439 232.457  56
   0   3  12 8910.07 823.244  29
   0  -3 -12 8481.98 829.995   9
   0  -3  12 8510.04 869.496  13
   0  -3 -12 6926.67 733.686  16
   0   3 -12 9163.77 825.393  16
   0  -3 -13 15409.6 1041.66   9
   0   3 -13 15230.7 1024.30  16
   0  -3 -13 14738.1 1006.32  16
   0  -3  13 14124.5 1050.15  13
   0   3  14 11239.2 726.767  55
   0  -3  14 10088.1 707.054  55
   0  -3 -14 9891.50 722.287   9
   0   3 -14 9760.09 722.047  16
   0  -3 -14 9132.56 706.688  16
   0  -3  14 10774.7 795.560  13
   0   3 -15 357.586 130.111  16
   0  -3 -15 369.686 124.263   9
   0   4   0 624685. 16468.3   5
   0  -4   0 683789. 16424.5   1
   0  -4  -1 42634.5 1330.23  42
   0  -4  -1 42874.1 1341.50   1
   0  -4   1 39225.4 1238.21   4
   0  -4   1 42767.6 1324.50   2
   0   4  -1 43705.1 1398.02   5
   0   4   1 44817.5 1375.62   5
   0   4   2 1432.60 183.679  38
   0  -4   2 1460.73 151.145   4
   0  -4   2 1379.76 164.005   2
   0   4   3 246923. 6521.87  38
   0   4  -3 244620. 6516.35  37
   0  -4  -3 246255. 6474.38  43
   0  -4   3 245387. 6393.70  41
   0  -4   3 247181. 6436.27   2
   0   4   4 26182.8 1066.15  38
   0   4  -4 25245.5 1052.50  37
   0  -4   4 24077.4 954.284  41
   0  -4  -4 25848.1 1031.11  43
   0  -4   4 23333.8 997.970   3
   0   4  -5 79610.0 2562.49  37
   0   4   5 81601.8 2598.73  38
   0  -4  -5 82102.3 2549.08  43
   0  -4   5 77619.5 2551.25   3
   0   4  -6 13961.1 815.786  37
   0   4   6 13344.6 822.782  38
   0  -4  -6 13972.6 814.303  43
   0  -4   6 14069.9 848.987   3
   0   4  -7 29813.6 1400.61  37
   0  -4   7 33050.0 1518.65   3
   0  -4  -7 33875.7 1483.76  43
   0   4   8 78563.4 2763.70  40
   0  -4   8 78548.0 2845.27  14
   0  -4  -8 78982.3 2811.07  16
   0   4  -8 68730.5 2637.55  37
   0  -4   8 75812.5 2817.92   3
   0  -4   8 81380.0 3016.55  56
   0   4   8 73333.2 2679.38  52
   0  -4  -9 45046.1 2022.51  16
   0  -4   9 42960.3 2035.06  14
   0   4   9 45159.0 1977.41  40
   0  -4   9 49005.3 2187.83  56
   0  -4  10 7145.20 762.880  56
   0   4  10 6617.36 689.182  40
   0   4 -10 7417.21 755.726  16
   0  -4 -10 6600.33 702.433  16
   0  -4 -10 6225.13 790.939  27
   0   4 -10 7190.36 744.905  18
   0  -4  11 12777.6 1071.25  13
   0   4 -11 12562.7 994.969  16
   0  -4 -11 13164.1 1012.74  16
   0  -4  11 12123.3 985.675  56
   0   4 -11 11027.3 936.133  18
   0  -4 -11 13763.8 1101.50   9
   0  -4  12 42763.7 2084.77  13
   0  -4 -12 39599.1 1916.81  16
   0   4 -12 42032.4 1961.07  16
   0  -4  12 40298.7 1898.70  56
   0   4  12 44982.6 2053.73  29
   0  -4 -12 44772.0 2050.36   9
   0   4 -13-42.2540 133.586  16
   0  -4  13-49.1221 122.775  13
   0  -4 -13-41.3959 138.812  16
   0  -4  13 75.1202 118.746  56
   0   4  13 43.0026 151.999  29
   0  -4 -13 307.741 219.760   9
   0   4  14 973.574 216.602  29
   0  -4 -14 1525.32 286.780   9
   0  -4  14 1041.91 247.399  13
   0   4 -14 850.030 215.582  16
   0  -4 -15 4216.41 358.742   9
   0  -5   0 31.0061 62.4799  42
   0  -5   0 46.5939 54.8986   1
   0   5   0-37.0758 74.7106   5
   0  -5  -1 478326. 12168.4  42
   0  -5   1 489095. 12173.4   2
   0   5   1 470923. 12219.5   5
   0   5  -1 474097. 12264.3   5
   0  -5  -1 479983. 12179.6   1
   0   5   2 5981.54 406.202   5
   0  -5  -2 5468.85 394.217   1
   0  -5   2 6203.89 399.565   2
   0   5  -3 424530. 10963.5  37
   0  -5  -3 420782. 10886.9  43
   0   5   3 414059. 10935.6  38
   0  -5   3 430172. 10861.8   2
   0  -5  -4 110644. 3236.78  43
   0   5   4 104402. 3268.70  38
   0   5  -4 110388. 3292.66  37
   0  -5  -5 38874.1 1509.02  43
   0   5   5 38956.0 1551.04  38
   0   5  -5 36289.6 1510.83  37
   0  -5  -6 6340.79 543.039  43
   0   5   6 5464.72 528.487  38
   0   5  -6 6368.00 556.488  37
   0   5  -7 26516.8 1336.95  37
   0  -5   7 28902.2 1428.50  14
   0   5   7 25792.2 1322.97  52
   0   5  -8 26692.5 1375.10  37
   0  -5   8 27222.3 1470.90  14
   0   5   8 26618.7 1386.25  52
   0  -5   8 30736.5 1624.66  56
   0   5   8 27191.3 1407.86  40
   0   5   9 148027. 4778.41  40
   0  -5   9 146636. 4901.14  14
   0  -5   9 161149. 5083.99  56
   0   5   9 148886. 4752.95  52
   0  -5  -9 151454. 5152.37  27
   0   5   9 155215. 5044.94  10
   0  -5  10 4790.43 644.089  56
   0  -5  10 4921.85 641.231  14
   0   5  10 5486.89 671.605  10
   0   5 -10 5006.39 626.643  18
   0  -5 -11 153290. 4945.72  16
   0   5 -11 153309. 4972.33  16
   0  -5  11 147522. 4979.56  56
   0   5 -11 154886. 5006.49  18
   0  -5 -11 162258. 5146.08   9
   0  -5 -12 23403.1 1353.78   9
   0  -5  12 20294.6 1322.56  13
   0   5 -12 22657.3 1297.37  16
   0  -5 -12 19772.6 1212.59  16
   0  -5  12 19239.6 1209.94  56
   0   5  12 21132.5 1306.79  29
   0   5 -12 20644.7 1254.23  18
   0  -5  13 2278.12 362.826  56
   0   5  13 3690.33 463.887  29
   0  -5 -13 3690.02 480.737   9
   0   5 -13 2541.09 396.231  16
   0  -5  13 3023.38 457.854  13
   0   5  14 256.285 127.407  29
   0   5 -14 190.746 121.927  16
   0  -5  14 267.207 139.773  13
   0  -5 -14 87.2343 121.706   9
   0  -6   0 488986. 12054.4  42
   0   6   0 447691. 12109.8   5
   0  -6  -1 101.772 82.0788  42
   0   6   1 161.472 89.3615   5
   0  -6  -1 82.0004 72.5149   1
   0   6  -1 74.3379 73.3335   5
   0  -6   1 196.818 93.3779   2
   0  -6   2 156164. 4329.39   2
   0  -6  -2 151183. 4350.70   1
   0   6   2 158995. 4402.58   5
   0   6  -3 5527.68 469.574  37
   0  -6  -3 6231.76 465.884  43
   0  -6  -3 5127.53 439.772   1
   0  -6   3 5767.43 436.953   2
   0   6  -4 892.413 212.818  37
   0  -6  -4 647.358 171.524  43
   0   6  -5 133491. 4100.56  37
   0   6   5 130734. 4084.11  38
   0  -6  -5 138586. 4048.73  43
   0   6  -6 5886.61 567.331  37
   0  -6  -6 6399.40 569.153  43
   0   6  -7 90149.7 3178.24  37
   0  -6   7 88415.8 3236.14  14
   0  -6   7 102273. 3472.06  56
   0   6   7 92319.4 3186.73  52
   0   6   7 94082.0 3424.17  10
   0  -6   8 16339.7 1154.94  56
   0   6   8 14915.8 1011.20  52
   0  -6   8 15041.6 1070.27  14
   0   6  -8 13818.1 979.358  37
   0  -6  -8 14412.9 1144.77  27
   0   6   8 15332.4 1141.59  10
   0   6   9 7528.64 730.097  52
   0  -6   9 10312.3 929.371  56
   0   6   9 9621.90 821.033  40
   0  -6   9 8780.25 839.134  14
   0  -6  -9 9515.92 934.938  27
   0   6   9 9534.11 903.011  10
   0  -6 -10 3226.23 533.199   9
   0   6  10 2810.72 442.771  52
   0  -6  10 2308.69 469.628  56
   0  -6  10 3421.95 533.414  14
   0   6 -10 2955.48 502.761  18
   0   6  10 1606.51 415.635  10
   0   6  11 1877.35 398.742  10
   0  -6 -11 2061.95 421.096   9
   0   6 -11 2383.69 429.523  16
   0  -6  11 1550.82 372.119  56
   0   6  11 2278.83 453.272  29
   0   6 -11 3023.15 491.619  18
   0  -6 -12 37283.5 1722.57   9
   0   6 -12 34198.8 1641.68  16
   0  -6  12 36667.4 1801.36  13
   0  -6  12 33087.6 1648.90  56
   0   6  12 36634.3 1760.28  29
   0   6 -12 34245.4 1678.56  18
   0  -6 -13 642.862 222.668   9
   0  -6  13 746.726 227.558  13
   0  -6  13 653.602 192.719  56
   0   6  13 564.167 226.787  29
   0   6 -13 317.314 158.202  18
   0  -6  14 1598.58 231.643  56
   0   6  14 2350.94 296.900  29
   0  -6 -14 1778.00 261.972   9
   0  -6  14 1601.14 265.246  13
   0   7   0 58.6091 108.637   5
   0  -7   0-24.3964 77.1292  42
   0  -7  -1 35232.0 1384.61   1
   0  -7   1 34567.4 1366.53   2
   0   7   1 35666.2 1445.19   5
   0  -7   1 37116.7 1408.39  42
   0  -7  -1 36116.6 1396.26  42
   0  -7   2 285052. 7527.87   2
   0  -7  -2 275283. 7538.43   1
   0   7  -3 70842.4 2548.33  37
   0  -7  -3 74831.7 2514.40   1
   0  -7   3 76665.4 2488.44   2
   0  -7  -3 80966.3 2539.17  43
   0   7  -4 7704.26 638.033  37
   0  -7  -4 8236.33 616.733  43
   0  -7  -4 7301.35 593.404   1
   0  -7  -5 53083.7 1979.05  43
   0   7  -5 46952.4 1983.56  37
   0  -7  -5 47732.8 1944.34   1
   0   7   5 55449.2 2205.51  10
   0   7   5 49118.8 2117.20  11
   0   7  -5 50687.6 2103.95  17
   0   7  -6 7073.37 682.666  17
   0   7  -6 7754.47 686.878  37
   0   7   6 6166.80 669.260  11
   0   7   6 7100.99 726.938  10
   0  -7   6 6646.78 668.810  56
   0   7  -7 19084.9 1193.48  17
   0  -7   7 20705.1 1256.99  14
   0   7   7 23529.1 1371.81   6
   0   7  -7 17324.2 1136.08  37
   0   7   7 18849.3 1282.87  10
   0  -7   7 21386.6 1305.89  56
   0   7   7 18846.0 1162.90  52
   0   7  -8 880.606 263.542  37
   0   7   8 1240.24 337.610  10
   0  -7   8 840.239 281.217  56
   0   7   8 1225.78 299.233  52
   0  -7   8 1277.04 326.801  14
   0   7   9 23793.6 1492.34  10
   0   7   9 22866.5 1335.17  52
   0  -7   9 24280.6 1473.51  56
   0  -7   9 23506.0 1446.57  14
   0   7  10 144545. 4751.77  52
   0  -7  10 152529. 4986.24  56
   0  -7  10 152480. 5000.19  14
   0   7 -10 153376. 4993.07  18
   0   7  10 153882. 5025.00  10
   0   7  11 8789.86 824.338  10
   0  -7 -11 10374.4 850.543   9
   0  -7  11 9960.90 859.600  56
   0   7  11 10869.5 915.416  29
   0   7 -11 10943.6 909.336  18
   0   7  12 1247.73 286.015  10
   0  -7 -12 1619.00 316.543   9
   0  -7  12 995.739 281.949  13
   0  -7  12 1124.09 280.719  56
   0   7  12 1627.82 338.382  29
   0   7 -12 815.396 250.943  18
   0  -7 -13 88.5754 114.362   9
   0  -7  13 91.8302 96.8210  56
   0   7  13 65.9705 122.320  29
   0   7 -13 188.708 140.653  18
   0  -7  13 252.168 133.582  13
   0   7  14 789.228 163.578  29
   0  -7  14 742.026 144.871  56
   0  -8   0 228343. 6166.65  42
   0   8   0 220868. 6269.50   5
   0  -8   0 211166. 6108.45   2
   0  -8  -1 108403. 3294.37  42
   0  -8   1 107952. 3284.42  42
   0  -8   1 99572.9 3210.55   2
   0   8   1 100951. 3327.81   5
   0  -8   2 251060. 6884.63   2
   0  -8  -2 247795. 6903.17   1
   0   8  -3 4546.77 504.436  37
   0  -8  -3 5044.81 495.714   1
   0  -8   3 4896.06 474.995   2
   0  -8  -3 5135.15 492.096  43
   0  -8  -4 12017.9 813.159  43
   0   8  -4 12292.0 882.544  37
   0  -8  -4 11782.8 823.453   1
   0   8   4 12525.9 935.287  11
   0   8  -4 12747.3 957.764  17
   0   8  -5 15536.3 1035.64  37
   0  -8  -5 13930.9 949.163   1
   0   8   5 16846.0 1112.70  10
   0   8   5 16877.5 1135.78  11
   0  -8   5 15806.1 1014.60  15
   0   8  -5 15659.7 1088.74  17
   0   8  -6 37895.2 1841.77  37
   0   8   6 44535.5 2097.46   6
   0  -8  -6 38137.6 1788.33   1
   0   8   6 39869.1 1949.93  11
   0   8   6 42661.7 2005.52  10
   0   8  -6 41794.4 1947.58  17
   0  -8   7 32619.3 1715.76  14
   0   8  -7 33521.9 1719.73  17
   0  -8   7 34570.6 1885.57   7
   0   8   7 34944.8 1811.83   6
   0  -8  -7 29142.5 1573.58   1
   0   8  -7 33186.1 1698.58  37
   0   8   7 34329.0 1686.89  52
   0  -8   7 33906.2 1718.22  56
   0   8   7 31184.1 1705.65  11
   0   8   7 33480.1 1794.13  10
   0  -8   8 3435.60 528.659  14
   0   8  -8 3238.54 494.783  17
   0  -8   8 4116.11 568.508  56
   0   8   8 2852.22 457.748  52
   0   8   8 3954.14 589.848  10
   0  -8   9 23843.4 1460.52  14
   0   8   9 24472.6 1390.65  52
   0  -8   9 25142.0 1475.84  56
   0   8   9 24649.5 1501.11  29
   0   8   9 23144.8 1471.77  10
   0   8  10 5404.28 655.526  10
   0  -8  10 4841.71 630.317  14
   0   8  10 5148.72 633.865  29
   0   8 -10 5023.72 641.361  18
   0   8  10 5365.68 604.321  52
   0  -8  10 5598.90 656.030  56
   0   8  11 2244.95 399.140  10
   0  -8  11 2602.85 418.904  56
   0   8  11 2699.20 443.679  29
   0   8 -11 2209.60 406.166  18
   0   8  12 6773.70 612.641  10
   0  -8  12 7477.48 628.384  56
   0   8  12 8027.63 665.543  29
   0   8 -12 6674.35 619.537  18
   0  -8  12 8214.79 705.151  13
   0  -8  13 4933.53 442.260  56
   0   8  13 6353.44 505.947  29
   0   8 -13 5659.51 473.348  18
   0  -8  13 5019.10 476.076  13
   0  -9   0 35.4190 79.1798   2
   0   9   0-47.3401 118.321  12
   0  -9   1 6885.72 606.555  42
   0  -9   1 7390.05 613.561   2
   0  -9  -1 7342.80 622.580   2
   0   9   1 6067.21 614.895  11
   0   9   1 7774.58 744.959  12
   0   9  -1 7079.28 690.341  12
   0  -9   2 3814.40 454.830  42
   0   9  -2 3908.30 496.447  12
   0   9  -2 3327.93 507.910  17
   0  -9   2 3872.14 450.996   2
   0   9   2 3812.56 503.564  11
   0   9   2 4772.16 577.268  12
   0  -9  -3 231.284 136.369  43
   0   9  -3 229.146 135.649  37
   0  -9  -3 476.133 182.948   1
   0  -9   3 301.528 152.005   2
   0   9   3 146.874 154.884  11
   0   9  -3 179.737 142.172  12
   0   9  -3 158.669 132.313  17
   0   9  -4 3775.70 508.022  37
   0  -9  -4 2457.66 387.157   1
   0   9   4 4253.53 565.543  11
   0   9  -4 3260.11 514.314  17
   0   9  -5 1732.14 363.463  37
   0   9   5 1879.50 428.768   6
   0  -9  -5 1726.80 340.466   1
   0   9   5 2258.43 416.606  10
   0   9   5 1985.00 402.412  11
   0   9  -5 2441.10 449.854  17
   0  -9   5 2203.66 391.740  15
   0   9  -6 2546.24 449.088  37
   0   9   6 3540.32 568.250   6
   0  -9   6 2742.88 446.796  15
   0   9  -6 2239.76 439.122  17
   0   9   6 2454.40 450.632  10
   0   9   6 2393.02 464.445  11
   0  -9   7 1320.49 354.522  14
   0   9  -7 1607.44 372.912  17
   0   9   7 1249.20 317.330  52
   0   9   7 1582.53 377.511  10
   0   9   7 735.864 262.543  11
   0  -9   8 10851.5 940.492  14
   0   9  -8 9371.28 851.449  17
   0   9   8 10505.0 878.245  52
   0   9   8 9024.06 885.926  10
   0  -9   9 1865.44 400.549  14
   0   9   9 2134.98 389.266  52
   0  -9   9 2080.98 412.122  56
   0   9   9 2030.15 425.763  10
   0   9  10 2871.43 472.853  10
   0  -9  10 3928.12 535.564  14
   0   9  10 2463.76 422.742  29
   0   9 -10 3678.12 527.920  18
   0  -9  10 3014.00 454.194  56
   0   9  10 2075.45 361.026  52
   0   9  11 4537.61 533.124  10
   0  -9  11 4208.57 491.160  56
   0   9  11 5295.88 555.635  29
   0   9 -11 5145.47 570.946  18
   0   9  12 338.806 142.061  10
   0  -9  12 236.505 123.770  56
   0   9  12 182.081 112.643  29
   0  -9  12 375.306 157.342  13
   0   9 -12 129.613 114.675  18
   0  -9  13 37.8362 66.8754  56
   0 -10   0 37398.3 1676.66   2
   0  10   0 34583.4 1797.97  12
   0  10   1 3122.55 506.446  12
   0  10   1 3626.84 506.521  11
   0 -10   1 3778.66 477.722   2
   0  10  -1 3580.63 525.132  12
   0  10   2 18326.0 1143.69  47
   0 -10   2 15473.5 1000.82   2
   0 -10  -2 15910.6 1026.21   2
   0  10   2 14873.5 1081.41  11
   0  10   2 16074.7 1155.17  12
   0  10  -2 15837.1 1120.93  12
   0  10  -2 15039.0 1137.66  17
   0  10  -3 6663.56 712.730  37
   0 -10   3 8504.05 726.865   2
   0  10   3 7662.24 770.286  11
   0  10  -3 6919.97 762.739  17
   0  10  -3 7177.42 736.070  12
   0  10  -4 17414.2 1218.45  37
   0  10   4 22163.8 1451.93   6
   0 -10  -4 18258.4 1159.37   1
   0  10   4 18388.3 1278.97  11
   0  10  -4 21427.9 1379.59  17
   0 -10   4 20052.8 1254.64  15
   0  10  -4 19601.6 1236.66  12
   0  10  -5 94569.2 3613.87  37
   0  10   5 98742.6 3708.51  11
   0  10  -5 104794. 3786.78  17
   0 -10   5 107082. 3672.83  15
   0  10   5 112443. 3946.37   6
   0 -10  -5 95683.9 3498.51   1
   0  10   6 35340.6 1905.74  11
   0  10   6 40785.1 1969.88  10
   0  10  -6 38570.4 1965.55  17
   0 -10   6 37939.4 1866.40  15
   0  10   7 90311.4 3398.71  10
   0  10   7 87423.0 3362.30  11
   0  10   7 87178.5 3254.32  52
   0 -10   7 93753.2 3408.70  14
   0  10  -7 86132.3 3341.77  17
   0  10   8 61448.3 2554.27  10
   0  10   8 57645.3 2448.58  11
   0  10   8 56220.2 2378.35  52
   0  10  -8 58325.8 2469.31  17
   0 -10   8 58924.6 2511.01  14
   0  10   9 13256.0 945.569  52
   0  10   9 13723.8 1033.33  10
   0  10  -9 14541.4 1000.22  17
   0 -10   9 13520.3 1018.32  14
   0  10  10 8653.76 704.620  52
   0 -10  10 10626.1 776.176  56
   0  10  10 8968.03 773.111  10
   0  10 -10 10875.0 848.994  18
   0 -10  10 9717.12 802.369  14
   0 -10  11 521.591 164.797  56
   0  10  11 279.268 141.066  10
   0  10 -11 541.041 185.044  18
   0 -10  12 149.984 83.0347  56
   0 -10  12 251.893 119.503  13
   0  10  12 96.4625 76.3192  10
   0  10 -12 125.714 93.2724  18
   0  11   0 55.2261 138.076  47
   0  11   0 58.9088 147.278  12
   0 -11   0 461.962 193.237   2
   0  11   1 29228.9 1592.75  47
   0  11  -1 31292.1 1663.45  47
   0  11  -1 28344.5 1621.17  12
   0  11   1 30433.1 1689.60  12
   0  11   1 27061.9 1524.62  11
   0 -11   1 24817.5 1405.31   2
   0 -11  -1 26690.2 1454.61   2
   0  11  -2 40794.9 1919.22  47
   0  11   2 37401.9 1806.92  47
   0  11  -2 33540.1 1796.62  37
   0  11   2 34489.4 1802.28  11
   0 -11   2 32282.2 1643.15   2
   0 -11  -2 33499.2 1690.08   2
   0  11  -2 35053.7 1830.57  12
   0  11   2 35244.0 1869.92  12
   0  11  -2 35528.5 1877.77  17
   0  11   3 10182.0 909.427  11
   0  11   3 9328.57 888.440  12
   0 -11  -3 8888.64 808.028   2
   0  11  -3 10878.2 969.802  17
   0  11  -3 8590.40 831.240  12
   0  11   4 50102.5 2361.36  11
   0  11  -4 53029.4 2430.08  17
   0  11  -4 51823.3 2296.03  12
   0 -11   4 52907.1 2336.34  15
   0  11   5 2805.60 499.864  11
   0  11  -5 2676.78 509.238  17
   0 -11   5 3180.44 519.646  15
   0  11   6 3570.90 563.008  11
   0  11  -6 3578.42 567.958  17
   0 -11   6 4271.23 572.994  15
   0  11   7 1372.20 349.637  10
   0  11   7 763.217 273.325  11
   0  11   7 869.379 286.446  52
   0 -11   7 590.026 268.955  14
   0  11  -7 932.058 319.134  17
   0  11   8 4037.58 544.858  11
   0  11   8 5087.60 607.088  10
   0  11   8 4521.62 537.158  52
   0  11  -8 3720.23 523.974  17
   0 -11   8 4303.02 560.806  14
   0  11   9 9131.81 727.247  52
   0  11   9 9072.20 777.242  10
   0  11  -9 9359.10 756.255  17
   0 -11   9 10496.8 820.833  14
   0  11  10 10519.9 715.434  52
   0  11  10 11859.1 806.982  10
   0  11 -10 11805.1 817.838  18
   0 -11  10 11465.2 792.226  14
   0  11  11 3920.66 397.109  10
   0  11 -11 3826.22 396.165  18
   0  12   0 14462.0 1154.36  12
   0  12   1 119829. 4080.51  11
   0  12   1 117343. 4201.69  12
   0  12  -1 112029. 4133.97  12
   0  12   2 48442.3 2219.80  11
   0  12   2 44957.4 2209.29  12
   0  12  -2 45861.6 2205.36  12
   0  12   3 51758.4 2361.25  11
   0  12  -3 50139.5 2363.61  17
   0  12  -3 49494.1 2307.33  12
   0  12   3 55624.0 2427.04  12
   0  12  -4 1678.07 370.420  12
   0  12   4 1768.40 418.814  11
   0  12  -4 1499.50 381.562  17
   0 -12   4 1929.10 410.802  15
   0  12   5 57.8467 144.581  11
   0  12  -5 58.1101 183.715  17
   0 -12   5-53.1908 178.363  15
   0  12   6 18224.3 1250.65  11
   0  12   6 21579.0 1263.24  52
   0 -12   6 19490.5 1236.39  15
   0  12  -6 20675.8 1318.48  17
   0  12   7 1173.37 300.854  11
   0  12   7 1253.22 291.407  52
   0 -12   7 1244.97 313.559  14
   0  12  -7 1281.50 313.126  17
   0  12   8 906.297 249.315  11
   0  12   8 1565.49 326.639  10
   0  12   8 796.671 217.763  52
   0  12  -8 845.214 264.276  17
   0 -12   8 1734.87 335.438  14
   0  12   9 405.995 144.189  52
   0  12   9 384.028 161.127  10
   0  12  -9 440.003 169.205  18
   0  12  -9 235.657 130.639  17
   0  12  10 214.669 116.218  10
   0  12 -10 83.8790 108.319  18
   0  13   0-299.537 189.539  12
   0  13   1 43644.2 2035.27  11
   0  13   1 41798.8 2094.75  12
   0  13  -1 43057.2 2109.41  12
   0  13  -2 517.507 272.767  12
   0  13   2 173.191 182.640  12
   0  13   2 272.548 202.191  11
   0  13   3 91105.8 3440.80  11
   0  13  -3 91287.1 3419.41  12
   0  13  -3 95006.5 3467.90  17
   0  13   3 93188.9 3442.06  12
   0 -13   3 93625.9 3449.12  15
   0  13  -4 50.5872 138.504  12
   0  13   4-54.3226 135.773  11
   0  13  -4-53.7070 147.046  17
   0 -13   4 103.670 183.219  15
   0  13   5 44201.7 2049.31  11
   0 -13   5 44170.9 1991.34  15
   0  13  -5 43504.6 2016.45  17
   0  13   6 47.1304 117.797  11
   0  13   6 80.6994 149.583  52
   0  13  -6-46.6533 127.733  17
   0 -13   6-43.5470 182.125  15
   0  13   7 1426.31 307.120  11
   0  13   7 1208.59 259.344  52
   0  13  -7 1179.86 278.338  17
   0  13   8 1511.69 265.091  52
   0  13   8 1914.97 301.030  11
   0  13  -8 1235.50 252.602  18
   0  13  -8 1031.83 231.769  17
   0  13   9 16957.3 838.369  52
   0  13  -9 19460.3 924.233  18
   0  14   0 34206.9 1767.56  12
   0  14  -1 7918.92 791.453  12
   0  14   1 10253.7 875.726  12
   0  14   2 6870.27 688.566  11
   0  14  -2 6349.01 686.725  12
   0 -14   2 7872.74 761.439  15
   0  14   2 7339.27 733.246  12
   0  14   3 1139.68 289.836  12
   0  14   3 1241.21 312.616  11
   0  14  -3 1093.60 297.458  12
   0 -14   3 1575.95 355.377  15
   0  14   4 1381.60 318.961  11
   0  14  -4 1116.25 289.736  12
   0 -14   4 1375.24 315.272  15
   0  14  -4 1429.94 311.807  17
   0  14   5 126.909 125.103  11
   0  14   5 35.2719 104.310  52
   0  14  -5-80.7163 135.332  17
   0 -14   5-39.8414 133.599  15
   0  14   6 5296.12 497.402  52
   0  14   6 6744.39 601.554  11
   0  14  -6 6379.95 580.050  17
   0  14  -7 1165.82 235.557  17
   0  14   7 913.859 214.468  11
   0  14   7 1380.80 232.824  52
   0  14   8 778.046 154.063  52
   0 -15   0 42.5067 150.255  15
   0  15   0 85.6594 143.628  12
   0 -15   1 41.9105 114.751  15
   0  15   1 207.861 167.543  12
   0  15  -1-42.4261 142.268  12
   0  15   2 33007.4 1544.30  12
   0  15  -2 33421.3 1567.13  12
   0 -15   2 34317.1 1588.31  15
   0  15   2 34130.4 1535.83  11
   0 -15   3 1049.55 260.713  15
   0  15   3 1727.65 304.014  11
   0  15  -3 1739.35 317.030  12
   0 -15   4 29251.8 1330.08  15
   0  15  -4 27128.5 1268.36  12
   0  15   4 28051.1 1320.12  11
   0 -15   5 2018.50 297.065  15
   0  15  -5 1921.37 278.778  17
   0  15   5 2087.99 307.076  11
   0  15   5 1999.08 268.728  52
   0  15  -6 1319.74 217.000  17
   0  15   6 1419.52 232.077  11
   0  15   6 1008.77 177.170  52
   0 -16   0 8175.10 608.656  15
   0  16   0 7668.44 590.740  12
   0  16   1 3218.23 367.117  12
   0 -16  -1 3431.05 391.828  15
   0 -16   1 3318.53 382.638  15
   0  16  -1 3031.69 367.612  12
   0 -16  -2 9761.71 653.921  15
   0  16   2 10221.0 633.937  12
   0  16  -2 10366.1 667.702  12
   0 -16   2 9615.43 652.993  15
   0  16  -3 6254.87 475.691  12
   0 -16  -3 6270.02 484.687  15
   0 -16   3 6009.49 476.284  15
   1   0 -15 202.807 116.926  16
  -1   0  15 181.636 100.580  55
   1   0 -14-37.3635 118.124  16
  -1   0  14 38.4648 113.752  55
   1   0 -13 328.178 196.170  16
  -1   0  13 198.584 157.074  55
  -1   0  12-59.6902 163.431  13
   1   0 -12 156.983 175.472  16
   1   0 -11 18725.1 1239.27  16
  -1   0  11 19325.3 1332.60  13
  -1   0  10-56.5926 141.448  13
   1   0 -10 49.9910 158.048  16
  -1   0  10 224.197 177.201  38
   1   0  -9 20037.7 1197.66  16
  -1   0   9 20988.5 1278.29  13
  -1   0   9 18332.1 1205.81  38
  -1   0   8 86.5977 118.568  38
  -1   0   7 8106.97 664.081  38
  -1   0   7 8760.69 625.963  40
  -1   0   6 61.3877 102.928   3
  -1   0   6 24.7692 67.8220  40
  -1   0   5 93151.0 2844.88   3
  -1   0   5 91028.2 2753.47  39
  -1   0   5 91829.0 2739.40  40
  -1   0   4 19.2274 71.3155   3
  -1   0   4 30.8958 48.8912  40
   1   0  -3 41138.9 1162.81  37
  -1   0   3 39863.9 1302.04   3
  -1   0   3 42726.9 1243.20   7
  -1   0   3 37703.2 1242.81  40
  -1   0   3 39757.8 1286.74  39
  -1   0   2 84.4706 38.5335  40
   1   0  -2 123.434 29.4550  37
  -1   0   1 45697.1 1233.37  25
  -1   0   1 44695.9 1228.46  26
  -1   0   1 42140.4 1225.98  47
  -1   0   0-4.98570 18.5093  25
  -1   0   0 34.1534 17.2741  43
  -1   0   0 27.9031 27.9137  47
  -1   0   0 9.70657 20.3218  45
  -1   0   0 23.8232 19.9515  46
  -1   0  -1 204106. 5263.72  43
  -1   0  -1 189879. 5238.42  47
  -1   0  -1 227571. 5286.12  27
   1   0   1 215304. 5243.22   4
  -1   0  -1 209793. 5269.10  54
  -1   0  -2 43.2755 58.0389  27
  -1   0  -2 71.8673 48.2087  54
  -1   0  -2 62.8979 51.1245  44
   1   0   3 564487. 14370.9   3
  -1   0  -3 578856. 14389.3  44
   1   0   4 182.551 104.122   3
  -1   0  -4 153.991 76.6055  44
   1   0   5 13486.6 724.331   3
   1   0   5 12921.5 644.100  40
  -1   0  -5 13856.0 706.667  44
   1   0   6 29.3308 103.679   3
   1   0   6 44.6984 66.1005  40
   1   0   7 10082.9 727.122   3
   1   0   7 9166.77 624.855  40
   1   0   8 83.7025 155.151   3
  -1   0  -8-41.8585 132.336  16
   1   0   9 7008.36 701.670   3
  -1   0  -9 6481.32 725.681   9
  -1   0  -9 6412.62 656.108  18
  -1   0  -9 5491.67 628.602  16
   1   0   9 6926.60 712.043  13
   1   0  10-56.4088 140.988  13
  -1   0 -10 52.7419 155.975  16
   1   0  10 53.5048 169.156   3
  -1   0 -10-55.8750 152.983   9
  -1   0 -11 16504.9 1161.63  16
  -1   0 -11 16703.1 1185.34   9
  -1   0 -12 799.070 266.363  16
   1   0  12 58.1671 159.378  13
  -1   0 -13 38424.8 1805.95  16
  -1   0 -14 36.3868 122.018  16
  -1   0 -15 46805.9 1691.57  16
  -1   0 -15 49095.8 1727.90   8
   1   0  15 48199.7 1695.02  55
   1   1 -15 9630.42 620.536  16
   1  -1 -15 9218.51 595.478  16
  -1  -1  15 9403.22 608.417  55
  -1   1  15 9378.37 605.930  55
   1  -1 -14 49432.2 1965.63  16
   1   1 -14 49673.4 1994.88  16
   1  -1 -14 50095.1 1938.69   9
  -1  -1  14 51180.6 2018.34  55
  -1   1  14 49426.9 1985.69  55
   1   1 -13 18643.4 1177.50  16
   1  -1 -13 19613.6 1189.25  16
   1  -1 -13 19096.4 1175.92   9
  -1  -1  13 19244.3 1216.56  55
  -1   1  13 18446.8 1184.93  55
   1   1 -12 34835.2 1763.64  16
   1  -1 -12 34712.2 1742.19  16
  -1  -1  12 32276.0 1796.67  13
   1  -1 -11 4611.97 597.940  16
  -1   1  11 4014.75 609.533  13
   1   1 -11 3702.04 553.036  16
  -1  -1  11 4912.23 654.147  13
   1  -1 -10 98.9114 156.410  16
  -1   1  10 172.058 169.661  13
  -1  -1  10 112.656 166.632  13
   1   1 -10 304.015 211.953  16
  -1   1  10 111.639 139.577  38
  -1  -1  10 395.432 209.462  38
   1  -1  -9 58415.6 2289.49  16
  -1  -1   9 56279.9 2356.26  13
  -1   1   9 54632.7 2350.47  13
  -1   1   9 54286.8 2325.81  38
  -1  -1   9 51416.8 2289.66  38
  -1   1   8 31356.3 1572.46  38
  -1  -1   8 34815.4 1619.71   3
  -1   1   8 33073.2 1511.35  40
  -1   1   7 116568. 3750.68  38
  -1  -1   7 120896. 3779.15   3
  -1   1   7 121951. 3661.02  40
  -1  -1   7 114137. 3599.61  39
  -1   1   6 14764.6 856.637  38
  -1  -1   6 15642.6 879.374   3
  -1  -1   6 14782.1 786.656  39
  -1   1   6 14558.5 794.964  40
  -1   1   5 200049. 5594.52  38
  -1  -1   5 199601. 5596.30   3
  -1   1   5 209694. 5517.38  40
  -1  -1   5 201369. 5500.74  39
  -1   1   4 16917.1 809.089  38
  -1   1   4 18495.9 741.364   6
  -1  -1   4 17762.5 815.302   3
  -1  -1   4 19370.9 779.053   7
  -1   1   4 19230.9 789.265  40
  -1  -1   4 19443.8 799.313  39
  -1   1   3 14999.6 657.785  38
   1   1  -3 14808.8 550.668  37
  -1   1   3 15373.1 613.255   6
  -1  -1   3 16798.4 657.989   7
  -1  -1   3 15888.8 652.358   3
  -1   1   3 14690.0 605.465  40
  -1   1   3 13380.8 512.771  47
   1   1  -2 371525. 9091.54  37
  -1   1   2 365547. 9225.40  38
  -1   1   2 375726. 9198.89   6
  -1  -1   2 349544. 9215.62   7
   1   1  -2 376462. 9096.32   5
  -1  -1   2 343942. 9148.76   3
  -1  -1   2 356219. 9129.79  26
   1  -1  -2 360159. 9074.14  43
  -1   1   2 369657. 9152.29  40
  -1   1   2 363356. 9122.63  47
  -1   1   2 367695. 9206.82  39
  -1   1   1 140436. 3421.76  38
  -1   1   1 140228. 3433.89   6
  -1  -1   1 135202. 3449.58   7
  -1  -1   1 135580. 3374.01  26
  -1   1   1 132348. 3378.67  26
   1  -1  -1 128052. 3272.38  43
  -1   1   1 125416. 3331.58  40
  -1  -1   1 129181. 3386.86  41
  -1   1   1 128227. 3393.05  47
  -1   1   0 68980.5 1713.24  38
  -1   1   0 59691.1 1739.58  47
  -1  -1   0 61722.1 1706.95  42
  -1   1   0 60494.9 1710.49  44
  -1   1   0 66567.7 1714.36  25
  -1  -1   0 65469.7 1714.28  25
  -1   1   0 64475.8 1690.78  37
  -1   1   0 65758.4 1693.21  26
  -1  -1   0 63981.6 1643.17   2
  -1  -1   0 64977.4 1748.50   7
   1  -1   0 69750.7 1681.83   1
   1   1   0 63663.2 1620.70   4
  -1   1  -1 23425.3 789.609  54
   1   1   1 26831.3 679.747  38
  -1   1  -1 25272.9 792.234  37
   1  -1   1 24695.4 669.946  40
  -1  -1  -1 24752.9 800.334  45
  -1  -1  -1 25807.6 789.225  43
  -1   1  -1 24349.6 805.784  44
  -1   1  -1 23225.0 759.837  47
  -1  -1  -1 25736.2 814.734  27
  -1   1  -1 25733.3 732.222  27
   1   1   1 25697.3 742.374   3
   1  -1   1 25922.6 773.860   4
   1  -1   1 25814.9 715.922   2
  -1  -1  -2 41595.5 1271.12  54
  -1  -1  -2 46660.9 1373.00  45
  -1   1  -2 42824.2 1258.56  47
   1  -1   2 46934.9 1259.71  40
  -1   1  -2 46357.7 1397.41  44
  -1  -1  -2 45063.8 1364.55  43
  -1   1  -2 48295.2 1332.79  27
  -1  -1  -2 45127.6 1427.61  27
   1  -1   2 44830.6 1329.36   4
   1   1   2 47502.4 1347.98   3
   1   1   2 48396.0 1280.47  38
  -1   1  -2 47659.7 1385.30  37
   1  -1   3 76054.9 2082.88  40
  -1  -1  -3 78758.1 2200.72  44
  -1  -1  -3 78403.8 2212.40  43
  -1   1  -3 71440.3 2193.32  27
   1   1   3 74742.4 2189.82   3
   1  -1   3 71275.6 2173.97   3
  -1   1  -3 75777.2 2203.20  37
   1   1   3 78665.5 2122.19  38
  -1   1  -4 30454.8 1150.97  37
   1   1   4 32881.9 1185.11   3
   1  -1   4 31119.0 1174.78   3
  -1  -1  -4 32375.2 1148.87  44
   1  -1   4 32076.3 1072.09  40
  -1  -1  -4 33252.3 1204.10  43
   1  -1   5 134481. 3961.21   3
   1   1   5 137823. 3968.88   3
   1  -1   5 144280. 3831.01  40
  -1  -1  -5 135313. 3888.75  44
   1  -1   6 150297. 4349.74   3
   1   1   6 145396. 4312.41   3
   1  -1   7 90853.6 3042.83   3
   1   1   7 89030.9 3015.00   3
   1   1   7 93315.6 2921.46  40
   1   1   8 1392.73 262.164  40
   1  -1   8 1446.67 324.068   3
   1   1   8 1255.77 293.851   3
  -1  -1  -8 1395.65 300.600  16
  -1   1  -8 1174.39 294.430  16
   1   1   8 1010.01 270.650  13
  -1  -1  -8 989.499 302.631  27
  -1   1  -8 1575.23 312.384  18
   1   1   9 8247.84 687.663  40
   1   1   9 8724.69 811.950  13
   1  -1   9 10566.8 876.363  13
  -1  -1  -9 7713.25 747.788  16
  -1   1  -9 9033.14 801.085  16
  -1   1  -9 7675.39 737.100  18
  -1  -1  -9 9432.46 892.440  27
  -1  -1  -9 9994.47 904.468   9
   1   1   9 7631.12 730.815   3
   1  -1   9 9200.70 804.197   3
   1   1  10 12971.4 1048.82  13
   1  -1  10 13118.3 1066.83  13
  -1  -1 -10 12247.6 984.939  16
  -1   1 -10 12070.5 977.743  16
  -1   1 -10 16120.0 1098.87  18
   1  -1  10 12535.4 1006.14   3
  -1  -1 -10 12925.9 1058.51   9
  -1  -1 -11 638.939 283.079   9
  -1   1 -11 218.728 211.833  16
  -1  -1 -11 276.875 185.804  16
   1   1  11 178.208 175.795  13
   1  -1  11 239.249 189.211  13
  -1  -1 -12 16787.9 1169.38   9
   1  -1  12 17350.1 1227.10  13
  -1   1 -12 15976.2 1138.57  16
  -1  -1 -12 16700.1 1162.89  16
  -1  -1 -13 7410.70 709.706   9
   1  -1  13 6565.27 714.469  13
  -1  -1 -13 6950.91 690.288  16
  -1   1 -13 7579.89 710.762  16
  -1  -1 -14 6205.42 550.556   9
  -1  -1 -14 5076.22 530.511  16
  -1   1 -14 6222.04 578.421  16
  -1   1 -15 11844.0 678.065  16
  -1   1 -15 13030.2 709.174   8
  -1  -1 -15 12858.9 708.314   8
   1   1  15 12074.2 677.328  55
   1  -1  15 12507.8 687.756  55
   1   2 -15 1780.93 260.169  16
   1  -2 -15 1191.15 206.210   9
  -1   2  15 1337.72 213.311  55
  -1  -2  15 1449.03 227.343  55
   1   2 -14 2545.05 385.845  16
   1  -2 -14 3248.84 408.151  16
   1  -2 -14 3046.73 402.760   9
  -1  -2  14 2246.28 356.925  55
  -1   2  14 2595.37 371.620  55
   1   2 -13 2476.98 414.647  16
   1  -2 -13 1413.27 331.612  16
  -1  -2  13 1709.35 374.406  13
   1  -2 -13 2605.09 438.180   9
  -1  -2  13 2711.24 441.538  55
  -1   2  13 2534.57 421.728  55
  -1  -2  12 11974.8 1011.74  13
   1   2 -12 11814.7 959.126  16
   1  -2 -12 12008.4 948.423  16
   1   2 -11 43458.9 2041.97  16
   1  -2 -11 43221.8 2012.32  16
  -1  -2  11 40528.1 2060.14  13
  -1   2  10 11016.2 949.472  38
  -1  -2  10 9633.27 899.202  38
   1  -2 -10 10349.9 886.389  16
  -1  -2  10 11746.5 986.790  13
  -1   2  10 11679.8 990.075  29
  -1  -2  10 12125.8 943.665  41
  -1   2   9 57148.9 2267.51  40
  -1   2   9 55562.5 2383.86  13
   1  -2  -9 57173.1 2283.41  16
  -1  -2   9 56358.9 2372.01  13
  -1   2   9 52063.7 2307.83  38
  -1   2   8 10030.0 814.454  38
  -1   2   8 10813.3 862.583  13
  -1   2   8 12278.2 830.074  40
  -1  -2   8 11646.1 868.070   3
  -1   2   7 492.552 195.364  38
  -1   2   7 1036.30 224.261  40
  -1  -2   7 686.073 222.506   3
  -1   2   6 152206. 4567.77  38
  -1   2   6 158158. 4493.99  40
  -1  -2   6 154007. 4443.99  39
  -1  -2   6 158723. 4591.90   3
  -1   2   5 69919.2 2288.17  38
  -1  -2   5 68155.1 2181.86  39
  -1   2   5 69027.2 2200.53  40
  -1   2   5 69461.5 2192.56   6
  -1  -2   5 70323.8 2229.84   7
  -1  -2   5 66086.7 2241.38   3
   1   2  -4 296545. 7449.44  37
  -1   2   4 292049. 7620.98  38
  -1   2   4 295011. 7588.12   6
  -1  -2   4 285935. 7615.19   7
  -1  -2   4 269948. 7554.79   3
  -1   2   3 18447.1 766.341  38
   1   2  -3 16955.8 653.646  37
  -1  -2   3 17398.1 697.843  41
  -1   2   3 15924.8 619.768  47
   1  -2  -3 17438.5 644.176  43
  -1   2   3 17629.7 758.772   6
  -1  -2   3 18083.5 792.274   7
  -1  -2   3 17438.1 713.672   3
  -1   2   2 129995. 3447.05  38
   1  -2  -2 127259. 3299.09  43
  -1   2   2 122602. 3362.44  47
  -1  -2   2 124103. 3387.55  41
  -1  -2   2 126864. 3315.20  26
  -1  -2   2 126551. 3350.37   3
  -1  -2   2 123890. 3524.28   7
   1   2  -2 133323. 3374.26   5
  -1   2   2 130671. 3490.99   6
  -1   2   1 21124.7 722.190  38
  -1   2   1 19807.5 632.363  46
  -1   2   1 19735.5 712.573  47
  -1  -2   1 19625.3 629.430  46
   1   2  -1 20968.5 701.368   5
  -1   2   1 20563.5 747.414   6
  -1  -2   1 22139.1 595.251   3
  -1  -2   1 21717.5 792.286   7
  -1  -2   1 19383.4 642.951   2
  -1  -2   1 20067.6 646.722  26
  -1  -2   0 80487.9 2238.24  42
  -1   2   0 77962.1 2276.20  47
  -1   2   0 85452.6 2175.60  25
  -1  -2   0 83224.7 2174.04  25
  -1  -2   0 83081.2 2221.58  27
  -1   2   0 82378.8 2154.28  26
  -1  -2   0 83517.1 2290.68   7
  -1   2   0 84218.0 2269.33   6
   1  -2   0 88414.6 2217.32   1
  -1   2  -1 40410.3 1306.15  54
  -1   2  -1 41521.7 1311.52  47
  -1   2  -1 45502.6 1182.31  26
  -1  -2  -1 46902.6 1356.50  27
   1  -2   1 44566.9 1257.41   2
  -1  -2  -1 46065.0 1265.19   7
  -1  -2  -1 44413.4 1237.22   1
   1   2   1 48013.8 1220.00   3
  -1   2  -1 42725.2 1317.96  37
  -1   2  -2 219004. 6087.25  47
  -1  -2  -2 235586. 6162.82  45
  -1  -2  -2 233455. 6174.27  43
  -1  -2  -2 237805. 6275.00  27
  -1   2  -2 248605. 6013.80  27
   1  -2   2 246158. 6090.72   2
   1   2   2 244316. 6114.39   3
   1  -2   2 236519. 6136.57   4
   1   2   2 243999. 6076.86  38
  -1   2  -2 240775. 6193.85  37
  -1  -2  -3 453309. 11578.4  43
  -1  -2  -3 457628. 11548.5  45
  -1  -2  -3 427138. 11729.6  27
   1   2   3 477410. 11552.4   3
  -1   2  -3 453236. 11595.3  37
  -1   2  -4 154.572 91.7784  37
  -1  -2  -4 115.697 86.3746  43
  -1   2  -5 54972.4 1905.00  37
   1   2   5 58822.8 1937.87   3
   1  -2   5 55799.3 1937.88   3
  -1  -2  -5 55664.4 1847.98  44
  -1  -2  -5 58871.3 1958.92  43
  -1   2  -6 52763.0 1881.40  37
   1   2   6 52476.3 1897.16   3
   1  -2   6 49376.8 1885.65   3
   1  -2   7 21808.3 1157.91   3
   1   2   7 20800.2 1104.35   3
   1   2   8 247571. 6883.90  40
   1   2   8 249121. 7007.07   3
   1  -2   8 241634. 7042.68   3
  -1   2  -8 239802. 7004.16  16
   1   2   8 251866. 7097.79  13
   1  -2   8 241087. 7013.69  14
  -1  -2  -8 234150. 7004.84  16
  -1  -2  -8 253941. 7402.03  27
  -1   2  -8 237659. 7012.53  18
   1   2   9 571.348 188.937  40
   1  -2   9 897.185 267.793   3
  -1  -2  -9 877.093 320.693   9
   1   2   9 462.605 223.240  13
  -1   2  -9 818.180 252.963  16
  -1  -2  -9 1127.89 305.715  16
  -1  -2  -9 677.720 284.509  27
  -1   2  -9 824.208 260.516  18
   1  -2  10 49258.0 2200.94  56
   1   2  10 48014.7 2060.06  40
  -1   2 -10 50448.0 2201.75  16
  -1  -2 -10 47373.8 2170.14  16
   1   2  10 45772.7 2201.45  13
   1  -2  10 46299.8 2219.72  13
  -1   2 -10 48842.3 2183.51  18
  -1  -2 -10 48768.5 2345.07  27
   1  -2  10 47812.6 2196.73   3
  -1  -2 -10 50112.9 2330.05   9
  -1   2 -11 5252.40 647.937  16
   1  -2  11 6978.79 777.095  13
  -1  -2 -11 5557.14 664.141  16
  -1   2 -11 6147.44 696.167  18
  -1  -2 -11 5603.99 707.180   9
  -1  -2 -12-54.6122 161.523   9
   1  -2  12 116.108 194.685  13
  -1   2 -12 361.358 223.490  16
  -1  -2 -12 106.104 177.915  16
  -1  -2 -13 727.559 254.848   9
   1  -2  13 860.724 289.196  13
  -1  -2 -13 551.519 230.531  16
  -1   2 -13 1109.10 289.773  16
  -1  -2 -14 2737.11 387.756   8
  -1   2 -14 2804.54 392.194   8
  -1  -2 -14 2809.76 386.973  16
  -1   2 -14 2797.82 381.342  16
  -1  -2 -14 3086.85 394.177   9
  -1   2 -15 10743.8 621.775  16
   1  -2  15 11834.3 637.093  55
   1   2  15 11452.2 625.787  55
  -1  -2 -15 10893.6 627.766   8
  -1   2 -15 12307.3 659.218   8
  -1  -2 -15 10965.3 611.518   9
   1  -3 -15 1011.40 189.454   9
   1   3 -15 985.789 193.320  16
  -1  -3  14 10692.1 729.692  55
  -1   3  14 10466.8 713.562  55
   1  -3 -14 11572.2 776.868   9
   1   3 -14 9680.84 729.223  16
  -1   3  13 3003.65 431.891  55
  -1  -3  13 3584.38 477.321  55
   1  -3 -13 4137.75 531.311   9
  -1  -3  13 3642.74 521.618  13
   1   3 -13 3727.44 507.998  16
  -1   3  12 107.476 147.135  29
   1   3 -12 156.700 175.156  16
  -1  -3  12-57.1396 156.449  13
  -1   3  11 1250.15 346.836  29
  -1  -3  11 1246.05 352.011  13
   1   3 -11 925.768 293.198  16
  -1   3  10 21400.5 1280.87  40
  -1  -3  10 20079.8 1274.67  41
  -1  -3  10 20350.0 1351.76  13
  -1   3  10 24104.0 1484.67  29
  -1   3  10 20019.0 1325.63  38
  -1  -3  10 21464.9 1337.83  56
  -1   3   9 129084. 4395.75  38
  -1  -3   9 139571. 4499.96  56
  -1  -3   9 129084. 4289.60  41
  -1   3   9 134500. 4311.57  40
  -1   3   8 2871.47 443.315  38
  -1  -3   8 2349.63 387.805  14
  -1  -3   8 2747.94 408.530  15
  -1  -3   8 2763.62 398.483  41
  -1   3   8 2612.83 388.994  40
  -1  -3   8 3164.13 480.045  56
  -1   3   8 2739.94 389.682  52
  -1   3   7 222030. 6570.44  38
  -1  -3   7 240852. 6497.42  41
  -1   3   7 239561. 6512.34  40
  -1  -3   7 216094. 6359.22  39
  -1   3   6 49239.1 1897.46  38
  -1   3   6 49671.4 1820.92  40
  -1  -3   6 50006.3 1821.23  41
  -1  -3   6 47617.3 1765.97  39
  -1   3   5 49381.6 1800.47  38
   1   3  -5 49239.5 1659.30  37
  -1  -3   5 48911.4 1822.80   7
  -1   3   5 49050.6 1802.33   6
  -1  -3   5 49460.2 1722.53  41
   1   3  -4 78718.8 2353.71  37
  -1   3   4 77725.9 2472.51  38
  -1  -3   4 82351.4 2605.48   7
  -1   3   4 79981.1 2548.92   6
  -1  -3   4 79770.3 2397.32  41
   1   3  -3 4222.27 305.836  37
  -1   3   3 4336.26 347.332  38
  -1   3   3 4888.39 407.198   6
  -1   3   3 4705.66 309.340  47
  -1  -3   3 4786.47 331.439  41
  -1   3   2 124109. 3314.28  38
  -1  -3   2 120496. 3118.06  26
  -1   3   2 116264. 3408.22   6
  -1  -3   2 114463. 3185.03   2
   1   3  -2 121798. 3252.21   5
  -1  -3   2 118779. 3238.90  41
  -1   3   2 116528. 3256.33  47
  -1  -3   1 77712.5 1979.30  26
  -1   3   1 73419.1 2185.74   6
  -1  -3   1 72298.9 2007.10   2
   1   3  -1 80185.4 2118.54   5
  -1  -3   1 72210.0 1926.78  46
  -1   3   1 69256.8 1923.99  46
  -1   3   1 76081.2 2107.25  38
   1  -3  -1 71306.4 1962.70  42
  -1   3   1 68380.3 2108.45  47
  -1   3   0 1535.52 140.202  54
  -1  -3   0 1897.43 150.361  27
  -1   3   0 1753.62 114.326  25
   1  -3   0 1771.32 156.307   1
  -1   3   0 1686.26 177.448   6
  -1  -3   0 1381.39 178.564   7
  -1  -3   0 1347.37 149.172  42
  -1   3   0 1317.77 166.104  47
   1  -3   1 71870.8 1996.32   2
  -1  -3  -1 71377.7 2020.02   7
  -1  -3  -1 73580.2 1983.21   1
  -1   3  -1 76285.8 2012.46   6
  -1   3  -1 67458.2 2081.42  47
  -1  -3  -1 70674.2 2063.13  42
  -1   3  -1 68513.3 2023.26  54
  -1  -3  -1 74649.0 2061.29  27
  -1   3  -1 70393.6 1917.63  25
  -1  -3  -1 73036.9 1928.16  25
  -1  -3  -2 1717.33 192.939  43
  -1  -3  -2 2463.00 217.914  45
   1   3   2 1915.08 172.123  38
  -1   3  -2 2292.61 210.513  47
  -1  -3  -2 1690.97 213.841  27
   1  -3   2 2028.57 178.289   2
   1  -3   2 1927.99 185.454   4
  -1   3  -3 192905. 5318.87  47
  -1  -3  -3 212096. 5474.92  43
  -1  -3  -3 210429. 5408.24  45
  -1  -3  -3 197224. 5600.83  27
   1  -3   3 207680. 5347.32   2
   1  -3   3 203174. 5389.33   4
  -1   3  -3 209650. 5485.57  37
  -1  -3  -4 29772.1 1154.66  43
   1   3   4 31475.7 1123.94   3
  -1   3  -4 28768.9 1161.54  37
  -1  -3  -5 367751. 9390.44  43
   1  -3   5 345640. 9356.77   3
   1   3   5 356556. 9320.57   3
  -1   3  -5 351798. 9368.57  37
  -1  -3  -6 39686.8 1560.42  43
   1  -3   6 35323.0 1521.74   3
  -1   3  -6 35713.2 1493.90  37
  -1   3  -7 51962.7 2049.74  37
  -1  -3  -7 58101.3 2423.82  27
   1  -3   7 54662.4 2140.37   3
   1   3   8 32611.6 1518.08  40
   1  -3   8 32882.5 1617.84   3
   1  -3   8 33643.6 1616.34  14
  -1  -3  -8 32686.8 1616.99  16
  -1  -3  -8 35936.0 1862.55  27
  -1   3  -8 32380.0 1602.27  18
   1   3   9 1110.45 267.368  40
  -1  -3  -9 1131.85 334.181   9
   1  -3   9 1077.91 304.964   3
  -1  -3  -9 1603.69 346.519  16
  -1   3  -9 1023.84 289.809  16
   1  -3   9 809.286 266.751  14
  -1  -3  -9 1571.42 392.250  27
  -1   3  -9 1614.49 357.835  18
  -1   3 -10 279.160 165.149  54
   1  -3  10 222.047 196.245  56
  -1  -3 -10 162.604 171.392  16
  -1   3 -10 105.011 155.314  16
  -1   3 -10 108.291 160.163  18
  -1  -3 -10 131.086 207.243  27
  -1  -3 -10-122.727 205.797   9
   1  -3  10 167.804 197.740   3
  -1  -3 -11 39178.3 1944.01  16
  -1   3 -11 39752.6 1909.85  16
   1  -3  11 40112.2 2028.67  13
   1  -3  11 36971.4 1856.40  56
  -1  -3 -11 38728.5 1994.05   9
  -1   3 -11 36128.6 1869.75  18
  -1   3 -12 4580.31 574.751  16
  -1  -3 -12 4221.58 577.732  16
   1  -3  12 4363.33 611.368  13
   1  -3  12 3863.77 523.446  56
  -1   3 -12 4284.47 576.176  18
  -1  -3 -12 4994.32 639.544   9
   1   3  13 28577.0 1407.45  29
   1  -3  13 26881.8 1474.03  13
  -1  -3 -13 25132.6 1379.62  16
  -1   3 -13 24914.9 1347.44  16
  -1  -3 -13 28247.7 1447.72   9
  -1   3 -14 893.937 219.799  16
   1  -3  14 1453.55 290.049  13
  -1   3 -14 939.294 228.616   8
  -1  -3 -14 1296.75 255.222   8
  -1  -3 -14 1573.41 285.256   9
  -1  -3 -15 882.618 168.363   9
   1   4 -15 2478.67 276.590  16
   1  -4 -15 1982.98 252.221   9
   1  -4 -14 96.7006 124.809   9
   1   4 -14-32.5059 131.003  16
  -1   4  13 5392.54 581.170  29
   1  -4 -13 5403.97 601.060   9
   1   4 -13 5446.65 585.879  16
  -1  -4  13 4666.71 574.557  13
  -1   4  12 6636.90 725.398  29
  -1  -4  12 6294.27 658.084  56
   1   4 -12 6832.92 719.994  16
  -1  -4  12 7698.35 788.580  13
  -1   4  11 11642.6 1001.00  29
  -1  -4  11 7777.45 785.094  56
   1   4 -11 11788.4 954.483  16
  -1  -4  11 8650.06 859.745  13
  -1   4  10 103772. 3741.98  40
  -1   4  10 115300. 4091.74  29
  -1  -4  10 111389. 3934.76  56
  -1   4   9 5080.44 619.145  38
  -1  -4   9 4721.55 586.015  14
  -1  -4   9 4665.30 618.390  56
  -1   4   9 4472.70 548.916  52
  -1  -4   9 4591.44 562.895  41
  -1   4   9 3979.67 516.335  40
  -1   4   8 6303.06 660.652  38
  -1  -4   8 5236.98 584.318  14
  -1  -4   8 5594.14 598.003  15
  -1  -4   8 7674.05 758.666  56
  -1   4   8 6699.08 636.142  52
  -1   4   8 6535.54 624.113  40
  -1  -4   8 6865.06 634.184  41
  -1   4   7 868.481 245.308  38
  -1  -4   7 887.884 221.803  41
  -1   4   7 576.908 198.311  40
  -1   4   6 351805. 9781.88  38
  -1  -4   6 352564. 9611.35  39
  -1  -4   6 367010. 9667.46  41
  -1   4   6 380960. 9850.80   6
  -1  -4   6 364993. 9853.82   7
   1   4  -5 51298.1 1801.38  37
  -1   4   5 50383.0 1914.07  38
  -1  -4   5 52570.9 1836.53  41
  -1   4   5 53145.5 2014.24   6
  -1  -4   5 55441.7 2068.34   7
  -1   4   4 287308. 7658.90  38
   1   4  -4 288056. 7540.53  37
  -1  -4   4 289356. 7547.20  41
  -1   4   4 274005. 7803.91   6
  -1   4   3 50599.7 1727.45  38
   1   4  -3 54262.2 1677.09   5
  -1   4   3 47081.4 1849.28   6
  -1  -4   3 50292.6 1638.98  41
  -1   4   3 49392.2 1638.83  47
  -1   4   2 406143. 11282.7   6
   1   4  -2 451386. 11087.4   5
  -1  -4   2 425427. 10984.6   2
  -1   4   2 436742. 11117.7  47
  -1   4   2 442064. 11117.9  38
   1  -4  -1 8804.00 453.071   1
  -1   4   1 9332.44 565.425   6
  -1  -4   1 8172.10 417.607   2
   1   4  -1 9643.82 503.225   5
  -1   4   1 8338.65 509.122  47
  -1   4   0 80149.7 2263.69  54
  -1  -4   0 82592.8 2261.79  27
  -1   4   0 84572.7 2455.04   6
   1   4   0 84936.4 2411.29   5
   1  -4   0 83481.1 2337.28   1
  -1  -4   0 80468.9 2368.02  42
  -1   4   0 81819.4 2493.36  47
  -1   4  -1 6061.82 355.918  54
  -1  -4  -1 6207.61 387.646  42
  -1   4  -1 5529.79 410.294  47
  -1  -4  -1 6704.61 372.976  27
  -1  -4  -1 6323.65 390.262   7
  -1   4  -1 6805.68 376.659   6
   1  -4   1 5937.80 348.791   2
  -1  -4  -1 6109.10 342.843   1
  -1   4  -2 264677. 6988.47  54
  -1   4  -2 256116. 7012.49  47
  -1  -4  -2 279657. 7069.52  27
   1  -4   2 266497. 6916.27   4
   1  -4   2 272099. 6902.12   2
  -1  -4  -2 264474. 6893.38   1
  -1   4  -2 264648. 7011.95  37
  -1  -4  -3 13639.3 677.680  43
  -1  -4  -3 13212.7 628.011  45
  -1   4  -3 13120.6 629.680  47
  -1  -4  -3 12156.8 714.141  27
   1  -4   3 13003.9 600.876   2
   1  -4   3 11859.0 595.761   4
  -1   4  -3 13083.9 682.931  37
  -1  -4  -4 186657. 5617.16  27
  -1  -4  -4 200868. 5345.57  45
  -1  -4  -4 201604. 5445.21  43
  -1   4  -4 197607. 5468.44  37
  -1  -4  -5 63248.8 2127.90  43
  -1  -4  -5 60951.8 2330.35  27
   1  -4   5 60281.0 2091.93   3
  -1   4  -5 58091.2 2093.61  37
  -1  -4  -6 66452.8 2313.70  43
  -1   4  -6 62747.2 2276.70  37
  -1  -4  -6 63253.4 2534.50  27
   1  -4   6 62959.8 2289.10   3
  -1  -4  -7 7453.50 650.337  43
  -1   4  -7 6579.66 599.800  37
   1  -4   7 6866.78 633.232  14
  -1  -4  -7 5648.30 668.105  27
   1  -4   7 6408.33 617.909   3
  -1   4  -8 40114.1 1898.12  18
   1  -4   8 41130.2 1899.69  14
  -1  -4  -8 41855.8 1909.66  16
  -1   4  -8 41444.7 1842.94  37
  -1  -4  -8 44886.9 2165.32  27
  -1  -4  -8 46144.4 2132.54   9
   1  -4   8 43133.4 1938.77   3
   1  -4   9 2571.23 474.127  56
   1   4   9 2463.67 403.070  40
   1  -4   9 2511.87 438.987  14
  -1  -4  -9 3559.99 526.542  16
  -1   4  -9 3431.89 515.505  18
  -1  -4  -9 2389.13 494.121  27
   1  -4   9 2909.85 488.711   3
  -1  -4  -9 2509.33 472.293   9
   1  -4  10 154993. 5226.71  14
  -1  -4 -10 155526. 5207.71  16
  -1   4 -10 169433. 5368.32  54
   1  -4  10 167278. 5347.03  56
  -1  -4 -10 175059. 5474.60   9
  -1   4 -10 156505. 5238.97  18
   1  -4  11 3202.30 539.599  13
  -1  -4 -11 2840.10 499.800  16
   1  -4  11 2501.70 455.040  56
  -1   4 -11 2210.11 436.709  18
  -1  -4 -11 2120.48 455.577   9
   1  -4  12 91969.5 3366.65  56
   1  -4  12 94362.1 3556.88  13
  -1  -4 -12 100310. 3503.46  16
  -1   4 -12 91317.9 3420.75  18
   1  -4  13 330.157 148.560  56
   1   4  13 534.262 205.952  29
  -1  -4 -13 893.409 252.050   9
   1  -4  13 846.670 268.484  13
  -1  -4 -13 1035.55 285.783  16
   1   4  14 733.058 181.991  29
  -1  -4 -14 948.200 217.028   9
   1  -4  14 624.161 202.254  13
  -1   5  14 2634.84 336.640  29
   1  -5 -14 2623.70 341.878   9
   1   5 -14 2196.06 315.670  16
  -1  -5  13 2753.81 382.552  56
  -1   5  13 3237.62 441.251  29
   1  -5 -13 3114.38 448.876   9
   1   5 -13 2762.99 409.324  16
  -1  -5  13 3039.28 440.110  13
  -1  -5  12 25895.7 1418.90  56
  -1   5  12 28350.3 1546.74  29
   1  -5 -12 25931.7 1466.03   9
   1   5 -12 26513.7 1460.86  16
  -1  -5  12 24946.2 1472.31  13
  -1  -5  11 867.640 297.026  13
  -1   5  11 782.353 286.165  29
  -1  -5  11 925.267 298.777  56
  -1   5  10 8303.55 868.407  29
  -1  -5  10 7170.29 774.204  56
  -1  -5   9 114411. 3934.79  56
  -1   5   9 109811. 3714.74  52
  -1   5   9 107924. 3679.97  40
  -1  -5   9 102097. 3709.14  14
  -1  -5   9 102036. 3681.61  15
  -1   5   9 103264. 3763.84  38
  -1   5   9 111151. 4029.79  29
  -1   5   9 104247. 3843.31  10
  -1   5   8 6764.08 651.435  40
  -1  -5   8 6562.72 668.527  14
  -1  -5   8 6778.36 674.227  15
  -1   5   8 5799.20 645.928  38
  -1  -5   8 7343.26 757.960  56
  -1   5   8 6962.99 661.665  52
  -1   5   8 7365.47 766.526  10
  -1  -5   7 79867.6 2804.43  41
  -1   5   7 82250.5 2841.18  40
  -1  -5   7 79725.1 2867.48  15
  -1   5   7 75459.3 2893.00  38
  -1   5   7 85806.8 2916.33  52
  -1  -5   7 87073.5 3097.31  56
  -1   5   7 79352.6 3059.07  10
  -1  -5   6 6173.44 626.870   7
  -1   5   6 6276.20 618.345   6
  -1   5   6 5082.80 539.151  38
  -1  -5   6 5038.21 488.471  41
  -1   5   5 2479.48 378.304   6
  -1  -5   5 260.070 188.077   7
   1   5  -5 278.010 128.760  37
  -1   5   5 300.289 145.005  38
  -1  -5   5 1929.43 272.398  41
  -1   5   4 8611.73 709.135   6
  -1   5   4 8579.71 613.152  38
   1   5  -4 8575.24 568.242  37
  -1   5   3 12566.7 663.045  47
  -1   5   3 12064.8 683.746  38
  -1  -5   3 10722.9 588.563   2
  -1   5   2 11407.3 648.470  47
   1  -5  -2 10549.1 581.719   1
  -1  -5   2 10604.7 547.556   2
  -1   5   2 9818.73 703.132   6
   1   5  -2 10673.9 603.518   5
  -1   5   1 497.624 136.887  47
  -1  -5   1 399.792 102.539   2
   1   5  -1 740.588 151.363   5
   1  -5  -1 668.499 147.743   1
  -1   5   1 565.506 170.711   6
  -1  -5   0 33919.7 1250.72  42
  -1   5   0 35874.4 1344.70   6
   1  -5   0 34596.3 1215.28   1
   1   5   0 37118.1 1317.76   5
  -1  -5  -1 58874.0 1875.04  42
  -1   5  -1 55585.6 1751.33  54
   1  -5   1 58988.2 1804.47   2
  -1  -5  -1 58075.6 1776.00   1
   1   5   1 57262.5 1873.03   5
  -1   5  -2 21626.5 918.446  54
  -1   5  -2 23755.6 1040.73  47
  -1  -5  -2 23372.6 965.955  27
  -1  -5  -2 21972.4 896.054   1
   1  -5   2 23608.7 905.081   4
   1  -5   2 22927.7 901.932   2
  -1   5  -2 20855.0 954.234  37
  -1   5  -3 200587. 5339.36  47
  -1  -5  -3 191890. 5243.56  45
  -1  -5  -3 194507. 5326.62  43
  -1  -5  -3 198619. 5427.28  27
  -1  -5  -3 191709. 5229.71   1
   1  -5   3 192386. 5213.90   2
   1  -5   3 189966. 5216.35   4
  -1   5  -3 187859. 5350.58  37
  -1  -5  -4 185839. 5348.14  27
  -1  -5  -4 187028. 5197.95  43
  -1   5  -4 179970. 5211.25  37
  -1  -5  -5 42013.2 1665.90  43
  -1  -5  -5 42333.5 1845.71  27
   1  -5   5 43882.9 1686.81   3
  -1   5  -5 42245.7 1706.57  37
  -1  -5  -6 31223.2 1406.48  43
  -1   5  -6 30267.6 1413.31  37
  -1  -5  -6 28979.6 1543.16  27
   1  -5   6 29118.9 1387.36   3
  -1  -5  -7 209.874 155.806  43
  -1   5  -7 244.633 144.329  37
  -1  -5  -7 258.563 186.720  16
   1  -5   7 345.805 160.437  14
  -1  -5  -7 603.682 253.044  27
   1  -5   7 514.656 209.105   3
   1  -5   8 3152.27 505.884  56
  -1  -5  -8 1741.88 362.291  16
   1  -5   8 2307.82 413.818  14
  -1   5  -8 1934.73 362.695  37
  -1  -5  -8 2383.39 466.043  27
   1  -5   8 1691.42 363.893   3
  -1  -5  -8 1895.21 406.936   9
  -1   5  -9 2383.81 454.947  54
   1  -5   9 1646.87 387.058  56
   1   5   9 2666.42 421.710  40
   1  -5   9 2443.42 445.072  14
  -1  -5  -9 2000.15 402.599  16
  -1   5  -9 2596.27 473.267  18
  -1  -5  -9 1771.74 424.729  27
   1  -5   9 2450.20 466.577   3
  -1  -5  -9 1944.27 435.143   9
   1  -5  10 36850.7 1894.68  14
  -1  -5 -10 37227.1 1872.68  16
   1  -5  10 35091.1 1870.80  56
  -1   5 -10 36004.0 1875.26  18
  -1  -5 -10 38036.0 1940.16   9
  -1  -5 -11 1350.05 384.237   9
  -1  -5 -11 1432.42 357.708  16
   1  -5  11 1034.06 312.374  56
  -1   5 -11 1711.69 420.214  18
   1  -5  12 29803.1 1595.83  13
   1  -5  12 25958.5 1418.42  56
  -1   5 -12 25054.5 1430.23  18
  -1  -5 -12 26901.5 1474.55   9
   1  -5  13 7511.77 697.482  13
   1  -5  13 7909.22 643.086  56
   1   5  13 6808.88 631.073  29
  -1  -5 -13 7520.18 654.043   9
   1  -5  14 3893.71 424.829  13
   1  -5  14 3498.68 348.608  56
   1   5  14 3455.21 372.095  29
  -1  -5 -14 4195.03 407.118   9
   1   6 -14-24.2540 93.9129  16
  -1  -6  14 86.8849 76.7783  56
  -1   6  14 25.3495 93.9760  29
   1  -6 -14-24.0919 111.031   9
   1   6 -13 4926.19 509.065  16
  -1  -6  13 5030.34 532.307  13
  -1  -6  13 4155.13 467.243  56
  -1   6  13 4767.90 525.093  29
   1  -6 -13 5402.78 532.816   9
   1   6 -12 61844.8 2384.71  16
  -1  -6  12 57105.3 2383.31  13
  -1  -6  12 54476.1 2291.67  56
  -1   6  12 57330.7 2399.07  29
   1  -6 -12 58960.0 2353.35   9
  -1   6  11 52540.1 2394.05  29
  -1  -6  11 50448.1 2258.07  56
  -1  -6  11 50169.7 2312.02  13
  -1  -6  10 347.836 204.986  56
  -1   6  10 63.0596 186.566  29
  -1   6  10 289.447 204.692  10
  -1  -6   9 105053. 3751.80  56
  -1   6   9 100295. 3542.13  52
  -1   6   9 100136. 3512.53  40
  -1  -6   9 99368.9 3591.24  14
  -1  -6   9 92852.7 3510.41  15
  -1   6   9 106056. 3869.43  29
  -1   6   9 98042.3 3716.93  10
  -1   6   8 21751.7 1257.55  40
  -1  -6   8 20966.2 1272.96  15
  -1   6   8 21413.9 1322.46  38
  -1  -6   8 24683.5 1450.41  56
  -1   6   8 22462.5 1294.19  52
  -1   6   8 19536.9 1350.89  10
  -1   6   7 73138.8 2709.69  52
  -1  -6   7 74582.7 2854.61  56
  -1   6   7 76225.0 2681.89  40
  -1   6   7 65880.1 2678.79  38
  -1  -6   7 72045.3 2695.42  15
  -1  -6   7 77545.1 2900.51   7
  -1   6   7 65773.4 2820.27  10
  -1   6   6 27473.8 1376.24  52
  -1  -6   6 30634.8 1513.00  56
  -1  -6   6 26618.3 1363.75  15
  -1   6   6 28737.6 1439.69  38
  -1  -6   6 29745.6 1581.91   7
  -1   6   6 28480.6 1512.00   6
  -1   6   6 25468.8 1467.97  10
  -1  -6   5 116725. 3933.31   7
  -1   6   5 117342. 3867.60   6
   1   6  -5 111419. 3532.31  37
  -1   6   5 109429. 3612.56  38
  -1   6   4 121587. 3988.50   6
   1   6  -4 119723. 3640.27  37
  -1   6   4 118862. 3721.39  38
  -1  -6   3 10086.9 609.564   2
   1  -6  -3 10196.1 644.147   1
  -1   6   3 10417.7 820.613   6
  -1   6   3 12118.6 711.431  47
  -1  -6   2 6233.38 444.923   2
   1  -6  -2 7021.48 499.524   1
   1   6  -2 6702.56 507.369   5
  -1   6   2 7537.05 659.373   6
  -1   6   2 7282.84 552.173  47
  -1   6   1 19320.0 1038.68   6
   1  -6  -1 18643.5 865.702   1
   1   6  -1 19733.9 930.435   5
  -1  -6   1 17985.0 824.242   2
  -1  -6   1 19798.0 905.526  42
  -1   6   1 20547.1 1030.75  47
  -1  -6   0 81077.3 2515.79   2
  -1   6   0 91033.7 2755.72   6
   1   6   0 82721.8 2651.92   5
  -1  -6   0 84770.0 2610.56  42
  -1   6   0 85277.7 2811.11  47
   1  -6   1 219424. 5809.19   2
  -1  -6  -1 214646. 5771.09   1
   1   6   1 211250. 5898.33   5
  -1  -6  -1 214609. 5884.40  42
   1  -6   2 3438.51 311.315   4
   1  -6   2 3162.46 308.921   2
  -1  -6  -2 3051.84 306.134   1
  -1   6  -2 2714.98 326.899  37
  -1   6  -2 3646.59 402.495  47
  -1   6  -3 475990. 12556.5  37
  -1   6  -3 498964. 12580.1  47
  -1  -6  -3 477198. 12401.0  45
  -1  -6  -3 477376. 12488.2  43
  -1   6  -3 486539. 12496.5  54
  -1  -6  -3 455702. 12386.9   1
   1  -6   3 475847. 12360.4   4
   1  -6   3 504463. 12410.5   2
  -1   6  -4 19975.3 1031.30  54
  -1  -6  -4 18220.9 958.828  43
  -1  -6  -4 18831.1 1040.78  27
  -1  -6  -4 15959.6 865.950   1
  -1   6  -4 17974.3 986.636  37
  -1  -6  -5 13686.9 844.467  43
  -1   6  -5 13017.0 852.895  37
  -1  -6  -5 12496.2 904.382  27
   1  -6   5 11750.7 786.924   3
   1   6   6 154122. 4926.54  11
  -1  -6  -6 158785. 4797.15  43
  -1   6  -6 158602. 4917.99  17
  -1   6  -6 153489. 4815.13  37
  -1  -6  -6 164237. 5060.74  27
   1  -6   6 159198. 4813.03   3
   1  -6   7 365.449 177.059   3
  -1  -6  -7 534.878 199.448  43
  -1  -6  -7 90.5008 124.150  16
   1  -6   7 515.082 215.950  14
  -1   6  -7 416.541 193.730  17
  -1   6  -7 357.804 165.998  37
  -1  -6  -7 170.006 167.777  27
   1   6   7 292.237 172.345  11
  -1  -6  -8 3958.95 539.575  43
   1  -6   8 3492.16 528.619  14
  -1  -6  -8 3838.44 536.031  16
  -1   6  -8 3051.68 461.639  37
  -1  -6  -8 3472.64 570.083  27
  -1   6  -8 4227.43 589.310  54
   1  -6   8 3621.30 552.380  56
   1   6   9 5228.50 596.458  40
   1  -6   9 3537.62 556.447  14
  -1  -6  -9 4873.95 612.304  16
  -1   6  -9 3433.10 547.998  54
   1  -6   9 4680.96 629.475  56
  -1   6  -9 3101.30 523.426  18
  -1  -6  -9 4665.87 621.635   9
  -1  -6 -10 41508.9 2039.01   9
   1  -6  10 41994.3 2064.58  14
   1  -6  10 42928.4 2074.42  56
  -1   6 -10 43216.3 2084.13  18
   1   6  10 40419.8 2030.57  10
   1  -6  11 11610.3 957.907  56
   1   6  11 12585.3 989.042  10
  -1  -6 -11 12448.6 974.913   9
  -1   6 -11 13143.1 1023.15  18
   1  -6  12 5331.79 623.890  13
   1  -6  12 5048.90 575.339  56
  -1   6 -12 4669.83 563.338  18
  -1  -6 -12 5007.60 574.104   9
   1   6  12 5414.80 591.105  10
   1  -6  13 10544.5 730.809  56
   1   6  13 12135.4 811.787  29
  -1  -6 -13 11513.2 772.016   9
   1  -6  13 11285.4 820.376  13
   1  -6  14 7610.68 508.357  56
   1  -6  14 9450.36 620.786  13
   1   6  14 9476.64 580.657  29
  -1  -6 -14 9395.39 574.519   9
  -1   7  14 2340.52 267.154  29
   1   7 -13 2860.98 364.456  16
  -1  -7  13 2553.84 345.131  56
  -1   7  13 2696.75 365.483  29
   1  -7 -13 3221.24 378.149   9
   1   7 -12 44015.0 1853.79  16
  -1  -7  12 44413.5 1922.40  13
  -1  -7  12 39362.2 1805.57  56
  -1   7  12 41232.4 1881.59  29
   1  -7 -12 44894.1 1849.02   9
  -1   7  11 4752.50 591.433  10
   1  -7 -11 4736.78 583.973   9
  -1  -7  11 3740.42 541.272  13
  -1  -7  11 4762.95 606.760  56
  -1   7  11 4379.13 593.058  29
   1   7 -11 4681.54 582.183  18
  -1   7  10 17721.8 1149.89  52
  -1  -7  10 17932.2 1229.06  56
  -1   7  10 16528.0 1229.97  29
  -1   7  10 15672.4 1183.01  10
  -1  -7  10 16589.7 1166.46  14
  -1  -7   9 3714.50 551.360  56
  -1   7   9 2329.85 425.989  52
  -1  -7   9 2353.63 437.132  15
  -1   7   9 3133.51 542.864  29
  -1   7   9 4105.67 601.451  10
  -1   7   8 47900.0 2232.00  38
  -1  -7   8 52484.1 2327.90  56
  -1   7   8 50114.3 2196.68  52
  -1  -7   8 51181.5 2237.11  15
  -1   7   8 52721.5 2408.54  29
  -1   7   8 51696.9 2394.08  10
  -1   7   7 7252.38 752.629   6
  -1  -7   7 6861.50 762.868   7
  -1  -7   7 5620.38 655.282  56
  -1   7   7 6906.33 681.250  52
  -1   7   7 5479.61 641.665  38
  -1   7   7 5744.73 697.875  10
  -1   7   7 5483.26 687.665  29
  -1  -7   7 6940.43 691.726  15
  -1  -7   6 3242.85 460.025  56
  -1   7   6 2937.38 435.124  52
  -1  -7   6 2971.17 431.785  15
   1   7  -6 3285.26 459.699  17
  -1  -7   6 2231.98 455.791   7
  -1   7   6 3181.15 495.682   6
  -1   7   6 2803.48 472.281  10
  -1   7   6 2801.21 438.431  38
   1   7  -5 8096.38 714.182  17
  -1  -7   5 8443.02 704.965  15
   1  -7  -5 7683.82 656.189   1
  -1  -7   5 10577.0 925.942   7
  -1   7   5 8336.57 811.541   6
  -1   7   5 8923.78 790.806  10
   1   7  -5 8535.84 689.577  37
   1   7  -4 73805.5 2580.28  37
   1  -7  -4 70004.6 2532.74   1
  -1   7   3 863.223 207.173  47
  -1   7   3 790.950 253.662   6
  -1  -7   3 825.542 195.119   2
   1  -7  -3 309.711 147.646   1
  -1   7   2 2354.82 341.472  47
  -1   7   2 1981.98 369.804   6
   1   7  -2 2138.44 312.307   5
  -1  -7   2 1638.15 247.223   2
   1  -7  -2 2123.34 295.832   1
  -1  -7   1 3217.99 353.794  42
  -1   7   1 2660.40 374.599  47
  -1  -7   1 2744.55 309.563   2
   1  -7  -1 2294.09 295.081   1
   1   7  -1 2216.75 313.581   5
  -1   7   1 2196.51 358.890   6
  -1  -7   0 259659. 6949.06  42
  -1  -7   0 240801. 6810.42   2
   1   7   0 248761. 6985.39   5
  -1  -7  -1 57.4455 96.3558  42
  -1   7  -1 76.9014 105.313  47
   1  -7   1 224.893 111.758   2
   1   7   1 122.759 113.807   5
  -1   7  -2 106211. 3480.65  37
  -1  -7  -2 110582. 3361.88   1
   1  -7   2 111182. 3366.96   2
   1   7   2 113915. 3497.35   5
  -1   7  -3 19527.7 1069.74  37
  -1   7  -3 22409.7 1128.01  47
  -1  -7  -3 21184.3 1054.54  43
   1  -7   3 18059.5 937.726   2
  -1  -7  -3 18555.3 959.044   1
   1   7   3 21274.8 1059.91   5
  -1   7  -4 107844. 3535.75  37
   1  -7   4 104460. 3336.24   2
  -1  -7  -4 114383. 3497.94  43
  -1  -7  -5 86335.8 2913.96  43
  -1   7  -5 81949.4 3055.70  17
  -1   7  -5 79293.0 2923.22  37
  -1   7  -5 87094.8 2987.21  54
   1   7   5 81339.4 3028.44  11
  -1  -7  -6 14810.3 1003.15  43
  -1   7  -6 16548.2 1130.35  17
  -1   7  -6 15171.1 1071.78  54
   1   7   6 16070.0 1116.35  11
  -1  -7  -7 236.786 167.406  43
  -1   7  -7 102.853 140.819  17
  -1   7  -7 49.0655 109.709  37
  -1   7  -7 107.710 147.469  54
   1   7   7-52.3483 175.552  11
  -1  -7  -8 1201.31 314.980  43
  -1   7  -8 719.096 237.496  37
  -1  -7  -8 860.848 307.969  27
   1  -7   8 1376.33 345.723  56
  -1   7  -8 579.369 243.068  54
   1   7   8 811.220 247.532  52
   1  -7   8 549.443 238.631  14
  -1   7  -8 673.569 246.459  17
   1  -7   9 5641.08 685.242  56
   1   7   9 5473.16 690.864  10
  -1   7  -9 5522.94 701.328  18
   1  -7   9 4941.05 649.307  14
   1  -7  10 13690.5 1061.24  56
   1   7  10 13626.5 1067.03  10
  -1   7 -10 13228.4 1066.02  18
   1  -7  10 12273.5 1018.08  14
   1  -7  11 17117.9 1139.31  56
  -1   7 -11 17325.0 1173.65  18
   1   7  11 19191.3 1204.54  10
   1   7  12 25602.9 1310.26  10
  -1  -7 -12 26711.6 1307.47   9
   1  -7  12 23230.4 1281.52  56
   1   7  12 27095.2 1376.15  29
  -1   7 -12 26664.5 1374.22  18
   1  -7  12 23802.6 1373.30  13
   1  -7  13 11900.4 746.137  56
   1   7  13 13461.9 807.264  29
  -1  -7 -13 13747.4 771.670   9
   1   7  13 12187.0 738.686  10
   1  -7  13 12936.9 841.620  13
  -1   8  13 948.488 202.294  29
  -1  -8  13 964.138 191.687  56
  -1   8  12 354.783 153.971  10
  -1  -8  12 509.432 182.219  56
  -1   8  12 460.258 192.034  29
   1   8 -12 757.119 217.287  18
   1   8 -12 307.825 158.002  16
  -1   8  11 187.245 156.990  10
  -1   8  11 48.2513 142.715  29
   1   8 -11 91.8045 145.141  18
  -1  -8  11 91.8306 135.808  56
  -1  -8  10 61312.7 2564.34  56
  -1   8  10 61674.2 2483.73  52
  -1   8  10 64239.1 2646.83  29
  -1   8  10 60803.1 2600.93  10
  -1   8   9 44895.9 2051.36  52
  -1  -8   9 43870.4 2101.69  56
  -1   8   9 44238.2 2173.55  29
  -1   8   9 45184.0 2194.10  10
  -1  -8   9 45573.9 2103.81  15
  -1  -8   8 1933.72 404.610  56
  -1   8   8 3419.48 497.606  52
  -1   8   8 1897.46 428.530  29
  -1   8   8 2433.69 486.889  10
  -1  -8   8 2853.96 485.170  15
  -1   8   7 9410.04 824.743  52
  -1  -8   7 9719.91 851.061  56
  -1   8   7 8984.18 894.917  10
   1  -8  -7 6928.92 719.921   1
  -1  -8   7 10746.6 998.897   7
  -1   8   7 9376.64 893.461   6
   1   8  -7 8260.02 776.306  17
  -1  -8   7 8010.86 783.050  15
  -1   8   6 119830. 3890.93  52
   1   8  -6 108573. 3850.17  17
  -1  -8   6 112205. 3860.47  15
  -1   8   6 111450. 4001.98  10
  -1  -8   6 125111. 4298.38   7
  -1   8   6 117935. 4122.74   6
   1  -8  -6 105856. 3760.45   1
   1   8  -5 5528.01 614.264  17
  -1  -8   5 5353.71 597.897  15
  -1   8   5 4010.35 566.372  11
  -1   8   5 4765.72 599.066  10
  -1  -8   5 5595.85 721.185   7
  -1   8   5 4522.81 620.679   6
   1  -8  -5 4040.08 503.577   1
   1   8  -5 4827.79 549.873  37
  -1  -8   4 29902.3 1505.21  15
   1   8  -4 32076.0 1598.12  17
   1   8  -4 32548.1 1530.74  37
  -1   8   4 30168.7 1616.00  11
  -1   8   4 29905.8 1557.09  10
   1  -8  -4 29750.3 1460.88   1
  -1  -8   4 33615.7 1817.72   7
  -1   8   4 32275.7 1730.49   6
  -1   8   3 99096.6 3158.42  47
  -1   8   3 86841.4 3211.18  11
  -1  -8   3 84594.2 2914.98   2
  -1   8   3 99525.1 3467.16   6
   1  -8  -3 89320.0 3012.63   1
   1   8  -3 87511.3 3173.90  17
  -1  -8   2 25625.0 1215.98   2
  -1   8   2 30533.2 1573.17   6
   1  -8  -2 25782.0 1260.89   1
  -1   8   2 31666.8 1476.43  47
  -1  -8   2 28177.0 1329.67  42
  -1  -8   1 4420.27 430.888   2
  -1   8   1 4761.06 544.336   6
   1   8  -1 4561.57 483.228   5
  -1  -8   1 4252.38 458.285  42
  -1   8   1 4668.07 533.768  47
  -1  -8   0 1280.37 234.287   2
   1  -8   0 1394.49 253.153   2
   1   8   0 1070.37 250.925   5
  -1  -8   0 1211.99 254.282  42
  -1   8   0 1285.07 302.834  47
   1   8   1 87223.5 2895.69   5
  -1  -8  -1 75999.1 2680.79   2
   1  -8   1 82939.1 2738.96   2
  -1  -8  -1 84413.0 2825.95  42
  -1   8  -1 92890.1 3106.23  47
  -1   8  -2 205368. 6322.89  37
  -1   8  -2 239906. 6587.22  47
   1  -8   2 221080. 6201.42   2
   1   8   2 224484. 6353.74   5
  -1  -8  -3 86657.9 2867.85  43
  -1   8  -3 82850.0 3100.06  17
  -1   8  -3 80228.6 2938.90  12
  -1   8  -3 79062.0 2892.95  37
   1   8   3 76457.3 2917.60  11
   1   8   3 81086.6 2982.64  12
   1  -8   3 80046.9 2725.38   2
  -1  -8  -4 31487.0 1481.06  43
  -1   8  -4 31450.9 1539.55  12
  -1   8  -4 30391.3 1626.75  17
  -1   8  -4 28774.9 1494.65  37
   1   8   4 31240.3 1586.90  11
   1  -8   4 28885.3 1366.42   2
  -1   8  -5 42063.8 1944.53  37
  -1   8  -5 45378.6 2111.96  17
   1   8   5 47927.9 2072.93  10
   1   8   5 43511.1 2038.70  11
  -1  -8  -5 43778.3 1911.88  43
  -1   8  -6 27164.5 1541.63  37
  -1   8  -6 33861.5 1728.25  17
   1   8   6 29378.2 1622.67  11
   1   8   6 31318.3 1666.52  10
  -1  -8  -6 28980.4 1520.65  43
  -1   8  -7 52.7932 118.062  37
  -1   8  -7 167.769 153.145  17
   1   8   7 55.3418 123.757  11
   1   8   7 114.951 203.181  10
  -1  -8  -7 401.756 177.536  43
   1   8   8 6734.96 684.069  52
   1  -8   8 7603.13 778.591  56
   1   8   8 6978.10 745.928  11
   1   8   8 7919.04 831.701  10
  -1   8  -8 8007.26 796.321  17
   1  -8   8 7414.03 786.138  14
   1  -8   9 12441.1 991.752  56
   1   8   9 10362.4 838.913  52
   1   8   9 10150.9 930.381  10
  -1   8  -9 10137.5 882.678  17
  -1   8  -9 10832.7 967.694  18
   1  -8   9 11822.7 994.389  14
   1  -8  10 21236.0 1300.27  56
  -1   8 -10 20810.4 1330.26  18
   1   8  10 21903.3 1352.37  10
   1  -8  10 20946.0 1335.72  14
   1   8  11 1445.07 329.900  10
   1  -8  11 1622.12 327.849  56
   1   8  11 1808.69 352.760  29
  -1   8 -11 2319.91 418.879  18
   1   8  12 6231.84 580.118  10
   1  -8  12 6180.16 560.806  56
   1   8  12 6553.48 586.827  29
  -1   8 -12 6392.39 596.411  18
   1  -8  12 7977.38 680.056  13
   1  -8  13 44443.4 1654.42  56
   1   8  13 49201.3 1726.16  29
   1   8  13 49373.8 1690.80  10
   1  -8  13 49960.8 1798.18  13
  -1  -9  13 2716.37 277.536  56
  -1   9  12 936.318 207.018  10
  -1   9  12 1253.18 250.094  29
   1   9 -12 917.328 212.308  18
  -1  -9  12 1279.31 250.228  56
  -1   9  11 5026.40 553.923  10
  -1   9  11 6058.49 596.884  29
   1   9 -11 5777.89 589.727  18
  -1  -9  11 5106.44 541.847  56
  -1  -9  10 7766.04 732.996  56
  -1   9  10 7667.96 710.739  52
  -1   9  10 9755.16 828.318  29
  -1   9  10 10205.8 866.941  10
  -1   9   9 119973. 4247.28  10
  -1  -9   9 117289. 4094.29  56
  -1   9   9 123638. 4101.14  52
  -1  -9   9 124964. 4175.64  15
  -1   9   8 61.3706 194.039  10
  -1   9   8-51.0699 171.270  52
  -1  -9   8 156.644 165.096  56
  -1  -9   8 109.630 193.769  15
   1   9  -8 253.630 188.067  17
  -1   9   7 273650. 8155.54  10
  -1   9   7 278119. 7952.95  52
  -1  -9   7 270332. 7995.30  15
   1   9  -7 265245. 7933.40  17
  -1   9   6 4348.64 560.245  52
   1   9  -6 2753.94 475.973  17
  -1  -9   6 4124.70 561.620  15
  -1   9   6 4006.77 592.158  11
  -1   9   6 3424.10 551.425  10
   1  -9  -6 3581.04 512.086   1
  -1  -9   6 3624.00 604.975   7
  -1   9   6 3645.99 574.467   6
   1   9  -5 214.286 198.764  17
  -1  -9   5 856.451 270.184  15
  -1   9   5 273.637 203.045  10
  -1   9   5 174.477 195.191  11
  -1  -9   5 486.453 269.201   7
   1  -9  -5 237.140 150.162   1
  -1   9   5 383.657 202.317   6
   1   9  -5 398.020 192.813  37
   1   9  -4 14511.9 1070.44  17
  -1  -9   4 14801.8 1038.61  15
   1   9  -4 12886.0 971.417  37
  -1   9   4 13916.9 1083.26  11
  -1   9   4 15909.9 1087.72  10
  -1  -9   4 16431.1 1274.18   7
  -1   9   4 16187.1 1205.74   6
   1  -9  -4 13286.6 945.375   1
   1   9  -3 717.212 276.503  17
  -1   9   3 1694.91 328.507  47
  -1  -9   3 1868.28 344.913  42
  -1   9   3 1214.52 313.980  11
  -1  -9   3 1185.34 261.962   2
  -1  -9   3 1924.07 431.333   7
   1  -9  -3 1266.64 275.913   1
  -1   9   3 1300.63 338.486   6
   1   9  -2 7416.14 633.996  53
   1   9  -2 8061.26 770.066  17
  -1  -9   2 8316.49 702.432  42
  -1   9   2 9947.07 813.140  47
  -1   9   2 7515.93 747.383  11
   1   9  -2 8152.85 719.456  12
  -1  -9   2 9119.83 872.298   7
  -1  -9   2 8829.92 682.564   2
  -1   9   2 9086.80 837.110   6
   1   9  -1 81805.1 2806.63  53
  -1   9   1 80722.5 3106.69  12
   1   9  -1 83002.3 3066.30  17
  -1  -9   1 89325.2 2968.91  42
   1   9  -1 80489.9 2990.44  12
  -1   9   1 79486.1 2995.54  11
  -1  -9   1 77828.1 2773.05   2
   1   9  -1 80409.3 2945.03   5
   1   9   0 29857.0 1387.29  53
  -1   9   0 30964.7 1628.04  12
  -1   9   0 33895.6 1671.53  47
  -1  -9   0 29728.7 1449.76  42
   1   9   0 30068.4 1542.33  12
  -1   9   0 29128.1 1492.18  11
  -1  -9   0 27302.5 1335.32   2
   1   9   0 29952.6 1486.03   5
   1  -9   0 30185.9 1402.24   2
   1   9   1 286966. 7905.00  53
  -1   9  -1 282771. 8223.46  12
   1   9   1 277636. 8146.44  12
   1   9   1 279586. 8003.14   5
  -1  -9  -1 268546. 7836.21   2
   1  -9   1 279961. 7875.18   2
  -1   9  -2 13168.0 986.104  12
  -1   9  -2 12229.5 913.524  37
   1   9   2 13176.2 934.591  11
   1   9   2 12878.2 970.487  12
   1  -9   2 11061.1 794.337   2
  -1  -9  -3 37278.6 1674.89  43
  -1   9  -3 37337.7 1884.75  17
  -1   9  -3 37491.0 1783.14  12
  -1   9  -3 31608.7 1650.79  37
   1   9   3 33627.4 1700.70  11
   1   9   3 32660.0 1716.47  12
   1  -9   3 35230.3 1567.17   2
  -1   9  -4 854.848 258.705  37
  -1   9  -4 822.043 287.104  17
   1   9   4 884.034 267.462  11
  -1   9  -4 1090.79 299.425  12
  -1  -9  -4 1394.40 310.875  43
  -1   9  -5 144577. 4899.88  37
  -1   9  -5 157785. 5133.24  17
   1   9   5 150135. 4980.58  11
  -1  -9  -5 158492. 4870.82  43
  -1   9  -6 2964.05 487.712  37
  -1   9  -6 2993.33 522.634  17
  -1  -9  -6 2751.05 448.784  43
   1   9   6 2780.09 472.779  10
   1   9   6 2280.57 437.376  11
   1   9   7 11960.3 1012.14  11
   1   9   7 13304.8 1055.86  10
  -1   9  -7 11945.7 1023.94  17
   1   9   8 286.903 222.224  10
   1   9   8 217.590 201.711  11
   1  -9   8 460.125 231.839  14
  -1   9  -8 335.543 197.722  17
   1   9   8 47.6411 130.516  52
   1  -9   9 32274.2 1728.08  14
   1   9   9 30152.9 1524.15  52
   1  -9   9 29751.5 1578.54  56
  -1   9  -9 31230.6 1632.57  17
  -1   9  -9 31982.5 1709.15  18
   1   9   9 29545.2 1647.69  10
   1   9  10 870.348 277.249  10
   1  -9  10 1610.37 365.803  14
   1   9  10 1315.95 310.013  29
  -1   9 -10 1503.62 355.615  18
   1  -9  10 1155.29 291.188  56
   1   9  11 1775.05 323.521  10
   1  -9  11 1577.08 298.374  56
   1   9  11 1683.02 315.441  29
  -1   9 -11 1571.74 316.160  18
   1   9  12 2438.37 321.085  10
   1  -9  12 2535.47 361.956  13
   1   9  12 2393.27 323.538  29
  -1   9 -12 2142.94 322.148  18
   1  -9  12 1950.12 284.584  56
  -1 -10  12 2175.50 265.123  56
   1  10 -12 2444.02 301.164  18
  -1  10  12 2653.21 301.575  10
  -1 -10  11 621.758 181.117  56
   1  10 -11 523.342 179.275  18
  -1  10  11 593.119 183.467  10
  -1 -10  10 14099.4 924.029  56
  -1  10  10 15717.0 1035.37  10
  -1 -10   9 1122.15 299.840  15
  -1  10   9 1248.80 300.252  52
  -1  10   9 848.116 285.349  10
   1  10  -8 351.350 186.229  17
  -1 -10   8 160.612 179.685  15
  -1  10   8 342.787 204.944  52
  -1  10   8 463.987 242.683  10
   1  10  -7 44019.5 2060.17  17
  -1 -10   7 42560.4 2052.43  15
  -1  10   7 44103.4 2020.47  52
  -1  10   7 41092.5 2063.78  11
  -1  10   7 42464.9 2123.64  10
  -1 -10   6 92945.7 3467.95  15
   1  10  -6 88764.0 3432.46  17
  -1  10   6 94958.9 3541.83  10
  -1  10   6 89890.0 3524.52  11
  -1  10   6 97813.4 3433.96  52
  -1 -10   5 6089.23 688.361  42
  -1 -10   5 6372.97 719.289  15
   1  10  -5 6002.81 708.822  17
   1  10  -5 3918.51 561.824  37
  -1  10   5 5309.25 680.029  11
  -1  10   5 6748.77 732.986  10
  -1  10   5 5374.68 717.409   6
  -1 -10   5 6950.93 856.471   7
   1 -10  -5 6171.96 666.544   1
  -1 -10   4 9164.56 829.539  42
  -1 -10   4 7482.97 766.539  15
   1  10  -4 9084.14 869.139  17
   1  10  -4 8482.64 812.923  37
  -1  10   4 8826.17 872.870  11
  -1 -10   4 10700.7 1048.39   7
   1 -10  -4 7286.50 724.616   1
  -1  10   4 10079.3 966.162   6
  -1 -10   3 49.2335 95.3903  42
   1  10  -3 226.463 209.918  17
   1  10  -3 208.400 142.696  37
   1  10  -3 145.311 143.292  12
  -1  10   3 465.999 215.975  11
  -1 -10   3 67.4286 184.653   7
  -1  10   3 311.844 220.484   6
   1  10  -2 2705.06 401.066  53
   1  10  -2 3433.23 534.546  17
  -1 -10   2 3042.64 454.495  42
  -1  10   2 3824.73 539.199  47
   1  10  -2 2987.42 465.501  12
  -1  10   2 3653.02 544.941  11
  -1 -10   2 3133.92 437.605   2
   1  10  -1 3475.54 453.815  53
   1  10  -1 3821.30 548.783  17
  -1  10   1 3805.59 570.028  12
  -1  10   1 4226.33 575.153  47
  -1 -10   1 3358.24 480.513  42
  -1  10   1 4232.97 561.338  11
   1  10  -1 3326.01 500.089  12
   1 -10  -1 3411.71 463.456   2
  -1 -10   1 3619.62 463.323   2
   1  10   0 13809.9 938.279  53
  -1  10   0 16689.9 1165.92  47
  -1 -10   0 15194.8 1023.58  42
  -1  10   0 13941.1 1095.61  12
   1  10   0 14377.9 1064.80  12
  -1  10   0 13858.9 1018.76  11
   1  10   0 14342.9 1026.03   5
   1 -10   0 14831.7 968.923   2
  -1 -10   0 13616.8 919.463   2
   1  10   1 6589.87 628.951  53
  -1  10  -1 6672.32 724.530  47
  -1  10  -1 6642.79 741.983  12
  -1  10  -1 5302.31 618.820  37
   1  10   1 6215.15 699.686  12
   1 -10   1 7027.31 648.892   2
   1  10   1 8114.30 737.931   5
  -1 -10  -2 77762.5 2797.27  43
  -1  10  -2 84157.0 3034.62  47
  -1  10  -2 71616.9 2912.89  12
  -1  10  -2 65576.3 2774.31  37
   1  10   2 74150.2 2929.06  12
   1  10   2 72609.1 2811.48  11
   1 -10   2 68325.0 2633.69   2
  -1 -10  -3 5966.37 631.703  43
  -1  10  -3 6061.21 690.917  12
  -1  10  -3 5927.93 722.910  17
  -1  10  -3 5193.50 630.804  37
   1  10   3 5313.82 660.220  12
   1  10   3 5201.87 627.389  11
   1 -10   3 4694.93 548.105   2
  -1  10  -4 1438.50 351.365  37
  -1  10  -4 1699.28 405.444  17
  -1 -10  -4 1287.33 314.782  43
  -1  10  -4 1148.30 313.373  12
   1  10   4 1447.85 359.065  11
   1  10   4 1169.90 336.931  12
  -1  10  -5 37491.9 1857.82  12
  -1  10  -5 41482.5 2063.17  17
  -1 -10  -5 34031.1 1763.84  43
   1  10   5 36640.9 1904.08  11
   1  10   6 122982. 4329.12  11
  -1  10  -6 125311. 4415.14  17
   1  10   7 33296.3 1784.98  11
   1  10   7 35026.6 1794.92  10
  -1  10  -7 35121.9 1859.77  17
   1  10   8 17465.3 1123.15  52
   1  10   8 18424.6 1216.04  11
   1  10   8 18334.0 1225.27  10
  -1  10  -8 18856.9 1256.61  17
   1 -10   8 18951.0 1269.37  14
   1  10   9 491.826 189.207  52
   1  10   9 268.298 158.440  11
   1  10   9 487.377 231.388  10
  -1  10  -9 458.785 228.181  18
   1 -10   9 511.959 236.199  14
  -1  10  -9 658.553 229.449  17
   1  10  10 34234.9 1508.39  52
   1  10  10 37452.1 1680.85  10
  -1  10 -10 37651.2 1713.38  18
   1 -10  10 33605.4 1644.84  14
   1 -10  11 3643.23 386.679  56
   1  10  11 3642.99 421.206  10
  -1  10 -11 3815.39 434.871  18
   1  10  12 9464.72 576.308  10
  -1  10 -12 9282.87 581.710  18
   1 -10  12 9078.75 595.067  13
  -1  11  11 26.8842 79.5155  10
   1  11 -11 108.255 113.195  18
  -1  11  10 1440.59 293.974  10
   1  11 -10 1368.95 282.594  18
  -1 -11   9 13846.1 947.953  15
   1  11  -9 13091.3 894.426  17
  -1  11   9 13686.7 909.309  52
  -1  11   9 14520.1 994.301  10
  -1 -11   8 101249. 3512.10  15
   1  11  -8 98239.0 3441.01  17
  -1  11   8 97219.9 3396.38  52
  -1  11   8 98269.7 3551.32  10
  -1 -11   7 54041.7 2354.79  15
   1  11  -7 53169.5 2323.44  17
  -1  11   7 52367.8 2242.61  52
  -1  11   7 53034.5 2365.43  10
  -1  11   7 53390.0 2360.24  11
  -1 -11   6 23428.0 1431.02  15
   1  11  -6 21359.6 1381.49  17
  -1  11   6 22016.7 1332.41  52
  -1  11   6 24920.1 1513.64  11
  -1  11   6 21179.8 1374.97  10
  -1  11   5 1756.30 412.267  11
   1  11  -5 2482.39 483.894  17
  -1 -11   5 2409.35 465.436  15
  -1  11   4 11395.7 1032.57  11
  -1 -11   4 13118.2 1053.12  15
   1  11  -4 14525.6 1127.30  17
  -1  11   3 6028.00 724.819  11
   1  11  -3 5570.90 655.917  12
   1  11  -3 5811.95 719.334  17
  -1 -11   3 5453.08 680.443  15
  -1  11   2 9946.93 946.152  12
   1  11  -2 9972.02 931.908  17
   1  11  -2 9297.17 857.063  12
  -1 -11   2 8230.06 806.405  42
  -1  11   2 10814.8 935.365  47
  -1  11   2 10394.5 935.345  11
   1 -11  -2 9280.25 830.149   2
  -1 -11   2 9289.55 802.207   2
   1  11  -1 7775.39 708.593  53
   1  11  -1 7852.67 787.964  12
  -1  11   1 7245.58 812.476  12
   1  11  -1 7862.52 810.299  17
  -1  11   1 8848.97 862.523  47
  -1 -11   1 7414.52 743.619  42
  -1  11   1 8171.35 814.130  11
  -1 -11   1 6763.63 676.700   2
   1 -11  -1 7493.30 723.998   2
   1  11   0 131077. 4273.27  53
  -1  11   0 130956. 4435.81  11
   1  11   0 126843. 4463.85  12
   1 -11   0 119862. 4207.54   2
  -1  11   0 134342. 4631.22  12
  -1  11  -1 14445.0 1116.63  47
  -1  11  -1 12145.0 1054.08  12
   1  11   1 12348.8 1036.00  12
   1 -11   1 11483.7 900.705   2
  -1 -11  -2 58312.4 2398.07  43
  -1  11  -2 62118.9 2587.63  47
  -1  11  -2 50259.3 2380.72  37
   1  11   2 57830.5 2526.21  12
   1  11   2 55643.3 2404.52  11
   1 -11   2 51136.4 2230.80   2
  -1  11  -2 59621.9 2583.09  12
   1  11   3 14386.5 1093.02  11
   1  11   3 17576.9 1234.85  12
  -1  11  -3 14102.9 1124.01  12
  -1  11  -3 14213.6 1158.41  17
   1  11   4 109422. 3949.36  11
   1  11   4 108092. 3927.98  12
  -1  11  -4 110261. 3957.37  12
  -1  11  -4 115354. 4133.29  17
   1  11   5 20409.1 1355.78  11
  -1  11  -5 20246.2 1395.71  17
  -1  11  -5 21949.6 1364.52  12
   1  11   6 4267.31 595.942  11
  -1  11  -6 4424.90 630.041  17
   1  11   7 1230.63 334.549  11
   1  11   7 1215.02 301.793  52
  -1  11  -7 1739.71 388.027  17
   1 -11   7 1206.39 337.265  14
   1  11   8 11651.6 859.429  52
   1  11   8 10379.0 873.703  11
   1  11   8 11775.4 907.555  10
  -1  11  -8 11055.3 905.000  17
  -1  11  -8 13866.7 1002.65  18
   1 -11   8 11873.2 937.980  14
   1  11   9 1567.71 290.638  52
   1  11   9 1878.69 344.525  10
   1  11   9 1439.10 298.224  11
  -1  11  -9 2329.17 388.275  18
   1 -11   9 2353.40 390.209  14
   1  11  10 19081.9 973.799  52
   1  11  10 22293.7 1113.66  10
  -1  11 -10 20885.6 1102.42  18
   1 -11  10 21723.3 1137.93  14
   1  11  11 8595.49 569.179  10
  -1  11 -11 7568.93 538.728  18
   1 -11  11 8517.63 598.247  13
  -1  12  10 54.7979 101.577  10
   1  12 -10 27.9709 76.5880  18
  -1  12   9 21735.3 1093.46  52
  -1  12   9 22625.1 1179.01  10
   1  12  -9 23078.2 1126.30  17
  -1 -12   9 23255.6 1166.82  15
  -1  12   8 215.253 166.870  10
  -1  12   8 409.241 161.240  52
  -1 -12   8 297.333 171.356  15
   1  12  -8 324.062 181.274  17
  -1  12   7 26716.3 1444.85  10
  -1  12   7 24633.3 1410.38  11
  -1  12   7 24917.4 1334.64  52
  -1 -12   7 25621.0 1430.81  15
   1  12  -7 24451.3 1386.20  17
  -1  12   6 1616.29 359.303  10
  -1  12   6 1726.79 390.884  11
  -1  12   6 2117.84 380.277  52
   1  12  -6 1376.98 357.435  17
  -1 -12   6 1388.48 360.383  15
  -1  12   5 13383.3 1096.31  11
  -1  12   5 14889.9 1050.99  52
   1  12  -5 15191.7 1123.61  17
  -1 -12   5 14472.9 1102.73  15
  -1  12   4 34322.7 1904.63  11
   1  12  -4 39155.3 1964.69  17
  -1 -12   4 38891.2 1961.11  15
   1  12  -3 1025.72 308.451  12
  -1  12   3 805.036 302.494  11
   1  12  -3 833.772 298.492  17
  -1 -12   3 880.351 301.405  15
  -1  12   2 7546.02 806.326  11
   1  12  -2 7394.72 771.664  12
   1  12  -2 6792.48 766.858  17
  -1  12   2 6621.35 771.792  12
   1  12  -1 2336.20 450.271  12
  -1  12   1 1606.84 390.023  12
  -1  12   1 2468.91 476.377  11
   1  12  -1 1885.93 372.194  53
  -1  12   0 1242.39 341.136  11
  -1  12   0 972.857 325.476  12
   1  12   0 1373.38 401.490  12
   1  12   1 35836.2 1891.36  12
  -1  12  -1 33379.0 1891.89  12
  -1  12  -2 2953.33 531.367  12
   1  12   2 3538.72 570.269  12
   1  12   2 3109.34 500.260  11
   1  12   3 69059.9 2808.96  12
   1  12   3 62685.0 2677.95  11
  -1  12  -3 63879.9 2759.65  12
   1  12   4 11154.5 955.754  11
   1  12   4 9956.84 902.755  12
  -1  12  -4 11640.0 1017.18  17
  -1  12  -4 10442.5 946.689  12
  -1  12  -5 1326.64 331.473  12
   1  12   5 828.357 297.398  11
  -1  12  -5 1474.52 374.020  17
   1  12   6 156.866 175.368  11
  -1  12  -6 110.092 174.058  17
   1  12   7 3915.76 497.153  52
   1  12   7 3882.10 534.697  11
  -1  12  -7 4192.21 539.731  17
   1 -12   7 3277.18 491.759  14
   1  12   8 19026.4 1048.29  52
   1  12   8 19399.1 1116.73  11
  -1  12  -8 17340.1 1085.96  17
   1 -12   8 20050.7 1171.21  14
   1  12   9 428.443 147.008  52
   1  12   9 838.598 211.661  11
   1  12   9 593.725 185.381  10
  -1  12  -9 527.979 188.622  18
   1 -12   9 708.278 202.350  14
   1  12  10 13605.3 732.943  10
  -1  12 -10 12990.2 723.600  18
  -1  13   9 4952.49 430.094  10
   1  13  -9 4923.63 411.102  17
   1  13  -9 5062.83 449.320  18
  -1  13   8 1146.81 246.200  10
  -1  13   8 1332.15 243.390  52
   1  13  -8 1469.01 266.652  17
  -1 -13   8 1292.49 261.271  15
  -1  13   7 7196.30 649.675  11
  -1  13   7 6497.26 576.118  52
  -1 -13   7 6866.01 646.578  15
   1  13  -7 6962.63 632.058  17
  -1  13   6 333.308 185.031  11
  -1  13   6 808.860 228.351  52
   1  13  -6 862.099 282.812  17
  -1 -13   6 838.002 265.803  15
  -1  13   5 28717.8 1564.30  11
  -1  13   5 26378.7 1379.06  52
  -1 -13   5 26920.2 1507.28  15
   1  13  -5 26003.7 1476.43  17
  -1  13   4 27093.9 1574.11  11
   1  13  -4 27359.1 1544.83  17
  -1 -13   4 27650.4 1562.59  15
   1  13  -3 3391.80 511.471  12
  -1  13   3 4111.96 578.270  11
   1  13  -3 4412.02 596.632  17
  -1 -13   3 2698.93 482.369  15
  -1  13   2 2664.19 488.867  11
  -1  13   2 2837.41 484.472  12
   1  13  -2 2342.39 443.946  12
  -1 -13   2 2756.41 484.790  15
   1  13  -2 2826.00 490.370  17
   1  13  -1 3118.37 525.925  12
  -1  13   1 3903.59 572.194  11
  -1  13   1 3651.10 587.562  12
  -1  13   0 20704.8 1321.07  11
  -1  13   0 22312.5 1445.06  12
   1  13   0 20654.3 1358.80  12
   1  13   1 49318.2 2302.55  12
  -1  13  -1 51899.0 2399.25  12
   1  13   2 1471.23 370.992  12
  -1  13  -2 1849.80 413.117  12
   1  13   3 22580.7 1365.87  11
   1  13   3 23114.2 1409.13  12
   1 -13   3 24845.4 1407.56  15
  -1  13  -3 22850.1 1433.81  12
   1  13   4 43616.0 2018.33  11
  -1  13  -4 42612.1 2023.71  17
  -1  13  -4 44547.0 2054.48  12
   1  13   4 42132.3 1967.89  12
   1  13   5 9554.10 840.153  11
  -1  13  -5 10471.2 877.759  17
  -1  13  -5 9493.67 824.366  12
   1  13   6 44.8096 122.692  11
   1  13   6 78.8579 116.610  52
   1 -13   6 45.3894 134.236  14
  -1  13  -6 45.7732 135.371  17
   1  13   7 1207.04 274.097  11
   1  13   7 1466.69 277.206  52
   1 -13   7 1556.08 311.013  14
  -1  13  -7 1621.15 317.612  17
   1  13   8 875.283 210.391  11
   1  13   8 665.331 176.176  52
   1 -13   8 659.147 188.669  14
   1  13   9 918.790 179.641  11
   1  13   9 909.109 169.197  52
   1 -13   9 1199.76 216.844  14
   1  14  -8 4380.64 375.900  17
  -1  14   7 2473.63 292.145  52
  -1  14   7 3265.98 378.001  11
   1  14  -7 2675.89 338.669  17
  -1 -14   7 3113.73 370.034  15
  -1  14   6 33492.0 1536.82  11
  -1 -14   6 36562.9 1577.20  15
   1  14  -6 34509.3 1530.53  17
  -1  14   5 644.367 220.406  11
   1  14  -5 478.640 189.579  17
  -1 -14   5 462.605 194.233  15
  -1  14   4 6460.46 665.457  11
   1  14  -4 6169.93 628.844  17
  -1 -14   4 6051.66 642.324  15
  -1  14   3 1335.48 328.303  11
   1  14  -3 1246.51 295.746  12
   1  14  -3 1211.09 297.964  17
  -1 -14   3 884.099 281.366  15
  -1  14   2 9982.63 858.284  11
  -1  14   2 9837.29 840.627  12
   1  14  -2 8692.45 784.885  12
  -1 -14   2 8566.75 805.621  15
  -1  14   1 1379.84 327.556  11
  -1  14   1 1623.56 371.721  12
   1  14  -1 1208.07 329.741  12
  -1 -14   1 1245.09 334.759  15
   1  14   0 2104.12 412.725  12
  -1  14   0 1991.51 411.126  12
  -1  14  -1 21451.1 1338.59  12
   1  14   1 19995.4 1269.92  12
   1  14   2 87392.2 3215.64  12
  -1  14  -2 87516.3 3259.45  12
   1 -14   2 90071.9 3180.07  15
   1  14   3 11952.1 897.044  11
   1  14   3 11945.8 908.515  12
   1 -14   3 11491.9 867.037  15
  -1  14  -3 13273.1 978.005  12
   1  14   4 39944.6 1805.82  11
  -1  14  -4 42252.4 1855.90  12
   1  14   5 14517.0 905.096  52
   1  14   5 15699.6 983.108  11
  -1  14  -5 15516.0 963.547  17
  -1  14  -5 15778.0 969.265  12
   1  14   6 174.335 129.376  11
   1  14   6 274.176 131.995  52
   1 -14   6 312.681 155.431  14
  -1  14  -6 168.891 125.343  17
   1  14   7 3666.67 392.743  11
   1  14   7 2936.59 329.397  52
   1 -14   7 2700.75 343.034  14
  -1  15   6 121.753 101.861  11
   1  15  -6 92.2432 81.5382  17
  -1 -15   6 48.8530 86.3641  15
  -1  15   5 2193.89 318.680  11
   1  15  -5 2289.94 307.009  17
  -1 -15   5 2158.05 316.091  15
  -1  15   4 34.8730 103.133  11
   1  15  -4 153.096 118.561  17
  -1 -15   4-34.9660 117.253  15
  -1  15   3 2403.90 370.278  11
  -1 -15   3 2683.69 401.248  15
   1  15  -3 3669.20 432.530  12
  -1  15   2 28847.3 1394.66  11
   1  15  -2 27893.4 1372.02  12
  -1 -15   2 27829.0 1417.07  15
  -1  15   1 7833.53 662.748  11
   1  15  -1 7619.27 678.764  12
  -1 -15   1 8064.53 704.425  15
  -1  15   1 7583.86 666.869  12
  -1 -15   0 2902.95 423.862  15
   1  15   0 3041.49 432.579  12
  -1  15   0 3236.51 451.966  12
   1 -15   1 9343.23 733.648  15
   1  15   1 8705.70 728.474  12
  -1 -15  -1 8240.92 718.372  15
  -1  15  -1 9357.31 761.580  12
   1  15   2 1861.51 329.340  12
  -1  15  -2 1892.38 351.574  12
   1 -15   2 1826.63 318.508  15
  -1  15  -3 7900.52 658.793  12
   1  15   3 7431.61 614.523  12
   1  15   4 11197.7 738.608  11
   1  15   4 11224.4 704.006  52
  -1  15  -4 11319.5 755.216  12
   1  15   5 15826.1 860.755  11
   1  15   5 15720.3 813.216  52
   1 -15   5 14984.0 843.674  14
  -1  15  -5 16164.2 839.854  12
   1  15   6 206.906 99.8044  11
   1  15   6 437.210 115.667  52
  -1 -16   3 6437.25 494.405  15
   1  16  -2 1424.60 234.200  12
  -1  16   2 1960.48 265.958  21
   1 -16  -2 1350.49 237.194  15
  -1 -16   2 1644.93 261.070  15
  -1  16   1 32131.6 1285.68  21
  -1 -16   1 31266.4 1335.02  15
  -1  16   1 31949.0 1299.46  12
   1 -16  -1 31505.2 1317.04  15
   1  16  -1 31931.0 1331.60  12
   1  16   0 2808.59 343.551  12
  -1 -16   0 2862.30 346.113  15
  -1  16   0 2479.24 322.894  12
   1 -16   0 2696.81 334.098  15
   1 -16   1-25.6853 86.1297  15
  -1 -16  -1-26.9188 90.2661  15
   1  16   1 54.7830 81.0051  12
  -1  16  -1 56.2813 83.2205  12
   1  16   2 10878.2 660.512  12
  -1  16  -2 11716.0 698.635  12
  -1 -16  -2 10637.5 646.600  15
  -1  16  -3 10617.5 637.758  12
  -2   0  15-23.2626 82.2273  55
  -2   0  14 14610.7 911.643  55
   2   0 -14 13427.5 843.114  16
  -2   0  13 97.5951 163.655  55
   2   0 -13 128.444 165.802  16
  -2   0  12 15902.2 1172.87  55
   2   0 -12 15030.7 1063.92  16
  -2   0  11-62.5659 185.028  55
   2   0 -11 153.369 171.430  16
  -2   0  10 1425.62 375.886  38
  -2   0  10 2286.19 428.812  13
  -2   0   9 2001.25 385.506  38
  -2   0   8 334496. 9386.21  38
  -2   0   7-40.5682 111.077  38
  -2   0   6 522684. 13308.7  39
  -2   0   6 496193. 13367.2  38
  -2   0   5 25.1248 79.4345  39
  -2   0   5 27.9465 93.7142  38
  -2   0   4 255380. 6678.26  39
  -2   0   4 244981. 6700.13  38
  -2   0   3 33.6929 56.4922  39
  -2   0   3-34.7485 75.2150  38
  -2   0   2 151949. 4024.43  38
  -2   0   2 153248. 4013.71  26
  -2   0   2 155772. 4041.83  39
  -2   0   2 147694. 4015.25  46
  -2   0   2 146806. 3963.01  41
  -2   0   1 88.8814 41.4981  38
  -2   0   1 258.582 74.9864  46
  -2   0   1 31.3999 32.9693  45
  -2   0   1 124.543 60.3546  26
  -2   0   1 204.931 67.1927  25
  -2   0   0 13246.3 525.226  26
  -2   0   0 13004.8 530.477  25
   2   0   1 57.0440 34.1348   4
  -2   0  -1 59.9567 46.9406  43
  -2   0  -2 847979. 22225.1  43
  -2   0  -2 838636. 22303.0  44
   2   0   2 907165. 22179.6   4
  -2   0  -3 38.2211 77.0210  44
  -2   0  -3 52.7779 78.6602  27
  -2   0  -3 113.656 74.8314  54
   2   0   3-15.5577 79.6927   3
  -2   0  -4 514174. 13020.5  44
  -2   0  -4 479871. 13025.4  27
  -2   0  -4 501671. 12936.0  54
   2   0   4 525505. 12962.0   3
  -2   0  -5 127.078 85.4168  54
  -2   0  -5 31.7696 112.440  27
  -2   0  -6 237164. 7272.88  27
   2   0   6 281417. 7233.94   3
   2   0   7-38.0485 120.294   3
  -2   0  -8 8000.89 743.544  16
  -2   0  -8 8035.16 740.721  18
   2   0   8 7351.16 691.634   3
  -2   0  -8 9611.03 852.146   9
  -2   0  -9-114.457 169.243   9
   2   0   9 100.341 158.613   3
  -2   0  -9 206.370 163.109  16
   2   0  10 24258.2 1454.06   3
  -2   0 -10 26407.4 1567.59   9
  -2   0 -10 25561.1 1505.75  16
  -2   0 -11 55.4417 163.958  16
  -2   0 -11-56.8056 190.484   9
  -2   0 -12 1020.92 302.956  16
  -2   0 -13-84.7532 149.790  16
  -2   0 -13 46.7842 138.359   8
  -2   0 -14 34278.4 1455.96  16
  -2   0 -14 34837.4 1500.97   8
   2   1 -15 14998.4 742.096  16
  -2  -1  15 14197.9 743.346  55
  -2   1  15 14352.2 746.086  55
   2   1 -14 10127.6 726.310  16
  -2  -1  14 10779.1 767.489  55
  -2   1  14 9397.98 716.842  55
   2   1 -13 41857.8 1870.05  16
  -2   1  13 43447.0 1957.50  55
  -2  -1  13 42908.7 1962.72  55
   2   1 -12 7773.90 759.965  16
  -2   1  12 7039.29 759.873  55
  -2  -1  12 7694.11 794.431  55
   2   1 -11 8116.88 802.507  16
  -2  -1  11 9390.25 895.893  13
  -2   1  11 11101.8 997.202  55
  -2  -1  11 11931.3 1018.60  55
  -2  -1  10 24130.9 1515.31  38
  -2   1  10 22516.7 1457.83  38
   2   1 -10 24480.7 1412.10  16
  -2   1   9 86600.4 3367.19  38
  -2  -1   9 92442.3 3435.40  38
  -2   1   9 93369.9 3417.54  13
  -2  -1   9 100263. 3420.95  41
  -2   1   8 1962.99 378.774  38
  -2  -1   8 2723.27 443.916  38
  -2  -1   7 20601.5 1082.47  39
  -2   1   7 18243.3 1106.98  38
  -2  -1   6 83289.9 2755.51  39
  -2   1   6 86012.6 2861.62  38
  -2  -1   5 242317. 6576.76  39
  -2   1   5 240409. 6638.70  38
  -2  -1   4 4141.18 357.623  39
  -2   1   4 3840.60 343.292  39
  -2   1   4 3423.07 338.832  38
  -2   1   3 365085. 9700.51  38
  -2   1   3 376760. 9615.03  47
  -2  -1   3 377321. 9651.70  41
  -2   1   3 380507. 9704.06  39
  -2  -1   3 383466. 9629.04  26
  -2   1   2 286870. 7426.83  38
  -2  -1   2 287086. 7396.03  46
  -2  -1   2 283615. 7385.25  41
  -2   1   2 290492. 7432.98  47
  -2   1   2 294724. 7424.92  39
  -2   1   2 275184. 7390.27  46
  -2  -1   2 294676. 7400.55  26
  -2   1   2 296314. 7414.67  26
  -2   1   1 354047. 8701.01  38
  -2  -1   1 374849. 8753.72  26
  -2  -1   1 340186. 8729.41  25
  -2   1   1 368047. 8728.50  26
  -2   1   1 358102. 8739.44  25
  -2  -1   1 332637. 8706.42  46
  -2  -1   1 318688. 8621.41  42
  -2  -1   1 310581. 8678.19  45
  -2   1   1 368304. 8707.62  39
  -2   1   1 332750. 8714.04  46
  -2   1   1 354042. 8793.98  47
  -2   1   0 5558.96 299.706  25
  -2  -1   0 4964.26 287.792  25
  -2  -1   0 5014.47 292.582  26
  -2   1   0 5194.96 277.526  26
  -2   1   0 4609.50 302.911  47
  -2  -1   0 4935.76 297.152  45
  -2   1   0 4429.73 270.639  44
  -2  -1   0 4914.73 246.488  43
  -2   1  -1 596456. 16082.4  47
  -2  -1  -1 546141. 16092.3  45
  -2   1  -1 602726. 16109.4  44
  -2  -1  -1 556359. 16010.0  43
  -2  -1  -1 697269. 16129.3  25
  -2   1  -1 706360. 16126.2  25
  -2   1  -1 627302. 16049.4  37
  -2  -1  -1 722325. 16146.0  27
  -2   1  -1 715297. 16062.1  26
   2  -1   1 710986. 16077.0   4
  -2   1  -2 170540. 4659.57  54
  -2   1  -2 175444. 4644.00  37
  -2  -1  -2 178584. 4677.28  27
  -2   1  -2 174955. 4565.62  27
  -2  -1  -2 169711. 4610.47  43
  -2   1  -2 166720. 4564.30  47
  -2   1  -2 174506. 4695.81  44
   2  -1   2 179498. 4588.71   4
   2   1   2 179853. 4566.56   3
  -2  -1  -3 499742. 12612.9  43
  -2   1  -3 499556. 12681.3  44
  -2  -1  -3 488718. 12661.3  44
  -2   1  -3 503325. 12537.3  27
  -2  -1  -3 496738. 12703.4  27
  -2  -1  -3 483892. 12505.7  54
  -2   1  -3 482697. 12641.4  54
   2   1   3 506382. 12558.4   3
  -2  -1  -4 2193.02 268.300  43
  -2  -1  -4 2468.22 285.704  44
  -2   1  -4 2221.61 281.228  44
  -2   1  -4 2268.32 260.309  27
  -2  -1  -4 2383.82 317.182  27
  -2   1  -4 2387.46 286.999  54
   2   1   4 2453.97 270.330   3
   2  -1   4 2437.43 273.919   3
  -2  -1  -5 396.923 142.331  44
  -2  -1  -5 468.470 180.516  27
  -2   1  -5 678.109 180.880  54
   2   1   5 461.281 162.459   3
   2  -1   5 447.582 147.608   3
  -2  -1  -6 364131. 9344.51  44
  -2   1  -6 362196. 9471.99  54
   2  -1   6 356732. 9375.25   3
   2   1   6 365715. 9355.04   3
   2   1   7 266595. 7193.19   3
   2  -1   7 259844. 7217.84   3
  -2  -1  -7 265729. 7153.52  44
  -2  -1  -8 49212.4 2139.87  16
  -2   1  -8 49871.7 2146.30  18
  -2  -1  -8 51500.8 2326.15  27
   2   1   8 50563.2 2089.61   3
   2  -1   8 54887.6 2183.13   3
  -2  -1  -8 44164.3 2184.72   9
  -2  -1  -9 418.263 202.668  16
  -2   1  -9 417.006 202.060  18
   2  -1   9 256.843 181.824   3
  -2  -1  -9 421.673 242.960   9
   2   1   9 495.644 214.781   3
   2  -1  10 21385.1 1359.13   3
  -2  -1 -10 22942.0 1473.80   9
  -2   1 -10 21617.4 1351.42  16
  -2  -1 -10 21256.4 1377.98  16
  -2  -1 -11 1014.09 334.493   9
  -2  -1 -11 1062.18 313.618  16
  -2   1 -11 1256.33 335.519  16
  -2  -1 -12 1476.66 378.907   9
  -2  -1 -12 1084.38 323.067  16
  -2   1 -12 1547.61 341.045  16
  -2  -1 -13 9554.16 803.774   8
  -2   1 -13 9379.57 801.851   8
  -2  -1 -13 8286.40 726.214   9
  -2  -1 -13 9226.40 775.948  16
  -2   1 -13 8503.70 734.464  16
  -2   1 -14 8269.09 644.399   8
  -2  -1 -14 8501.25 647.300   8
  -2   1 -14 8018.70 604.329  16
  -2  -2  15 33689.7 1251.39  55
  -2   2  15 32052.8 1222.54  55
   2  -2 -15 30970.6 1200.38   9
   2   2 -15 34346.9 1261.93  16
   2   2 -14 66.8031 105.615  16
   2  -2 -14 230.173 155.944   9
  -2  -2  14-34.0757 100.789  55
  -2   2  14 165.176 133.149  55
   2   2 -13 7300.52 684.748  16
  -2   2  13 6540.26 652.750  55
  -2  -2  13 7235.25 701.291  55
   2   2 -12 12426.5 967.336  16
  -2   2  12 11185.5 954.921  55
  -2  -2  12 13327.1 1035.77  55
   2   2 -11 2772.81 483.702  16
  -2   2  11 3390.73 554.297  55
  -2  -2  11 4045.77 594.001  55
  -2  -2  10 3141.21 519.434  38
  -2   2  10 2965.42 518.713  38
  -2  -2  10 3132.06 496.799  41
  -2   2  10 2725.61 498.305  29
  -2  -2   9 4576.95 601.754  38
  -2   2   9 4098.62 570.967  38
  -2   2   9 4470.79 612.991  29
  -2  -2   9 5184.26 600.245  41
  -2   2   8 12231.1 950.858  38
  -2  -2   8 13283.4 951.341  15
  -2  -2   8 12748.0 887.286  39
  -2  -2   8 14571.2 971.996  41
  -2   2   8 11847.7 980.514  29
  -2   2   7 401209. 11449.0  38
  -2  -2   7 411810. 11335.4  39
  -2  -2   7 449601. 11445.1  41
  -2   2   7 439888. 11375.9  40
  -2   2   6 2024.45 333.037  38
  -2  -2   6 2201.11 315.328  41
  -2  -2   6 1571.85 266.465  39
  -2   2   6 1934.18 289.339  40
  -2   2   5 23370.7 1121.87  38
  -2  -2   5 25845.4 1134.91   7
  -2  -2   5 25531.6 1100.57  41
  -2   2   5 23659.7 1057.05  40
  -2  -2   5 23803.2 1077.21  39
  -2   2   4 37914.4 1409.48  38
  -2  -2   4 37091.6 1415.50   7
  -2   2   4 35467.8 1293.39  40
  -2  -2   4 35416.5 1325.13  41
  -2   2   3 464220. 11980.1  38
  -2  -2   3 465713. 12052.1   7
  -2  -2   3 478061. 11861.9  26
  -2  -2   3 477352. 11929.9  41
  -2   2   3 454134. 11834.7  40
  -2   2   3 467592. 11885.6  47
  -2   2   2 54872.0 1659.87  38
  -2  -2   2 55898.3 1754.37   7
   2   2  -2 53758.0 1575.32   5
  -2  -2   2 51595.0 1581.14  26
  -2   2   2 49756.8 1627.60  47
  -2  -2   2 50401.2 1607.88  41
  -2  -2   2 52917.3 1582.57  46
  -2   2   2 52214.1 1586.46  46
  -2   2   1 249.842 80.9928  47
  -2   2   1 295.483 76.0789  46
  -2  -2   1 311.677 74.9156  46
  -2  -2   1 416.515 87.5760  42
  -2   2   1 514.327 96.7446  25
  -2  -2   1 664.236 106.119  25
  -2   2   1 485.090 96.7092  38
  -2  -2   1 280.149 102.963   7
  -2   2   1 340.245 83.6926  26
  -2  -2   1 349.529 84.8907  26
  -2   2   0 108166. 2926.62  25
  -2   2   0 113053. 2893.57  26
  -2  -2   0 110347. 2936.34  25
  -2  -2   0 113329. 2970.30  26
  -2   2   0 105285. 3008.25  47
  -2  -2   0 103555. 2984.26  45
  -2  -2   0 103565. 2929.68  42
  -2   2  -1 777584. 20535.8  37
  -2  -2  -1 872615. 20562.4  25
  -2   2  -1 916778. 20565.4  25
  -2  -2  -1 934723. 20647.3  27
  -2   2  -1 908336. 20477.5  26
  -2   2  -1 761455. 20573.3  47
  -2  -2  -1 706130. 20567.3  45
  -2  -2  -1 728719. 20513.2  43
  -2   2  -2 2006.51 227.217  54
  -2   2  -2 2169.92 226.413  37
  -2   2  -2 2238.13 208.111  47
  -2  -2  -2 2368.97 243.301  45
  -2  -2  -2 2311.24 225.414  43
  -2  -2  -2 2218.29 239.669  27
   2  -2   2 2391.02 217.679   4
  -2   2  -3 10273.5 565.971  37
  -2  -2  -3 9749.26 550.704  43
  -2  -2  -3 8581.19 577.786  27
   2  -2   3 9644.15 514.571   4
  -2   2  -4 130869. 3768.27  37
  -2  -2  -4 135423. 3787.12  43
  -2  -2  -4 137722. 3811.30  44
  -2   2  -4 127546. 3850.01  54
  -2   2  -5 338812. 8894.48  54
  -2   2  -5 318801. 8703.10  37
  -2  -2  -5 339218. 8765.62  43
  -2  -2  -5 339733. 8732.54  44
   2  -2   5 333942. 8725.10   3
  -2  -2  -6 34560.0 1464.12  44
   2  -2   6 39384.6 1578.49   3
  -2   2  -6 38806.5 1674.27  54
   2  -2   7 3271.17 437.185   3
  -2  -2  -7 3300.11 518.204  27
  -2   2  -7 4377.02 539.295  54
  -2  -2  -8 19352.6 1229.03  16
  -2  -2  -8 18317.6 1293.27   9
   2  -2   8 21456.4 1264.72   3
  -2  -2  -8 19068.0 1347.78  27
  -2   2  -8 21360.3 1285.01  18
   2  -2   9 11262.3 942.562   3
  -2  -2  -9 10594.6 984.663   9
  -2  -2  -9 11805.8 1059.46  27
  -2   2  -9 12713.6 993.769  18
  -2  -2  -9 11881.4 969.142  16
   2  -2  10 6405.32 718.035  13
  -2  -2 -10 4502.35 621.139  16
  -2  -2 -10 6488.64 777.353   9
  -2   2 -10 4962.38 634.951  18
  -2  -2 -11 1946.69 436.625   9
   2  -2  11 1541.71 373.591  13
  -2  -2 -11 951.997 314.675  16
   2  -2  11 1246.04 319.533  56
   2  -2  12 4694.16 590.797  13
  -2  -2 -12 4410.87 575.072  16
  -2  -2 -12 4240.97 582.717   9
  -2  -2 -13 45085.0 1911.53   9
  -2  -2 -13 46053.9 1941.02   8
  -2   2 -13 43388.8 1913.80   8
   2  -2  13 42169.6 1889.61  13
  -2  -2 -13 42189.2 1880.79  16
  -2   2 -14 276.264 161.036   8
  -2  -2 -14 212.061 131.275   8
  -2  -2 -14 236.136 127.913   9
   2   3 -15 1015.07 179.711  16
  -2  -3  14 16115.9 929.094  32
  -2   3  14 16043.2 888.405  55
  -2  -3  14 15640.5 897.233  55
   2  -3 -14 17166.5 954.022   9
   2   3 -14 18605.1 979.871  16
  -2   3  13 206.212 130.398  55
  -2  -3  13 128.806 126.984  55
   2   3 -13-42.9054 135.655  16
   2   3 -12 151.759 149.681  16
  -2   3  12 430.460 216.907  29
  -2   3  12 201.899 169.328  55
  -2  -3  12 104.307 193.406  55
  -2   3  11 61817.2 2685.95  29
  -2   3  11 60418.2 2601.74  55
  -2  -3  11 62070.8 2632.43  55
  -2  -3  10 4748.64 622.792  41
  -2  -3  10 4772.29 652.789  38
  -2   3  10 3399.80 546.839  38
  -2   3  10 5172.31 684.081  29
  -2  -3  10 5631.00 669.124  56
  -2   3  10 5622.23 680.280  55
  -2  -3  10 6140.50 713.652  55
  -2  -3   9 152.365 160.568  41
  -2  -3   9-46.7630 90.5360  39
  -2  -3   9-52.2691 143.111  15
  -2   3   9-55.6010 124.298  38
  -2   3   9-62.8711 140.551  29
  -2  -3   9 217.782 161.013  56
  -2  -3   8 4270.77 506.703  39
  -2   3   8 4681.00 527.315  40
  -2  -3   8 4787.94 553.738  41
  -2  -3   8 4814.11 570.353  15
  -2   3   8 3278.50 498.813  38
  -2   3   8 4674.32 629.558  29
  -2  -3   8 4324.80 576.784  56
  -2   3   7 4863.07 552.357  38
  -2   3   7 4626.38 499.502  40
  -2  -3   7 5363.79 532.974  39
  -2  -3   7 5423.40 544.366  41
  -2   3   6 437273. 12275.7  38
  -2  -3   6 474416. 12300.8   7
  -2  -3   6 451089. 12183.9  39
  -2   3   6 484173. 12208.0  40
  -2  -3   6 470842. 12219.8  41
  -2   3   5 6242.21 527.758  38
  -2  -3   5 5886.11 528.083   7
  -2  -3   5 5960.19 486.583  41
  -2   3   5 4888.49 438.159  40
  -2   3   4 243295. 6557.86  38
  -2  -3   4 241788. 6667.27   7
  -2   3   4 231840. 6563.58   6
  -2  -3   4 243710. 6487.79  41
  -2   3   3 102603. 3064.68  38
  -2  -3   3 101013. 3197.06   7
  -2   3   3 101110. 3122.53   6
   2   3  -3 109882. 2950.27   5
  -2  -3   3 106188. 2918.28  26
  -2   3   3 102369. 2991.77  47
  -2  -3   3 101633. 3010.48  41
  -2   3   2 53.0620 76.5828  38
  -2  -3   2 48.1861 93.2999   7
   2   3  -2 61.1796 68.3990   5
  -2   3   2 54.3524 67.1799  47
  -2  -3   2 48.0962 42.5251  46
  -2   3   2 49.4419 45.8449  46
  -2  -3   2 103.765 59.7942  26
   2  -3  -1 13416.1 556.320   1
  -2  -3   1 12905.7 667.985   7
  -2   3   1 12238.8 523.754  46
  -2  -3   1 12753.0 525.905  46
  -2  -3   1 12829.6 580.284  42
  -2   3   1 13559.1 601.622  38
  -2   3   1 11963.3 621.348  47
  -2   3   1 13398.6 544.089  25
  -2  -3   1 13344.4 567.174  26
  -2  -3   1 13075.0 544.832  25
  -2  -3   0 94003.9 2763.35   7
   2  -3   0 98535.7 2621.54   1
  -2  -3   0 95923.9 2629.04  25
  -2   3   0 97913.3 2627.86  25
  -2  -3   0 95333.5 2684.32  26
  -2   3   0 94145.0 2786.86  47
  -2  -3   0 94961.9 2710.18  42
  -2   3  -1 105430. 3059.97  37
  -2   3  -1 111851. 2995.93  25
  -2  -3  -1 113872. 3010.76  25
  -2  -3  -1 112036. 3100.30  27
  -2  -3  -1 109040. 3128.43  45
  -2   3  -1 107322. 3119.92  47
   2  -3   2 4607.65 335.061   4
  -2  -3  -2 5796.21 399.095  45
  -2  -3  -2 4363.87 343.229  43
  -2   3  -2 4818.86 347.585  47
  -2   3  -2 5123.85 386.892  54
  -2   3  -2 4544.55 352.034  37
  -2  -3  -2 4955.55 383.668  27
  -2  -3  -2 5924.09 359.444  25
  -2   3  -2 5216.99 334.062  25
  -2   3  -3 703.354 160.778  54
  -2   3  -3 215.218 96.8829  37
  -2  -3  -3 514.961 140.503  43
  -2  -3  -3 549.257 138.147  45
   2  -3   3 257.447 107.398   4
  -2   3  -4 34239.0 1347.53  37
  -2  -3  -4 34482.2 1339.16  43
  -2   3  -4 35582.8 1446.65  54
  -2   3  -5 61750.3 2259.23  54
  -2   3  -5 57958.2 2090.83  37
  -2  -3  -5 61336.1 2113.49  43
  -2  -3  -5 62041.3 2096.84  44
   2  -3   5 61435.4 2106.31   3
  -2   3  -6 392620. 10400.0  54
  -2  -3  -6 397929. 10204.5  43
  -2  -3  -6 383909. 10071.8  44
  -2   3  -6 362745. 10117.9  37
  -2  -3  -6 344881. 10397.2  27
   2  -3   6 374911. 10138.2   3
  -2  -3  -7 73101.7 3000.38   9
   2  -3   7 81115.9 2895.70   3
  -2  -3  -7 79631.6 2909.55  16
  -2  -3  -7 76575.8 3101.15  27
  -2   3  -7 81292.8 2956.71  18
  -2  -3  -8 97767.2 3690.01   9
   2  -3   8 102875. 3544.59   3
  -2   3  -8 110955. 3746.58  54
   2  -3   8 104407. 3511.88  14
  -2  -3  -8 95624.9 3514.16  16
  -2  -3  -8 92807.8 3701.59  27
  -2   3  -8 96614.7 3532.82  18
  -2  -3  -9 8597.84 888.381   9
   2  -3   9 7800.39 796.148   3
  -2   3  -9 9271.44 878.502  54
   2  -3   9 10721.1 890.616  14
  -2  -3  -9 8083.15 810.487  16
  -2  -3  -9 11369.0 1038.87  27
  -2   3  -9 9256.71 865.348  18
  -2  -3 -10 4032.93 620.292   9
  -2   3 -10 4953.38 636.215  18
  -2  -3 -10 3923.48 585.033  16
  -2  -3 -11 1561.77 390.983  16
   2  -3  11 1777.71 391.526  13
   2  -3  11 1505.06 357.238  56
  -2   3 -11 1288.44 344.813  18
  -2  -3 -11 1212.59 366.690   9
   2  -3  12 14174.9 1068.61  13
  -2  -3 -12 14427.3 1051.72  16
   2  -3  12 13601.4 976.431  56
  -2  -3 -12 16948.4 1145.32   9
  -2   3 -12 15421.9 1093.99   8
  -2  -3 -12 15648.0 1081.72   8
   2  -3  13 466.823 206.846  13
  -2   3 -13 319.385 189.410   8
  -2  -3 -13 467.895 190.057   8
  -2  -3 -13 41.5868 114.003   9
  -2  -3 -14 5673.68 496.868   9
  -2   3 -14 5602.08 477.790   8
  -2  -4  14-31.2242 92.3417  32
   2  -4 -14 149.816 116.019   9
   2   4 -14 30.0831 111.525  16
   2   4 -13 4319.29 518.375  16
  -2   4  13 4966.65 544.253  29
   2   4 -12 13441.3 989.014  16
  -2  -4  12 11184.9 877.016  56
  -2   4  12 12353.9 997.631  29
  -2  -4  11 14664.1 1090.16  56
  -2   4  11 16943.2 1250.07  29
  -2  -4  10 1244.82 342.185  15
  -2   4  10 1253.38 377.425  29
  -2  -4  10 1552.10 370.587  56
  -2  -4   9 1138.89 301.700  41
  -2   4   9 1296.96 309.445  40
  -2  -4   9 750.115 262.239  15
  -2   4   9 850.088 277.243  38
  -2   4   9 1052.67 337.920  29
  -2  -4   9 1151.97 309.766  56
  -2  -4   8 32564.7 1614.18  41
  -2  -4   8 32498.6 1568.28  39
  -2   4   8 33613.3 1595.76  40
  -2  -4   8 32559.5 1641.52  15
  -2   4   8 31768.0 1665.15  38
  -2   4   8 29462.1 1758.03  29
  -2  -4   8 32798.0 1734.54  56
  -2  -4   7 1325.29 276.904  39
  -2  -4   7 930.059 244.929  41
  -2  -4   7 1111.12 275.758  15
  -2   4   7 1093.62 280.304  38
  -2   4   7 625.903 239.531  29
  -2   4   7 2023.12 346.431  52
  -2  -4   7 1243.77 305.804  56
  -2   4   6 42282.4 1825.51  38
  -2  -4   6 45692.2 1770.84  39
  -2  -4   6 42244.7 1739.22  41
  -2  -4   6 45776.8 1900.39   7
  -2   4   6 40510.2 1784.47   6
  -2   4   5 146155. 4344.44  38
  -2  -4   5 144410. 4248.71  41
  -2  -4   5 146771. 4491.05   7
  -2   4   5 138157. 4376.20   6
  -2   4   4 252565. 6858.61  38
  -2  -4   4 255577. 6782.79  41
  -2  -4   4 255645. 7071.65   7
  -2   4   4 234037. 6918.82   6
  -2   4   3 263501. 7036.79  38
  -2  -4   3 249205. 7244.03   7
  -2   4   3 245998. 7134.52   6
   2   4  -3 270713. 6914.41   5
  -2   4   3 267743. 6987.71  47
  -2  -4   2 53887.0 1998.94   7
  -2   4   2 55200.5 1952.77   6
   2   4  -2 58138.2 1823.93   5
  -2   4   2 56249.2 1839.21  38
  -2   4   2 53306.5 1852.05  47
  -2  -4   1 1988.05 227.663  42
  -2   4   1 2376.70 279.736  47
  -2  -4   1 1858.06 262.847   7
   2  -4  -1 2239.45 220.846   1
   2   4  -1 2282.57 248.868   5
  -2  -4   1 2057.90 202.112  26
  -2  -4   0 14437.4 688.191  42
  -2   4   0 15321.0 765.097  47
  -2  -4   0 15263.1 653.506  26
  -2  -4   0 15183.8 738.549   7
   2  -4   0 14442.2 622.622   1
  -2   4  -1 10692.2 578.951  37
  -2  -4  -1 10856.9 592.512  42
  -2   4  -1 11401.2 637.489  47
  -2  -4  -1 10841.7 566.699  27
   2  -4   1 11587.7 524.815   2
  -2   4  -2 74384.7 2298.89  54
  -2   4  -2 68617.4 2249.89  37
  -2  -4  -2 73328.4 2281.25  45
  -2  -4  -2 73237.9 2259.11  43
  -2   4  -2 71075.2 2261.40  47
  -2  -4  -2 73562.3 2296.29  27
   2  -4   2 72702.8 2215.83   4
  -2   4  -3 20960.3 998.046  54
  -2   4  -3 18507.1 924.055  37
  -2  -4  -3 20911.4 952.251  43
  -2  -4  -3 21944.6 962.683  45
  -2  -4  -3 19546.8 981.550  27
   2  -4   3 20865.1 906.231   4
  -2   4  -4 79069.5 2621.95  37
  -2  -4  -4 81584.1 2613.22  43
  -2  -4  -4 80850.0 2594.12  45
  -2  -4  -4 74311.7 2713.57  27
  -2   4  -5 75638.9 2561.85  37
  -2  -4  -5 73219.5 2525.34  43
  -2  -4  -5 67549.7 2691.80  27
  -2   4  -5 81024.9 2754.54  54
  -2   4  -6 61524.8 2417.73  54
  -2  -4  -6 59360.8 2219.24  43
  -2   4  -6 55564.4 2176.99  37
  -2  -4  -6 52557.7 2363.22  27
   2  -4   6 59308.6 2224.07   3
  -2  -4  -7 24915.4 1477.60   9
   2  -4   7 25234.3 1367.30   3
  -2   4  -7 29069.5 1570.20  54
  -2  -4  -7 26158.5 1383.43  43
   2  -4   7 26431.2 1364.91  14
  -2  -4  -7 23276.2 1353.23  16
  -2   4  -7 22462.8 1282.95  37
  -2  -4  -7 25696.2 1556.84  27
  -2   4  -7 26967.7 1446.46  18
  -2  -4  -8 52792.6 2447.27   9
   2  -4   8 58497.9 2383.18   3
  -2   4  -8 61772.5 2565.63  54
   2  -4   8 54313.5 2297.10  14
  -2  -4  -8 48504.7 2280.25  16
  -2  -4  -8 57279.5 2587.73  27
  -2   4  -8 55488.0 2388.72  18
  -2  -4  -9 106009. 3929.93   9
   2  -4   9 101178. 3762.20   3
   2  -4   9 109392. 3774.71  14
  -2  -4  -9 97436.6 3721.24  16
  -2  -4  -9 104544. 4003.79  27
  -2   4  -9 103228. 3788.30  18
  -2  -4 -10 170.926 201.439  16
   2  -4  10 415.262 239.123  56
  -2   4 -10 58.5724 160.432  18
  -2  -4 -10 440.713 263.350   9
   2  -4  11 9172.56 856.022  56
  -2  -4 -11 9024.15 853.445  16
   2  -4  11 8740.12 860.992  13
  -2  -4 -11 8963.88 882.148   9
  -2   4 -11 8827.57 861.629  18
  -2  -4 -12 1871.25 393.558   9
   2  -4  12 1776.77 374.094  13
   2  -4  12 1267.97 306.159  56
   2  -4  13 15938.8 994.772  13
   2  -4  13 12816.5 834.739  56
  -2  -4 -13 15629.2 968.344   9
   2  -4  14 11468.6 712.906  13
  -2  -4 -14 13042.8 736.778   9
  -2   5  14 763.189 179.878  29
  -2  -5  14 888.101 210.790  32
   2  -5 -14 582.132 170.902   9
   2   5 -14 836.475 189.253  16
  -2   5  13 32169.0 1512.44  29
   2  -5 -13 34044.2 1514.39   9
   2   5 -13 31648.5 1477.12  16
   2   5 -12 2571.97 434.165  16
  -2  -5  12 2354.41 400.635  56
  -2   5  12 3303.21 511.736  29
  -2  -5  11 11524.3 958.754  56
  -2   5  11 12366.8 1052.10  29
  -2  -5  10 15714.1 1174.95  15
  -2   5  10 17991.1 1340.13  29
  -2  -5  10 18832.8 1285.69  56
  -2  -5   9 181799. 5705.05  41
  -2  -5   9 179086. 5738.23  15
  -2   5   9 174861. 5764.46  38
  -2   5   9 190379. 6079.06  29
  -2  -5   9 188862. 5907.62  56
  -2  -5   8 63309.1 2507.65  41
  -2  -5   8 59665.7 2413.89  39
  -2  -5   8 58812.0 2493.12  15
  -2   5   8 60830.7 2569.95  38
  -2   5   8 60358.0 2720.49  29
  -2   5   8 64076.8 2516.22  52
  -2  -5   8 66085.0 2693.86  56
  -2  -5   7 894.901 273.312   7
  -2  -5   7 884.798 267.687  56
  -2  -5   7 899.008 245.186  41
  -2  -5   7 868.177 236.861  39
  -2  -5   7 863.874 244.924  15
  -2   5   7 1108.91 291.216  38
  -2   5   7 1072.95 306.279  29
  -2   5   7 725.967 265.923  10
  -2  -5   6 57370.5 2167.13  41
  -2  -5   6 55831.2 2210.15  15
  -2   5   6 54766.0 2243.73  38
  -2   5   6 55981.0 2297.75   6
  -2   5   6 51248.5 2337.20  29
  -2   5   5 279036. 7621.70  38
  -2  -5   5 284074. 7865.16   7
  -2   5   4 196458. 5421.52  38
  -2  -5   4 191719. 5684.17   7
  -2   5   3 1672.88 267.555  38
  -2   5   3 1864.07 268.085  47
  -2  -5   3 991.386 268.343   7
   2   5  -3 1911.79 262.157   5
  -2   5   3 1921.51 323.299   6
  -2   5   2 182077. 5017.63  47
   2  -5  -2 177772. 4827.59   1
   2   5  -2 185018. 4926.85   5
  -2  -5   2 164579. 5138.32   7
  -2   5   2 162690. 5050.85   6
  -2  -5   1 4843.40 398.198  42
  -2   5   1 5592.35 478.593  47
   2  -5  -1 6040.17 407.744   1
  -2  -5   1 5552.45 502.443   7
  -2   5   1 4908.16 453.512   6
   2   5  -1 5570.38 437.758   5
  -2   5   0 1344.13 238.304  47
  -2  -5   0 990.925 187.404  42
   2  -5   0 711.676 141.996   1
  -2  -5   0 1377.49 225.817   7
  -2   5  -1 72784.7 2390.79  37
  -2   5  -1 77528.2 2523.72  47
  -2  -5  -1 75594.3 2418.05  42
  -2  -5  -1 83107.1 2377.40  27
   2  -5   1 74798.1 2277.00   2
  -2   5  -2 5299.58 436.274  54
  -2   5  -2 5256.71 446.874  37
  -2   5  -2 5611.58 469.162  47
  -2  -5  -2 5750.91 458.424  45
  -2  -5  -2 5663.21 448.106  43
  -2  -5  -2 5481.16 436.911  27
   2  -5   2 4836.89 395.839   4
  -2   5  -3 679216. 17343.9  54
  -2   5  -3 666477. 17312.9  37
  -2  -5  -3 674701. 17232.5  45
  -2  -5  -3 659437. 17280.1  43
  -2  -5  -3 665576. 17331.1  27
   2  -5   3 703471. 17209.2   4
  -2   5  -4 48144.4 1886.35  54
  -2   5  -4 46451.8 1823.02  37
  -2  -5  -4 49027.7 1771.80  45
  -2  -5  -4 48017.2 1800.75  43
  -2  -5  -4 44400.7 1865.28  27
   2  -5   4 44537.1 1698.54   4
  -2  -5  -5 13033.8 842.529  43
  -2   5  -5 11894.7 825.999  37
  -2  -5  -5 13498.4 958.044  27
  -2   5  -5 15276.5 986.354  54
   2  -5   6 20969.4 1197.04   3
  -2   5  -6 23304.3 1358.06  54
  -2  -5  -6 22970.6 1231.62  43
  -2  -5  -6 22931.7 1270.26  16
  -2   5  -6 21551.7 1204.17  37
  -2  -5  -6 21820.5 1346.69  27
  -2   5  -6 21291.0 1254.21  17
   2   5   7 72243.2 2852.42  11
  -2  -5  -7 73831.6 2957.13   9
   2  -5   7 78367.5 2867.71   3
  -2  -5  -7 77901.6 2858.05  43
  -2  -5  -7 72963.5 2856.66  16
   2  -5   7 75480.1 2834.94  14
  -2   5  -7 74126.0 2796.44  37
  -2  -5  -7 70997.2 3006.11  27
  -2   5  -7 73350.5 2847.95  17
  -2   5  -7 78847.3 2970.50  18
   2   5   8 46682.7 2176.23  11
   2  -5   8 51597.9 2230.82  14
  -2  -5  -8 49906.1 2238.74  16
  -2   5  -8 54648.8 2436.24  54
  -2  -5  -8 51026.1 2339.76   9
   2  -5   8 53762.2 2292.93   3
  -2  -5  -8 48472.9 2383.89  27
  -2   5  -8 46527.6 2228.83  18
  -2  -5  -9 2885.31 518.722   9
   2  -5   9 4045.67 561.555  14
  -2  -5  -9 2075.23 436.027  16
  -2   5  -9 3367.68 549.506  18
  -2   5  -9 3189.22 538.560  54
   2  -5  10 38671.7 1938.57  14
  -2  -5 -10 38004.3 1986.25   9
  -2   5 -10 39406.3 1994.37  18
   2  -5  10 40817.0 2024.92  56
  -2  -5 -11 32000.6 1695.48   9
  -2   5 -11 29279.7 1648.30  18
   2  -5  11 29210.6 1609.52  56
   2  -5  12 9611.74 783.197  56
   2   5  12 8378.19 744.284  10
  -2  -5 -12 9921.54 822.463   9
   2  -5  12 9840.07 837.698  13
   2  -5  13 223.990 138.582  13
  -2  -5 -13 351.386 157.271   9
   2  -5  13 318.891 138.237  56
   2  -5  14 143.930 104.113  13
   2  -5  14 479.292 119.545  56
   2   5  14 345.606 118.515  29
  -2  -5 -14 295.554 116.691   9
  -2  -6  14 2507.00 307.576  32
  -2   6  14 2999.30 318.542  29
   2  -6 -14 2616.76 296.812   9
   2   6 -14 2892.55 313.872  16
  -2  -6  13 27795.1 1306.24  56
  -2   6  13 31051.9 1428.53  29
   2  -6 -13 30180.0 1368.39   9
   2   6 -13 32454.1 1422.46  16
  -2   6  12 9616.52 841.888  29
  -2  -6  12 10054.6 802.935  56
   2   6 -12 10981.7 851.240  16
  -2   6  11 58.9945 161.524  29
  -2  -6  11-52.7987 131.965  56
  -2   6  10 24711.8 1566.93  29
  -2  -6  10 24925.4 1503.88  56
  -2  -6  10 22071.5 1414.88  15
  -2  -6   9 2289.55 454.844  56
  -2  -6   9 1582.55 398.041  15
  -2   6   9 2563.16 508.507  29
  -2   6   9 2439.21 466.715  10
  -2   6   8 109238. 3733.91  52
  -2  -6   8 110768. 3894.28  56
  -2  -6   8 108235. 3774.07  15
  -2   6   8 99351.9 3741.06  38
  -2   6   8 106986. 3992.68  29
  -2   6   8 100146. 3878.89  10
  -2  -6   7 3165.30 512.053   7
  -2  -6   7 2577.25 444.122  56
  -2   6   7 2361.85 402.055  52
  -2  -6   7 2159.80 372.392  39
  -2   6   7 1794.55 370.688  38
  -2   6   7 2046.56 428.735  10
  -2   6   7 1466.62 371.546  29
  -2  -6   7 2148.66 393.310  15
  -2  -6   6 16903.8 1186.94   7
  -2   6   6 16357.3 1137.13   6
  -2  -6   6 17380.8 1120.34  56
  -2   6   6 15651.2 1027.75  52
  -2  -6   6 17632.7 1091.51  15
  -2   6   6 13833.1 1001.40  38
  -2   6   6 14224.8 1090.99  29
  -2   6   6 13973.8 1086.67  10
  -2  -6   5 20876.1 1330.14   7
  -2   6   5 20194.8 1271.62   6
  -2   6   5 20549.6 1166.69  38
  -2  -6   4 199686. 6062.07   7
  -2   6   4 205045. 5700.83  38
   2  -6  -3 22801.0 1085.26   1
  -2  -6   3 22903.9 1345.89   7
  -2   6   3 21687.3 1268.08   6
   2   6  -3 26077.8 1158.59   5
  -2   6   3 25547.3 1199.26  47
   2  -6  -2 109594. 3267.87   1
  -2  -6   2 98812.9 3562.92   7
  -2   6   2 100372. 3508.36   6
   2   6  -2 112685. 3347.29   5
  -2   6   2 118635. 3526.56  47
   2  -6  -1 53332.7 1831.28   1
  -2  -6   1 53155.1 2094.00   7
  -2   6   1 53332.6 2038.12   6
   2   6  -1 56858.6 1969.27   5
  -2  -6   1 54462.3 1917.45  42
  -2   6   1 54761.8 2076.70  47
   2   6   0 14557.6 836.574   5
  -2  -6   0 17388.4 872.924  42
  -2   6   0 15080.7 928.738  47
   2  -6   1 9519.70 568.822   2
  -2  -6  -1 10589.3 672.669  42
  -2   6  -1 9234.99 700.305  47
  -2   6  -2 33171.6 1420.89  37
  -2  -6  -2 34193.6 1402.39  45
  -2  -6  -2 34993.8 1408.26  43
  -2   6  -2 36653.5 1522.47  47
  -2   6  -2 32151.8 1333.86  54
   2  -6   2 34905.6 1357.33   4
   2  -6   2 33012.2 1274.98   2
  -2   6  -3 10250.8 706.139  54
  -2   6  -3 9661.08 707.469  37
  -2  -6  -3 10954.8 711.540  45
  -2  -6  -3 11186.4 727.183  43
  -2  -6  -3 11123.8 727.673  27
   2  -6   3 10516.2 666.322   4
  -2   6  -4 275376. 7534.04  54
  -2  -6  -4 269992. 7436.46  43
  -2  -6  -4 267633. 7346.89  45
  -2   6  -4 270325. 7485.32  37
  -2  -6  -4 256651. 7444.93  27
   2  -6   4 262459. 7295.06   4
  -2   6  -5 26319.1 1392.73  54
  -2  -6  -5 25878.0 1299.97  43
  -2   6  -5 25657.1 1420.43  17
  -2   6  -5 25609.9 1326.30  12
  -2   6  -5 24132.5 1291.80  37
  -2  -6  -5 23127.0 1325.65  27
   2   6   5 23793.3 1358.65  11
   2   6   6 100321. 3567.65  11
   2  -6   6 105699. 3493.64   3
  -2   6  -6 105982. 3677.10  54
  -2  -6  -6 103233. 3460.70  43
  -2   6  -6 97219.6 3443.12  37
  -2  -6  -6 95644.9 3580.80  27
  -2   6  -6 97333.4 3559.84  17
   2   6   7 23914.9 1414.22  11
   2  -6   7 24185.7 1382.43   3
  -2   6  -7 23848.1 1476.08  54
  -2  -6  -7 23125.9 1351.82  43
   2  -6   7 22996.1 1353.23  14
  -2   6  -7 21741.1 1309.61  37
  -2  -6  -7 20425.2 1386.78  27
  -2   6  -7 23354.1 1400.98  17
  -2   6  -7 24449.7 1448.46  18
   2   6   8 27033.5 1567.50  11
   2  -6   8 27539.5 1582.40   3
  -2   6  -8 32043.1 1776.07  54
  -2  -6  -8 27869.1 1575.52  43
  -2   6  -8 26324.4 1524.07  37
  -2  -6  -8 28970.9 1712.15  27
  -2   6  -8 30751.8 1690.30  18
   2  -6   8 29216.9 1598.07  14
   2  -6   9 11079.1 989.162  56
  -2  -6  -9 11150.9 978.324   9
  -2   6  -9 11088.7 989.243  18
   2  -6   9 11497.9 979.770  14
   2  -6  10 21437.0 1372.95  56
   2  -6  10 20565.3 1321.98  14
  -2  -6 -10 20634.6 1335.30   9
  -2   6 -10 18401.8 1302.25  18
  -2  -6 -11 604.890 252.454   9
   2  -6  11 607.032 240.394  56
   2   6  11 456.455 234.253  10
  -2   6 -11 1051.42 316.821  18
   2  -6  12 13639.5 925.372  56
   2  -6  12 15474.0 1030.25  13
  -2   6 -12 14066.2 973.018  18
   2   6  12 14013.0 936.616  10
  -2  -6 -12 15307.5 980.326   9
  -2  -6 -13 626.329 182.835   9
   2  -6  13 266.552 139.662  13
   2  -6  13 430.980 154.303  56
   2   6  13 217.417 125.523  29
   2   6  13 585.493 173.764  10
   2   7 -13 11630.6 729.207  16
  -2  -7  13 10337.6 682.743  56
  -2   7  13 10701.9 727.693  29
   2  -7 -13 12341.0 722.520   9
   2   7 -12 5475.25 563.775  16
  -2  -7  12 5430.97 566.429  56
  -2   7  12 6090.48 616.969  29
   2  -7 -12 4341.54 505.102   9
  -2   7  11 39304.9 1918.67  29
  -2  -7  11 38603.2 1826.65  56
  -2  -7  11 34780.3 1763.65  15
  -2  -7  10 6824.43 749.975  56
  -2   7  10 6311.65 759.535  29
  -2   7  10 5333.42 674.126  10
  -2  -7  10 5898.35 697.270  15
  -2   7   9 524.410 241.691  52
  -2  -7   9 237.089 175.300  56
  -2  -7   9 229.116 192.085  15
  -2   7   9 65.3787 193.357  29
  -2   7   9-63.6429 174.264  10
  -2  -7   8 89319.8 3355.15  56
  -2   7   8 92506.0 3278.36  52
  -2   7   8 79320.8 3218.25  38
  -2   7   8 81131.8 3374.08  10
  -2   7   8 88762.6 3462.82  29
  -2  -7   8 82965.8 3236.71  15
  -2  -7   7 6091.34 731.706   7
  -2   7   7 7446.10 775.275   6
  -2  -7   7 2153.47 414.940  15
  -2   7   7 1952.76 383.891  52
  -2  -7   7 2123.00 416.641  56
  -2   7   7 1459.39 341.234  38
  -2   7   7 2203.33 457.391  29
  -2   7   7 1908.43 430.467  10
  -2  -7   6 22956.9 1348.34  56
  -2   7   6 24593.9 1356.66  52
  -2  -7   6 25752.3 1564.33   7
  -2   7   6 22776.5 1453.18   6
  -2   7   6 21775.2 1422.64  10
  -2  -7   6 21461.0 1301.36  15
  -2  -7   5 1234.60 279.692  56
  -2   7   5 1479.61 309.647  52
  -2  -7   5 1983.21 422.840   7
   2  -7  -5 1203.70 271.380   1
  -2   7   5 1406.59 348.424   6
  -2   7   5 970.131 291.049  10
  -2  -7   5 1331.37 295.568  15
  -2  -7   4 40293.0 1971.68   7
  -2   7   4 37090.3 1870.77   6
   2  -7  -4 34515.2 1550.78   1
  -2   7   4 36132.4 1748.93  10
  -2  -7   4 35909.4 1653.06  15
   2   7  -4 35024.2 1646.53  17
  -2   7   3 9681.47 749.303  47
  -2  -7   3 9993.76 898.663   7
   2  -7  -3 10563.7 721.276   1
  -2   7   3 9163.50 837.599   6
  -2  -7   2 16312.8 933.545  42
  -2   7   2 16764.9 1025.49  47
  -2  -7   2 15810.0 1094.93   7
  -2   7   2 14730.6 1026.04   6
   2   7  -2 15732.0 915.423   5
   2  -7  -2 15885.5 872.375   1
  -2  -7   1 301104. 8161.52  42
  -2   7   1 317017. 8454.99  47
  -2  -7   1 294671. 8400.99   7
  -2   7   1 295790. 8331.41   6
   2  -7  -1 294408. 8019.55   1
   2   7  -1 297016. 8180.68   5
  -2  -7   0 21489.4 1097.14  42
  -2   7   0 22435.4 1252.27  47
   2   7   0 22700.1 1152.55   5
  -2   7  -1 249368. 7044.04  47
   2  -7   1 239925. 6639.54   4
   2   7   1 243588. 6826.99   5
   2  -7   1 241678. 6611.07   2
  -2   7  -2 52110.2 2069.72  37
  -2  -7  -2 55623.0 2056.13  45
  -2  -7  -2 56903.3 2065.29  43
  -2   7  -2 60932.6 2251.25  47
   2  -7   2 50781.0 1926.33   4
   2  -7   2 55748.1 1936.67   2
   2   7   2 54734.5 2091.25   5
  -2   7  -3 79043.7 2844.52  37
   2  -7   3 80663.0 2691.28   4
  -2  -7  -3 82620.4 2784.07  45
  -2  -7  -3 85470.8 2841.52  43
  -2  -7  -4 145103. 4446.01  43
  -2  -7  -4 141649. 4347.90  45
  -2   7  -4 140307. 4690.09  17
  -2   7  -4 145502. 4569.68  12
  -2   7  -4 137378. 4454.36  37
  -2   7  -4 147127. 4461.19  54
   2   7   4 140515. 4569.87  11
  -2  -7  -5 2624.25 405.747  43
  -2   7  -5 2874.57 483.900  17
  -2   7  -5 3339.47 471.267  37
  -2   7  -5 3003.76 453.856  54
   2   7   5 3386.01 503.961  11
  -2   7  -5 2478.91 416.635  12
   2   7   6 4424.70 606.084  11
  -2   7  -6 5389.89 648.839  54
  -2  -7  -6 5486.65 610.807  43
   2  -7   6 5828.88 632.673   3
  -2   7  -6 5864.78 637.607  37
  -2  -7  -6 5331.34 634.862  27
  -2   7  -6 6358.05 716.482  17
   2   7   7 10601.6 935.725  11
   2  -7   7 11796.3 952.995   3
  -2   7  -7 12458.6 1027.27  54
  -2  -7  -7 9639.75 858.784  43
  -2   7  -7 9929.09 880.897  37
  -2  -7  -7 10970.6 963.554  27
  -2   7  -7 11296.8 971.040  18
  -2   7  -7 10114.7 928.426  17
   2  -7   8 4450.69 597.257  14
   2  -7   8 5761.17 698.960  56
   2   7   8 3985.39 579.099  11
  -2   7  -8 4420.72 630.417  18
   2  -7   9 14813.8 1117.05  14
   2  -7   9 13559.4 1082.40  56
   2   7   9 12856.1 1016.96  11
  -2   7  -9 14967.5 1140.26  18
   2  -7  10-54.1398 181.545  14
   2  -7  10 107.994 147.840  56
  -2   7 -10-56.3379 166.609  18
   2   7  10 55.0646 184.647  10
   2  -7  11 11764.2 904.894  56
   2   7  11 11828.5 911.472  10
  -2   7 -11 12641.6 955.009  18
   2  -7  12 32026.2 1517.45  13
   2  -7  12 29136.5 1396.35  56
  -2   7 -12 33257.1 1511.69  18
  -2  -7 -12 31500.8 1411.75   9
   2   7  12 30589.9 1434.03  10
   2  -7  13 6511.18 493.560  56
   2   7  13 6758.96 521.189  29
  -2   7 -13 6680.11 510.092  28
   2   7  13 6191.01 481.475  10
   2  -7  13 7426.23 560.065  13
  -2   8  13 2057.15 273.234  29
  -2  -8  13 1402.09 220.478  56
   2   8 -13 1799.27 253.453  16
  -2   8  12 10236.5 759.549  29
  -2  -8  12 9863.11 721.633  56
   2   8 -12 9614.16 711.458  16
  -2  -8  11 1244.01 300.684  56
  -2   8  11 1612.58 353.963  29
  -2   8  11 2056.83 376.181  10
  -2  -8  11 1867.52 355.037  15
  -2  -8  10 8220.64 796.205  56
  -2   8  10 9679.06 887.086  29
  -2   8  10 11234.2 945.292  10
  -2  -8  10 9852.62 869.903  15
  -2  -8   9 28724.8 1608.30  56
  -2   8   9 25494.7 1470.80  52
  -2   8   9 30068.1 1702.39  29
  -2   8   9 25773.0 1597.80  10
  -2  -8   9 24708.0 1526.51  15
  -2  -8   8 74279.7 2985.48  56
  -2   8   8 78561.7 2982.38  52
  -2  -8   8 74671.3 3004.02  15
  -2   8   8 75662.5 3105.60  29
  -2   8   8 74398.1 3147.09  10
  -2   8   7 54616.0 2298.63  52
  -2  -8   7 54496.2 2325.05  56
  -2   8   7 47256.9 2379.92  10
  -2  -8   7 54277.8 2521.39   7
  -2   8   7 52953.8 2433.89   6
   2  -8  -7 46334.8 2164.24   1
  -2  -8   7 48980.1 2269.17  15
  -2   8   6 55285.8 2272.13  52
  -2  -8   6 50796.9 2190.37  56
  -2  -8   6 48070.7 2226.11  15
   2   8  -6 46029.0 2129.16  17
  -2  -8   6 56112.9 2576.99   7
  -2   8   6 53002.3 2451.52   6
   2  -8  -6 47480.1 2123.08   1
  -2   8   6 50827.9 2389.58  10
  -2  -8   5 17487.3 1163.39  15
   2   8  -5 17944.4 1164.61  17
  -2  -8   5 18598.4 1372.81   7
  -2   8   5 19836.3 1369.74   6
   2  -8  -5 16188.0 1065.64   1
  -2   8   5 18216.8 1259.97  10
  -2  -8   4 20110.6 1221.25  15
   2   8  -4 21177.7 1257.22  17
  -2   8   4 17314.1 1240.41  11
  -2   8   4 20065.3 1276.90  10
   2  -8  -4 19479.4 1130.72   1
  -2   8   4 18783.8 1332.53   6
   2   8  -3 63285.7 2537.54  17
  -2  -8   3 63566.8 2502.47  15
  -2  -8   3 69054.6 2836.24   7
  -2   8   3 64077.9 2721.48   6
   2  -8  -3 62994.2 2366.17   1
  -2   8   3 67197.9 2591.75  10
  -2   8   3 60214.9 2614.07  11
  -2  -8   3 70049.3 2517.78  42
  -2   8   3 67831.7 2560.23  47
   2   8  -2 24927.1 1378.14  17
  -2  -8   2 25062.9 1500.64   7
  -2   8   2 25681.8 1476.58   6
   2  -8  -2 25296.4 1245.51   1
   2   8  -2 26761.3 1342.83   5
  -2  -8   2 26918.7 1343.25  42
  -2   8   2 29137.5 1498.01  47
  -2   8   2 26665.8 1373.23  10
  -2   8   2 26631.7 1480.75  11
   2   8  -1 51187.9 2054.51   5
  -2  -8   1 52980.4 2059.40  42
  -2   8   1 57281.4 2311.33  47
   2   8  -1 51123.4 2086.33  12
  -2   8   1 46309.5 2118.99  11
   2  -8   0 89509.2 3003.11   2
   2   8   0 91298.1 3177.75   5
  -2   8   0 93691.4 3291.77  11
   2   8   0 93561.4 3251.30  12
  -2  -8   0 98015.6 3200.14  42
  -2   8   0 103105. 3483.99  47
   2  -8   1 9101.50 659.944   4
   2   8   1 9896.87 767.018   5
   2  -8   1 8952.47 647.266   2
  -2   8  -1 9946.15 844.450  47
   2   8   1 8808.16 668.890  53
  -2   8  -1 7922.26 775.904  12
   2   8   1 8735.85 768.211  12
  -2   8  -1 10271.6 805.436  11
  -2   8  -1 9718.98 749.954  20
   2  -8   2 5011.39 486.955   4
   2  -8   2 4822.98 467.072   2
   2   8   2 5957.32 591.782   5
   2   8   2 5177.36 504.095  53
  -2   8  -2 5690.77 625.153  47
  -2  -8  -2 4989.54 524.545  45
  -2  -8  -2 5559.28 551.897  43
  -2   8  -2 4450.75 573.726  12
   2   8   2 5663.91 625.301  12
  -2   8  -2 4471.51 529.125  11
  -2   8  -2 5424.95 568.862  20
  -2  -8  -3 8667.28 689.159  45
  -2  -8  -3 7302.77 661.659  43
  -2   8  -3 7672.36 743.348  12
  -2   8  -3 6031.32 721.204  17
  -2   8  -3 7154.14 692.008  37
   2   8   3 7941.71 727.702  11
   2   8   3 7712.91 742.796  12
   2  -8   3 6938.90 602.997   4
   2   8   3 8121.78 705.293   5
  -2   8  -4 28227.1 1540.64  37
  -2   8  -4 32270.3 1773.51  17
  -2   8  -4 32443.5 1664.37  12
   2   8   4 31620.9 1653.03  12
   2   8   4 32821.4 1685.99  11
  -2  -8  -4 33100.1 1590.06  43
  -2   8  -5 50185.3 2266.65  37
  -2   8  -5 56076.4 2361.32  12
  -2   8  -5 57933.6 2532.86  17
   2   8   5 55295.3 2400.50  11
  -2  -8  -5 54064.8 2264.25  43
  -2  -8  -6 46016.6 2047.40  43
  -2   8  -6 40965.1 2012.85  37
   2   8   6 44195.4 2119.38  11
  -2   8  -6 45163.8 2217.76  17
   2   8   7 3008.84 533.851  11
  -2   8  -7 2627.43 497.291  17
   2  -8   8 35913.4 1880.79  14
   2  -8   8 37501.3 1879.96  56
   2   8   8 35172.0 1857.33  11
  -2   8  -8 37906.7 1956.03  18
   2  -8   9 7508.34 780.441  14
   2  -8   9 8389.16 802.569  56
   2   8   9 7237.28 742.487  11
   2   8   9 8083.96 817.292  10
  -2   8  -9 8196.18 831.544  18
   2  -8  10 153.325 161.616  14
   2  -8  10 240.845 208.556  56
  -2   8 -10 209.263 175.463  18
   2   8  10 50.5784 138.525  10
   2  -8  11 8148.10 695.624  56
  -2   8 -11 8545.99 736.592  18
   2   8  11 8311.40 720.453  10
   2  -8  12 6905.05 554.304  56
   2   8  12 7318.04 583.768  29
   2   8  12 6842.31 565.211  10
   2  -8  12 7021.05 600.162  13
   2  -8  13 481.819 121.358  56
  -2   9  12 170.677 105.506  29
  -2  -9  12 82.9359 81.8215  56
   2   9 -12 187.802 112.254  16
  -2  -9  11 8153.99 687.256  56
  -2   9  11 9061.77 726.073  29
  -2   9  11 9083.97 725.487  10
  -2  -9  11 9191.15 729.058  15
  -2  -9  10 1505.89 323.895  56
  -2   9  10 1190.37 311.685  29
  -2  -9  10 1312.04 322.646  15
  -2   9  10 856.697 271.693  10
  -2  -9   9 109.404 172.940  15
  -2   9   9 96.0968 142.094  52
  -2  -9   9-101.805 150.535  56
  -2   9   9 176.718 174.204  10
  -2  -9   8 24015.0 1490.71  15
  -2  -9   8 25536.0 1477.45  56
  -2   9   8 26223.8 1472.65  52
  -2   9   8 26862.3 1630.94  10
   2   9  -7 1037.25 308.026  17
  -2  -9   7 1855.31 400.472  15
  -2   9   7 947.411 277.367  52
  -2   9   7 1055.18 338.966  10
  -2  -9   6 48987.9 2274.22  15
   2   9  -6 48699.2 2208.36  17
  -2   9   6 50987.9 2408.84  10
  -2   9   6 48164.3 2182.13  52
   2   9  -5 29238.9 1599.05  17
  -2  -9   5 27362.8 1562.35  15
   2  -9  -5 24667.4 1430.62   1
  -2  -9   5 30832.2 1843.81   7
  -2   9   5 30442.4 1795.25   6
  -2   9   5 28720.8 1666.37  10
  -2   9   5 26911.4 1662.63  11
  -2  -9   5 28598.3 1561.68  42
  -2  -9   4 26346.4 1514.52  15
   2   9  -4 27821.5 1561.69  17
  -2  -9   4 27682.5 1740.60   7
  -2   9   4 27048.8 1686.69   6
   2  -9  -4 27340.4 1436.70   1
  -2   9   4 31406.2 1668.28  10
  -2   9   4 27931.5 1667.71  11
  -2  -9   4 27311.3 1500.73  42
   2   9  -3 4155.21 568.453  17
  -2  -9   3 3888.41 527.951  15
  -2  -9   3 3810.62 612.640   7
  -2   9   3 4097.81 605.085   6
   2  -9  -3 3407.91 450.803   1
  -2   9   3 4587.89 580.100  10
  -2   9   3 3782.26 584.668  11
  -2  -9   3 3350.22 486.530  42
  -2   9   3 3472.45 502.245  47
   2   9  -2 8917.66 837.455  17
   2   9  -2 11266.0 865.515   5
  -2   9   2 9288.33 886.573   6
  -2   9   2 11889.5 984.043  11
  -2  -9   2 10110.4 830.169  42
  -2   9   2 12983.4 991.910  47
  -2  -9   1 18823.4 1146.84  42
  -2   9   1 21377.4 1338.08  47
   2   9  -1 17590.1 1047.66  53
   2   9  -1 17430.2 1169.82  17
   2   9  -1 18465.1 1156.43  12
  -2   9   1 16145.7 1163.15  11
   2   9  -1 18274.3 1138.57   5
   2   9   0 16280.9 1050.65   5
   2  -9   0 13781.1 901.706   2
  -2  -9   0 14644.8 1007.36  42
  -2   9   0 15255.3 1143.79  47
   2   9   0 14518.5 939.184  53
  -2   9   0 14101.0 1121.75  12
   2   9   0 17625.3 1138.52  12
  -2   9   0 15959.1 1111.55  11
  -2   9   0 15113.8 1004.50  20
   2  -9   1 64616.8 2414.84   2
   2   9   1 69692.2 2653.35   5
   2   9   1 67063.5 2490.87  53
  -2   9  -1 64809.9 2783.69  12
   2   9   1 69275.5 2729.78  12
  -2   9  -1 65862.4 2650.10  11
  -2   9  -1 67528.0 2602.58  20
   2   9   2 14024.7 929.624  53
  -2  -9  -2 15079.0 988.674  45
  -2  -9  -2 14640.8 993.537  43
  -2   9  -2 16115.8 1135.66  47
  -2   9  -2 14163.5 1011.48  11
   2   9   2 14749.7 1081.64  12
   2  -9   2 13298.8 873.761   2
   2   9   2 14622.9 1023.53   5
  -2   9  -2 14681.8 1117.49  12
  -2  -9  -3 1590.09 328.223  43
  -2   9  -3 1510.36 386.781  17
   2   9   3 1157.73 315.104  11
  -2   9  -3 1309.77 338.530  12
   2   9   3 1303.67 328.731  12
   2   9   3 1504.97 340.584   5
  -2   9  -4 22816.3 1425.05  37
  -2   9  -4 26439.2 1631.01  17
  -2   9  -4 26033.6 1531.02  12
   2   9   4 27449.2 1541.78  11
   2   9   4 25600.3 1518.68  12
  -2  -9  -4 27546.7 1472.52  43
  -2   9  -5 8553.37 843.845  37
  -2   9  -5 10246.3 986.093  17
  -2   9  -5 10245.4 912.328  12
   2   9   5 10655.6 938.580  11
   2   9   5 10264.5 917.751  12
  -2  -9  -5 11034.1 917.275  43
   2   9   6 83726.3 3251.59  11
  -2   9  -6 86337.4 3224.91  12
  -2   9  -6 78342.7 3295.01  17
   2   9   7 21936.0 1405.75  11
   2   9   7 22097.5 1387.06  10
  -2   9  -7 21145.9 1436.90  17
   2   9   8 62274.2 2699.09  11
   2   9   8 67822.2 2781.38  10
   2  -9   8 70864.9 2822.33  14
  -2   9  -8 71008.1 2864.68  18
   2   9   9 462.433 230.244  10
   2   9   9 725.094 248.084  11
   2  -9   9 896.098 289.052  14
  -2   9  -9 537.361 233.136  18
   2  -9  10 2359.54 411.584  14
   2   9  10 3286.62 466.914  10
  -2   9 -10 2628.98 426.225  18
   2  -9  10 1943.04 340.875  56
   2   9  11 10398.7 743.004  10
   2  -9  11 9095.23 671.389  56
   2   9  11 10350.7 721.373  29
  -2   9 -11 10267.9 751.568  18
   2  -9  12 3440.68 378.385  13
   2  -9  12 3372.89 335.772  56
   2   9  12 3761.75 369.956  10
   2   9  12 3608.27 352.634  29
  -2 -10  12 665.466 139.325  56
  -2 -10  11 467.640 150.408  56
  -2  10  11 774.674 219.937  10
   2  10 -11 602.008 187.886  18
   2  10 -11 629.306 175.722  16
  -2 -10  10 1441.12 311.958  15
  -2 -10  10 934.788 230.661  56
  -2  10  10 1260.61 300.851  10
  -2 -10   9 20668.9 1277.20  15
  -2 -10   9 20062.8 1192.08  56
  -2  10   9 21433.1 1327.31  10
  -2 -10   8 37274.2 1874.12  15
  -2  10   8 36140.4 1756.26  52
  -2  10   8 36192.0 1899.97  10
  -2 -10   7 8193.90 836.720  15
   2  10  -7 8069.61 788.448  17
  -2  10   7 9101.38 813.667  52
  -2  10   7 7952.88 868.137  10
  -2 -10   6 17005.8 1225.66  15
   2  10  -6 16424.4 1180.33  17
  -2  10   6 16949.7 1156.48  52
  -2  10   6 15882.4 1225.46  10
  -2  10   5 246.839 206.968  10
  -2  10   5 331.179 234.155  11
   2  10  -5-57.3471 181.347  17
  -2 -10   5 349.634 216.063  15
  -2 -10   4 8708.16 860.163  15
   2  10  -4 9079.70 865.840  17
  -2 -10   4 10467.5 1048.86   7
  -2  10   4 8551.62 927.351   6
   2 -10  -4 8932.49 804.477   1
  -2  10   4 9439.97 893.163  10
  -2  10   4 10280.0 993.028  11
  -2 -10   4 9389.23 869.606  42
  -2 -10   3 36138.3 1827.52  42
  -2  10   3 41388.4 1948.11  47
   2  10  -3 37208.7 1736.61  53
   2  10  -3 36280.1 1893.83  17
  -2 -10   3 38057.6 1914.48  15
  -2  10   3 34710.9 1947.50  11
  -2  10   3 36353.0 1986.48   6
   2  10  -2 36362.3 1884.94  17
   2  10  -2 35738.9 1690.63  53
   2  10  -2 36331.8 1791.41  12
  -2  10   2 37529.5 1975.00  11
  -2 -10   2 36092.7 1808.20  42
  -2  10   2 38053.1 1926.52  47
  -2 -10   1 92508.1 3403.00  42
   2  10  -1 99055.9 3322.67  53
  -2  10   1 94836.7 3664.08  12
   2  10  -1 91824.9 3491.34  17
   2  10  -1 96385.0 3452.84  12
  -2  10   1 92347.6 3542.64  11
   2 -10  -1 85895.3 3197.69   2
   2  10  -1 94038.6 3420.16   5
  -2  10   0 113798. 3903.03  47
   2  10   0 103202. 3428.11  53
  -2  10   0 90708.7 3699.83  12
   2  10   0 97811.7 3597.86  17
   2  10   0 99936.6 3595.46  12
  -2  10   0 102454. 3693.05  11
   2  10   0 100948. 3562.26   5
   2 -10   0 90474.2 3300.38   2
  -2  10  -1 929.664 294.135  47
   2  10   1 528.586 214.919  53
  -2  10  -1 325.440 182.241  11
  -2  10  -1 193.229 161.390  12
   2  10   1 728.925 273.428  12
   2 -10   1 622.531 212.889   2
   2  10   1 512.028 214.449   5
  -2  10  -2 15990.9 1219.46  12
   2 -10   2 14812.8 971.956   2
   2  10   2 14961.2 1079.39   5
   2  10   2 14505.1 1122.36  12
  -2  10  -2 15471.3 1097.58  11
  -2 -10  -2 15419.6 1054.75  45
  -2 -10  -2 12907.0 996.617  43
  -2  10  -2 16015.6 1185.26  47
   2  10   3 1579.97 383.735  12
   2  10   3 1489.89 349.378  11
  -2  10  -3 1870.33 425.991  12
  -2 -10  -3 2064.10 401.848  43
   2  10   4 2865.80 501.343  12
   2  10   4 1802.30 392.529  11
  -2  10  -4 2432.82 484.311  12
  -2  10  -4 3585.32 588.660  17
  -2 -10  -4 2166.51 409.195  43
   2  10   5 16029.1 1162.94  12
   2  10   5 13788.0 1092.73  11
  -2  10  -5 14486.4 1125.68  12
  -2  10  -5 16511.7 1285.32  17
   2  10   6 18041.0 1267.92  11
  -2  10  -6 17179.4 1208.68  12
  -2  10  -6 19618.9 1379.25  17
   2  10   7 4687.37 632.901  11
  -2  10  -7 5535.68 714.218  17
   2  10   8 2369.04 419.568  10
   2  10   8 1777.09 400.485  11
   2 -10   8 2071.77 439.264  14
   2  10   9 6999.17 671.393  11
   2  10   9 7385.09 696.569  10
   2 -10   9 7942.59 739.707  14
  -2  10  -9 8705.06 761.469  18
   2  10  10 478.677 184.314  10
   2  10  10 198.941 148.559  11
   2 -10  10 594.565 208.034  14
  -2  10 -10 453.882 184.536  18
   2  10  11 13791.2 791.533  10
  -2  10 -11 13941.8 791.345  18
  -2  11  11 262.078 116.279  10
   2  11 -11 291.454 120.373  18
  -2  11  10 104.442 140.347  10
  -2 -11  10 171.812 127.434  15
  -2  11   9 5200.32 582.244  10
  -2 -11   9 5799.80 605.703  15
  -2  11   8 3330.82 502.473  10
   2  11  -8 3574.03 477.326  17
  -2 -11   8 2815.96 465.948  15
  -2  11   8 2547.42 400.181  52
  -2  11   7 20479.2 1332.75  10
  -2 -11   7 18357.3 1253.20  15
   2  11  -7 17701.4 1188.42  17
  -2  11   7 20620.8 1215.68  52
  -2  11   6 44146.9 2151.50  10
  -2  11   6 42595.9 2143.91  11
  -2 -11   6 43562.3 2119.38  15
   2  11  -6 45983.6 2121.05  17
  -2  11   5 14326.0 1125.59  10
  -2  11   5 15901.1 1232.29  11
  -2 -11   5 16266.8 1187.41  15
   2  11  -5 13833.6 1091.75  17
   2  11  -5 14482.1 1008.42  53
  -2  11   4 57590.7 2501.69  10
  -2  11   4 57212.6 2650.38  11
   2  11  -4 55149.8 2501.99  17
  -2 -11   4 55999.7 2510.44  15
   2  11  -4 57601.1 2340.76  53
  -2  11   3 1411.87 377.106  11
   2  11  -3 1802.96 426.062  17
  -2 -11   3 947.238 312.030  15
   2  11  -3 1324.60 314.464  53
   2  11  -2 68180.9 2805.13  12
  -2  11   2 72982.1 3066.87  11
   2  11  -2 73417.8 2988.80  17
  -2 -11   2 75531.9 2995.49  15
   2  11  -2 70684.7 2751.94  53
   2  11  -1 49463.7 2274.89  12
  -2  11   1 51285.2 2414.54  11
  -2  11   1 48631.5 2428.18  12
   2  11  -1 54045.7 2395.91  17
   2  11  -1 50925.7 2174.08  53
   2  11   0 26721.1 1561.12  12
  -2  11   0 25828.1 1576.25  11
  -2  11   0 25830.5 1664.43  12
   2  11   0 26863.9 1452.90  53
   2  11   1 10450.9 952.191  12
  -2  11  -1 10021.2 907.253  11
  -2  11  -1 9819.08 981.153  12
   2  11   1 8825.72 789.120  53
  -2  11  -2 66.9234 149.632  12
   2  11   2 180.845 190.599  12
   2  11   3 4509.92 608.721  11
   2  11   3 5058.06 681.836  12
  -2  11  -3 6636.75 780.278  12
   2  11   4 3409.05 551.142  12
   2  11   4 3313.39 527.088  11
  -2  11  -4 3606.16 586.534  12
  -2  11  -4 2452.74 491.954  17
   2  11   5 25469.5 1515.99  11
   2  11   5 24308.4 1475.78  12
  -2  11  -5 24483.3 1501.45  12
  -2  11  -5 25406.8 1602.16  17
   2  11   6 2032.93 446.032  11
  -2  11  -6 2241.42 429.290  12
  -2  11  -6 2207.66 447.384  17
   2  11   7 36013.8 1819.66  11
   2 -11   7 40732.6 1928.46  14
   2  11   7 38217.2 1737.79  52
   2  11   8 6308.86 646.526  11
   2 -11   8 6494.05 674.398  14
   2  11   8 6613.57 593.723  52
   2  11   9 12455.1 832.356  11
   2  11   9 12386.4 817.777  10
   2 -11   9 10525.4 812.762  14
   2  11  10 5181.54 451.428  11
   2  11  10 5463.52 474.670  10
   2 -11  10 5098.97 486.733  14
  -2  12  10 14147.6 758.748  10
  -2 -12  10 12878.2 729.908  15
   2  12 -10 13871.9 745.198  18
  -2  12   9 1369.46 269.181  10
  -2 -12   9 862.573 232.905  15
  -2  12   8 24785.2 1322.72  10
  -2 -12   8 25836.5 1349.17  15
   2  12  -8 22970.4 1208.05  17
  -2  12   7 13616.3 992.645  10
  -2 -12   7 12918.7 973.170  15
   2  12  -7 11830.9 897.735  17
  -2  12   6 54.7367 149.865  11
  -2  12   6-51.8175 163.821  10
   2  12  -6-50.1891 148.424  17
  -2 -12   6 107.367 169.720  15
  -2  12   5 21778.8 1325.94  10
  -2  12   5 17884.8 1297.59  11
  -2 -12   5 20052.3 1323.36  15
   2  12  -5 18225.2 1253.11  17
  -2  12   4 22375.0 1474.05  11
  -2 -12   4 24152.3 1470.13  15
   2  12  -4 21694.5 1390.95  17
   2  12  -4 18606.5 1178.74  53
  -2  12   3 7964.56 882.376  11
  -2 -12   3 8739.56 870.524  15
   2  12  -3 8474.67 857.186  17
   2  12  -3 8373.41 761.088  53
  -2  12   2 42062.1 2162.77  11
   2  12  -2 42192.7 2022.30  12
   2  12  -2 43213.7 2111.42  17
  -2 -12   2 40675.0 2080.37  15
   2  12  -2 42579.2 1943.88  53
  -2  12   1 3293.00 573.996  11
  -2  12   1 4255.48 637.584  12
   2  12  -1 4195.55 588.355  12
   2  12  -1 3606.49 570.847  17
   2  12  -1 3864.53 532.788  53
   2  12   0 20968.4 1369.02  12
  -2  12   0 18604.0 1316.63  11
  -2  12   0 19472.9 1415.96  12
   2  12   1 8044.38 835.141  12
  -2  12  -1 9204.22 869.412  11
  -2  12  -1 6370.82 792.195  12
   2  12   2 33657.8 1832.18  12
  -2  12  -2 34638.4 1931.75  12
   2  12   3 12556.3 991.177  11
   2  12   3 14032.3 1096.08  12
  -2  12  -3 12209.4 1072.85  12
   2  12   4 42728.3 2008.44  11
   2  12   4 40727.6 2005.53  12
  -2  12  -4 41651.9 2081.21  12
  -2  12  -4 40353.5 2049.92  17
   2  12   5 654.544 251.826  12
   2  12   5 677.680 267.150  11
  -2  12  -5 272.318 192.696  12
  -2  12  -5 57.7719 193.909  17
   2  12   6 31701.4 1635.35  11
  -2  12  -6 29923.9 1586.05  12
  -2  12  -6 34164.0 1734.84  17
   2  12   7 13148.7 955.455  11
   2 -12   7 15041.3 1018.59  14
   2  12   7 15254.2 933.360  52
   2  12   8 36.5982 147.499  11
   2 -12   8 78.5172 116.104  14
   2  12   8 30.3034 95.8093  52
   2  12   9 10657.8 682.251  11
   2 -12   9 10517.1 713.765  14
   2  13  -9 23334.3 1025.14  18
  -2  13   8 242.754 122.587  10
   2  13  -8 419.203 150.053  17
  -2 -13   8 456.670 171.226  15
  -2  13   7 255.872 141.578  10
   2  13  -7 71.5864 105.910  17
  -2 -13   7 159.343 147.720  15
  -2  13   6 225.342 151.141  11
   2  13  -6 295.848 176.772  17
  -2 -13   6-45.7239 144.572  15
  -2  13   5 28514.6 1564.09  11
  -2 -13   5 27911.6 1538.58  15
   2  13  -5 28637.9 1504.93  17
  -2  13   4 2154.66 423.614  11
   2  13  -4 2187.98 417.314  17
  -2 -13   4 2024.72 407.270  15
  -2  13   3 17615.9 1288.43  11
   2  13  -3 21029.8 1312.72  17
  -2 -13   3 20061.1 1314.82  15
   2  13  -3 20506.8 1186.96  53
  -2  13   2 15585.7 1185.96  11
   2  13  -2 16722.6 1141.46  12
   2  13  -2 15317.4 1127.33  17
  -2 -13   2 17692.3 1231.01  15
   2  13  -2 17137.8 1090.05  53
  -2  13   1 5395.46 679.604  11
  -2  13   1 4755.42 643.098  12
   2  13  -1 4003.72 568.089  17
   2  13  -1 3581.10 530.969  12
  -2 -13   1 3880.00 575.031  15
  -2  13   0 27932.6 1604.11  11
   2  13   0 29531.4 1633.02  12
  -2 -13   0 30282.8 1652.33  15
  -2  13   0 28549.6 1687.67  12
  -2  13  -1 34267.2 1756.81  11
   2  13   1 32287.0 1755.88  12
  -2  13  -1 36700.9 1929.67  12
   2  13   2 46947.5 2153.42  12
  -2  13  -2 43076.3 2159.29  12
  -2  13  -2 44015.4 2005.77  21
  -2  13  -3 97353.8 3645.66  12
   2  13   3 101630. 3600.65  12
   2  13   4 2704.26 432.545  11
  -2  13  -4 1845.37 389.552  12
   2  13   4 1633.51 363.565  12
  -2  13  -5 28599.7 1476.16  12
   2  13   5 25690.3 1358.89  12
   2  13   5 25684.2 1391.31  11
   2  13   6 388.753 172.258  52
   2 -13   6 211.432 170.489  14
   2  13   6 202.034 149.875  11
  -2  13  -6 78.6639 131.981  12
   2  13   7 1876.60 285.567  52
   2 -13   7 1966.13 336.197  14
   2  13   7 1725.51 299.747  11
   2  13   8 466.669 134.592  52
   2 -13   8 642.946 173.495  14
   2  13   8 870.221 197.557  11
   2  14  -7 127.691 102.931  17
  -2 -14   7 28.5896 84.5588  15
  -2  14   7 25.3219 98.0561  33
   2  14  -6 63.9125 94.5701  17
  -2 -14   6 280.346 156.719  15
  -2  14   6 198.764 128.318  11
  -2 -14   5 4210.61 508.216  15
   2  14  -5 3962.91 476.548  17
  -2  14   5 4818.68 522.550  11
  -2 -14   4 13372.6 931.632  15
   2  14  -4 12799.2 888.091  17
  -2  14   4 10238.7 845.762  11
  -2  14   3 6504.66 635.891  33
  -2  14   3 7024.83 695.247  11
   2  14  -3 6617.94 651.971  17
  -2 -14   3 6152.15 649.725  15
  -2  14   2 298.502 167.258  11
   2  14  -2 520.569 206.073  12
   2  14  -2 697.543 239.030  17
  -2 -14   2 624.913 234.515  15
  -2  14   1 1035.42 281.736  11
  -2  14   1 982.698 280.763  12
   2  14  -1 460.636 213.241  12
  -2 -14   1 1111.64 306.265  15
  -2  14   0 4403.25 549.337  11
   2  14   0 3370.10 499.759  12
  -2 -14   0 4229.26 548.709  15
  -2  14   0 5053.02 618.473  12
  -2  14  -1 16456.4 1125.89  12
   2  14   1 13988.9 1011.15  12
  -2  14  -1 13526.0 961.314  21
  -2  14  -2 17263.6 1143.34  12
   2  14   2 14841.9 1029.50  12
   2  14   3 12324.3 888.156  12
  -2  14  -3 11933.8 918.913  12
   2  14   4 28938.4 1371.55  11
  -2  14  -4 28444.9 1442.07  12
   2  14   4 27336.6 1363.46  12
   2  14   5 8479.83 651.703  11
  -2  14  -5 7744.18 639.822  12
  -2  14  -5 6877.78 569.155  22
   2  14   6 1579.82 253.221  52
   2 -14   6 1674.27 285.571  14
   2  14   6 1910.02 290.002  11
   2  14   7 60.3028 71.0988  52
   2 -14   7 75.3551 74.3296  14
  -2  15   5 4199.12 393.665  33
  -2  15   5 4602.77 402.144  21
  -2 -15   5 4844.10 443.975  15
   2  15  -5 4717.77 417.276  17
  -2  15   5 4358.76 418.275  11
  -2  15   4 17896.9 922.010  33
  -2  15   4 18119.6 984.563  11
  -2 -15   4 17838.5 985.272  15
   2  15  -4 20310.4 983.002  17
  -2  15   3 19948.8 1079.74  11
  -2 -15   3 19297.3 1050.15  15
   2  15  -3 19240.6 998.910  17
  -2  15   2 809.784 222.010  11
   2  15  -2 493.748 165.146  12
  -2 -15   2 509.294 195.518  15
   2  15  -1 16074.3 959.330  12
  -2 -15   1 15529.5 958.271  15
  -2  15   1 16902.7 985.074  21
  -2  15   0 1244.77 274.904  12
   2  15   0 1065.86 258.325  12
  -2 -15   0 1145.47 254.845  15
  -2  15   0 1538.56 294.038  21
  -2  15  -1 6945.59 623.939  12
   2  15   1 6114.20 575.319  12
  -2  15  -1 5768.32 526.774  21
  -2  15  -2 13168.1 863.638  12
   2  15   2 12569.9 826.776  12
  -2  15  -3 14380.1 866.237  12
   2  15   3 12553.1 793.602  12
  -2  15  -4 13644.0 806.242  12
   2  15   4 15768.2 813.919  12
  -2  15  -4 13722.5 758.795  22
   2  15   4 13164.9 756.162  52
   2 -15   5 1252.63 218.290  14
   2  15   5 1222.78 199.481  52
   2  16   0 47.9127 65.6014  12
   2  16   1 4524.82 403.391  12
  -3   0  14 254.658 151.085  55
  -3   0  13 31192.0 1562.98  55
  -3   0  13 30869.8 1506.26  32
  -3   0  12 104.676 165.477  32
  -3   0  12 56.5413 167.221  55
  -3   0  11 2589.08 483.651  32
  -3   0  11 3018.54 546.248  55
  -3   0  10-66.2678 195.980  55
  -3   0   9 8783.43 874.131  38
  -3   0   9 11584.5 1029.74  55
  -3   0   9 9446.87 865.452  41
  -3   0   8-52.7944 131.953  38
  -3   0   8 58.2966 92.1523  55
  -3   0   8 47.8600 106.992  41
  -3   0   7 97007.5 3532.68  38
  -3   0   7 105148. 3498.71  41
  -3   0   6-39.1764 123.856  38
  -3   0   6 34.3153 66.4348  41
  -3   0   6 35.5265 97.2691  39
  -3   0   5 8931.28 654.114  38
  -3   0   5 8560.30 620.540  39
  -3   0   5 8628.64 604.337  41
  -3   0   4 133.975 86.4826  41
  -3   0   4 51.9958 71.2095  46
  -3   0   4 76.9335 86.0169  39
  -3   0   3 51369.3 1737.60  26
  -3   0   3 52677.9 1762.30  46
  -3   0   3 52854.8 1762.63  39
  -3   0   2 17.7011 68.5432  26
  -3   0   2 35.2483 48.2599  39
  -3   0   2 36.1726 60.6532  46
  -3   0   1 313432. 8173.35  25
  -3   0   1 315457. 8143.52  26
  -3   0   0 31.8961 53.4866  26
  -3   0   0 33.2254 58.7278  44
  -3   0   0 50.7974 50.0835  25
  -3   0  -1 149805. 4088.37  26
  -3   0  -1 147577. 4149.96  44
  -3   0  -1 150511. 4123.68  25
  -3   0  -2 585.076 148.812  44
  -3   0  -2-20.6654 65.3479  25
  -3   0  -3 5847.70 475.123  44
  -3   0  -3 5406.95 449.150  25
  -3   0  -4 657.951 173.763  44
  -3   0  -4 53.3759 94.4483  27
  -3   0  -5 153828. 4259.54  44
  -3   0  -5 123229. 4053.42  27
  -3   0  -6 159.621 126.221  44
  -3   0  -7 108244. 3837.09   9
  -3   0  -8-65.2284 145.826   8
  -3   0  -8-59.0031 131.911   9
  -3   0  -9 14145.5 1203.65   8
  -3   0  -9 14889.6 1165.71   9
  -3   0 -10-69.1520 172.837   8
  -3   0 -10 61.6143 153.997   9
  -3   0 -11 16725.6 1254.12   8
  -3   0 -11 14772.0 1129.21   9
  -3   0 -12 107.499 158.976   8
  -3   0 -13 44069.4 1881.40   8
  -3   0 -14 26.4636 114.564   8
  -3   1  14 92.5253 97.5163  55
  -3  -1  14 31.3067 85.7273  55
  -3   1  13 14379.0 980.062  55
  -3  -1  13 12419.5 922.136  55
  -3  -1  13 14380.6 968.349  32
  -3  -1  12 2919.66 488.743  32
  -3  -1  12 3410.41 542.318  55
  -3   1  12 2550.71 465.192  55
  -3   1  11 56.5115 141.259  32
  -3   1  11-126.590 212.256  55
  -3  -1  11-63.5005 173.872  55
  -3   1  10 41335.4 2116.70  55
  -3  -1  10 40319.4 2101.21  55
  -3   1  10 36320.6 1928.77  32
  -3   1   9 28580.6 1587.23  41
  -3  -1   9 30877.6 1637.19  41
  -3   1   9 30034.4 1739.45  55
  -3  -1   9 32312.0 1781.38  55
  -3  -1   9 26522.2 1597.73  38
  -3   1   9 25063.2 1553.56  38
  -3   1   9 28079.0 1615.83  32
  -3  -1   8 58328.5 2370.38  41
  -3   1   8 62698.9 2594.22  55
  -3  -1   8 62771.8 2577.27  55
  -3   1   8 59006.4 2452.29  32
  -3  -1   8 49116.8 2310.32  38
  -3   1   8 50801.6 2325.98  38
  -3  -1   7 5335.60 556.272  39
  -3  -1   7 5641.80 580.737  41
  -3   1   7 5854.39 659.229  55
  -3  -1   7 5402.47 618.605  55
  -3  -1   7 4649.28 562.731  38
  -3   1   7 5070.07 579.139  38
  -3  -1   6 29032.5 1351.33  39
  -3  -1   6 28754.8 1337.46  41
  -3   1   6 26693.8 1362.82  38
  -3  -1   6 28470.0 1411.25  38
  -3  -1   5 24220.3 1142.28  39
  -3  -1   5 24639.2 1126.01  41
  -3  -1   5 21231.6 1126.22  38
  -3   1   5 23893.3 1166.85  38
  -3   1   4 33028.1 1330.41  39
  -3  -1   4 36002.7 1367.14  46
  -3   1   4 35457.9 1371.81  46
  -3  -1   4 30448.9 1315.30  39
  -3  -1   4 32321.6 1290.03  41
  -3   1   4 32671.1 1346.03  38
  -3  -1   3 12399.7 635.112  41
  -3  -1   3 12236.5 658.623  46
  -3   1   3 12300.6 658.860  39
  -3  -1   3 11718.2 657.538  39
  -3   1   3 12282.4 665.597  46
  -3  -1   3 12957.6 659.397  26
  -3   1   2 4208.58 357.721  47
  -3   1   2 3984.45 329.892  46
  -3  -1   2 3764.33 320.613  46
  -3   1   2 4168.80 329.182  26
  -3  -1   2 3863.04 322.422  26
  -3   1   1 128857. 3695.67  47
  -3   1   1 127832. 3587.58  26
  -3  -1   1 127740. 3617.21  26
  -3  -1   1 134254. 3645.51  25
  -3   1   1 132927. 3635.55  25
  -3   1   0 18078.5 835.243  47
  -3  -1   0 18989.0 818.159  45
  -3   1   0 19699.3 783.756  26
  -3  -1   0 20242.8 819.466  26
  -3   1   0 18912.0 802.864  25
  -3  -1   0 19558.2 812.841  25
   3  -1   1 3590.32 276.917   4
  -3   1  -1 3522.32 282.396  26
  -3  -1  -1 3642.69 309.768  25
  -3  -1  -1 3035.08 289.617  26
  -3   1  -1 4304.03 331.256  25
  -3   1  -1 3401.42 310.051  47
  -3   1  -1 3593.03 314.989  44
   3  -1   2 150731. 4020.62   4
  -3   1  -2 146776. 4122.03  25
  -3  -1  -2 147333. 4130.15  25
  -3   1  -2 142426. 4066.65  47
  -3   1  -2 145614. 4159.94  44
  -3   1  -2 148289. 4024.15  26
  -3  -1  -3 27160.6 1185.80  25
  -3   1  -3 28497.3 1195.81  25
  -3   1  -3 28762.3 1216.02  44
  -3  -1  -3 30153.3 1244.22  44
  -3  -1  -3 27139.5 1167.92  27
   3  -1   4 279710. 7131.44   3
  -3  -1  -4 272251. 7224.06  44
  -3   1  -4 269975. 7245.39  44
   3  -1   5 7212.38 571.985   3
  -3   1  -5 7072.01 602.563  54
  -3  -1  -5 5763.95 557.539  27
  -3  -1  -5 7212.40 596.796  44
   3  -1   6 76897.8 2542.42   3
  -3  -1  -6 74814.2 2558.09  44
  -3   1  -7 188.687 133.587  23
  -3  -1  -7 531.166 210.035  44
   3  -1   7 262.327 162.245   3
  -3   1  -7 406.375 194.805   8
  -3  -1  -7 229.594 192.610   8
  -3  -1  -7 338.126 209.042   9
  -3  -1  -8 8110.02 855.468   9
  -3  -1  -8 9227.99 920.269   8
   3  -1   8 10730.4 871.654   3
  -3  -1  -9 8662.04 917.958   9
  -3   1  -9 8926.52 949.361   8
  -3  -1  -9 9380.22 957.941   8
   3  -1   9 10024.9 885.948   3
  -3  -1 -10 3373.98 529.351  16
  -3   1 -10 2618.56 528.555   8
  -3  -1 -10 3789.43 610.414   8
  -3  -1 -10 3497.37 589.161   9
  -3  -1 -11 10284.0 942.998   9
  -3   1 -11 9325.11 935.504   8
  -3  -1 -11 9979.23 957.026   8
  -3  -1 -11 9019.02 855.920  16
  -3   1 -12 904.314 285.677   8
  -3  -1 -12 996.069 310.552   8
  -3  -1 -12 490.074 239.397   9
  -3  -1 -12 594.732 251.107  16
  -3   1 -13 79.7929 141.074   8
  -3  -1 -13 118.326 159.004   8
  -3  -1 -13 324.894 156.324   9
  -3   1 -14 9094.92 602.400   8
  -3  -1 -14 8565.62 590.173   8
  -3  -2  14 10067.3 671.489  32
   3  -2 -14 8536.00 618.381   9
  -3   2  14 8173.29 601.458  55
  -3  -2  14 9117.81 639.937  55
  -3   2  13 23104.8 1270.67  55
  -3  -2  13 23757.0 1291.79  55
  -3  -2  13 25312.5 1345.76  32
   3   2 -12 318.549 183.621  16
  -3   2  12 682.027 281.380  55
  -3  -2  12 266.728 188.775  55
  -3  -2  12 383.840 212.511  32
   3   2 -11 7381.57 729.771  16
  -3   2  11 6266.83 744.815  55
  -3  -2  11 6979.55 791.695  55
  -3   2  10 4776.91 675.088  29
  -3   2  10 6433.88 763.299  55
  -3  -2  10 5014.78 684.025  55
  -3   2  10 4182.58 591.668  32
  -3  -2   9 3225.15 499.156  41
  -3  -2   9 3163.12 527.212  38
  -3   2   9 3619.74 551.902  38
  -3   2   9 2710.58 473.725  32
  -3   2   9 3375.51 561.810  29
  -3   2   9 3902.74 584.907  55
  -3  -2   9 3296.92 543.360  55
  -3  -2   8 105494. 3646.03  39
  -3  -2   8 106372. 3691.35  41
  -3  -2   8 101775. 3694.97  15
  -3   2   8 102473. 3729.04  38
  -3  -2   8 101116. 3736.81  38
  -3   2   8 108684. 3768.32  32
  -3   2   8 99469.1 3819.81  29
  -3   2   8 112896. 3909.53  55
  -3  -2   7 7565.06 670.392  39
  -3  -2   7 8196.54 703.461  41
  -3  -2   7 6462.41 663.381  15
  -3   2   7 6305.94 709.400  29
  -3   2   7 7353.56 732.901  55
  -3  -2   7 7462.82 723.577  55
  -3   2   7 6511.64 666.839  32
  -3   2   7 6947.49 688.049  38
  -3  -2   7 7607.87 720.650  38
  -3  -2   6 161581. 4842.04  39
  -3  -2   6 168251. 4872.12  41
  -3   2   6 155140. 4893.86  38
  -3  -2   5 8236.42 606.100  41
  -3   2   5 8087.97 621.333  46
  -3  -2   5 8559.69 622.040  46
  -3  -2   5 8242.36 619.784  39
  -3   2   5 6978.31 594.798  38
  -3  -2   4 113184. 3435.29  41
  -3   2   4 115337. 3457.16  46
  -3  -2   4 121600. 3470.41  46
  -3   2   4 111949. 3481.81  38
  -3   2   3 11153.7 641.060  38
  -3  -2   3 11459.1 632.099  41
  -3   2   3 10592.9 634.761  47
  -3   2   3 12042.4 649.023  46
  -3  -2   3 11696.3 628.919  46
  -3  -2   3 12250.7 637.594  26
  -3   2   2 70946.8 2259.71  47
  -3   2   2 68670.9 2158.09  46
  -3  -2   2 71914.9 2168.87  46
  -3  -2   2 70678.0 2168.21  26
  -3   2   1 23863.6 1024.23  47
  -3  -2   1 23845.4 973.005  45
  -3  -2   1 24477.8 973.510  26
  -3   2   1 25352.6 968.731  25
  -3  -2   1 24999.7 966.639  25
  -3   2   1 24081.8 930.205  26
  -3   2   0 133108. 3910.29  47
  -3  -2   0 134973. 3883.72  45
  -3  -2   0 145855. 3855.39  25
  -3  -2   0 138677. 3862.30  26
  -3   2   0 135726. 3761.57  26
  -3   2   0 142452. 3834.88  25
   3  -2   1 14186.0 641.283   4
  -3   2  -1 13544.5 649.954  25
  -3  -2  -1 12065.9 628.967  25
  -3  -2  -1 12470.4 652.525  26
  -3   2  -1 12415.6 664.949  47
  -3  -2  -1 12720.0 681.395  45
   3  -2   2 111782. 3094.63   4
  -3  -2  -2 106692. 3133.79  25
  -3   2  -2 104091. 3117.79  25
  -3   2  -2 105499. 3114.64  47
   3  -2   3 17929.3 832.149   4
  -3  -2  -3 16931.3 905.918  27
  -3  -2  -3 19976.8 904.010  43
  -3   2  -3 19521.4 911.829  25
  -3  -2  -3 17882.0 892.152  25
  -3   2  -4 866.210 214.826  54
  -3  -2  -4 1010.57 232.939  27
  -3  -2  -4 863.032 202.627  43
  -3  -2  -4 567.459 187.498  44
   3  -2   5 38046.6 1557.18   3
  -3   2  -5 39015.0 1685.82  54
  -3  -2  -5 42806.7 1658.70  44
  -3  -2  -6 82427.2 3414.92   9
  -3   2  -6 115138. 3613.89  54
  -3  -2  -6 111014. 3439.92  44
   3  -2   6 109899. 3417.11   3
  -3  -2  -6 83257.0 3383.63  27
  -3   2  -6 107354. 3364.91  22
  -3  -2  -7 17029.5 1256.63   9
  -3   2  -7 22262.3 1326.07  54
  -3  -2  -7 22226.1 1223.55  44
  -3  -2  -7 19721.0 1231.98  16
  -3   2  -7 21928.8 1315.03  18
  -3  -2  -7 16528.9 1206.13  27
  -3   2  -7 18381.7 1275.40   8
  -3  -2  -7 18817.0 1277.99   8
   3  -2   7 23242.7 1280.33   3
  -3   2  -8 25804.6 1613.32   8
  -3  -2  -8 28265.3 1660.16   8
   3  -2   8 31053.7 1600.89   3
  -3   2  -8 29723.3 1637.05  18
  -3  -2  -8 22820.9 1512.84  27
  -3  -2  -8 27359.5 1545.75  16
  -3  -2  -8 26631.3 1651.95   9
  -3  -2  -9 2856.02 501.640  16
   3  -2   9 1841.31 398.211   3
  -3   2  -9 2224.07 473.609   8
  -3  -2  -9 2807.39 529.065   8
  -3  -2  -9 1824.43 437.300   9
  -3  -2 -10 2588.54 466.845  16
  -3   2 -10 2538.29 520.146   8
  -3  -2 -10 1874.80 442.914   8
  -3  -2 -10 1986.57 465.439   9
  -3  -2 -11 2952.31 503.547  16
  -3   2 -11 2441.70 497.239   8
  -3  -2 -11 3019.29 521.802   8
  -3  -2 -11 3427.14 566.854   9
  -3   2 -12 35971.6 1786.64   8
  -3  -2 -12 35037.6 1743.59   8
  -3  -2 -12 35665.7 1757.47   9
  -3   2 -13 3633.78 461.250   8
  -3  -2 -13 3927.61 474.169   8
  -3  -2 -13 4286.64 475.087   9
  -3  -2 -14 18907.2 890.378   9
  -3   2 -14 20094.6 913.958  28
  -3   2 -14 20461.6 931.438   8
  -3  -2 -14 19276.5 907.459   8
  -3   3  14 1416.22 231.913  55
  -3  -3  14 1859.39 286.663  32
   3  -3 -14 1570.30 266.197   9
   3   3 -14 1865.63 267.989  16
   3   3 -13 661.375 214.384  16
  -3   3  13 845.812 226.069  55
  -3  -3  13 914.812 238.100  55
  -3  -3  13 992.800 273.699  32
   3   3 -12 17455.5 1126.27  16
  -3   3  12 21695.9 1298.84  29
  -3   3  12 18531.6 1184.46  55
  -3  -3  12 19451.8 1218.97  55
  -3   3  11 10067.2 945.155  29
  -3   3  11 9367.27 875.223  55
  -3  -3  11 9200.13 866.968  55
  -3   3  10 3904.74 631.497  29
  -3   3  10 3662.76 552.596  55
  -3  -3  10 3474.58 543.161  55
  -3  -3   9 13693.7 1049.13  41
  -3  -3   9 11050.5 929.655  39
  -3  -3   9 11959.4 1003.66  15
  -3  -3   9 10773.3 990.050  38
  -3   3   9 9622.45 928.391  38
  -3   3   9 12326.2 1103.07  29
  -3   3   9 14855.9 1128.26  55
  -3  -3   9 14020.4 1085.28  55
  -3  -3   9 11680.5 994.300  56
  -3  -3   8 150.554 125.553  41
  -3  -3   8 335.163 169.332  39
  -3  -3   8 210.967 156.072  15
  -3   3   8 216.141 148.049  38
  -3   3   8 255.084 161.384  32
  -3   3   8 195.127 145.509  29
  -3   3   8 548.801 229.590  55
  -3  -3   8 111.219 175.896  56
  -3  -3   7 4624.42 535.591  41
  -3  -3   7 4559.38 528.339  39
  -3  -3   7 4340.10 547.500  15
  -3   3   7 4327.09 539.190  38
  -3   3   7 3921.54 524.137  32
  -3   3   7 3183.97 524.923  29
  -3  -3   7 4501.45 575.294  56
  -3  -3   6 76.0664 104.137  41
  -3  -3   6-38.5080 86.0912  39
  -3   3   6 290.963 179.945  38
  -3  -3   5 252277. 7008.14  41
  -3   3   5 253481. 6981.80  46
  -3  -3   5 264786. 6966.39  46
  -3  -3   5 247226. 7018.20  39
  -3   3   5 241856. 7037.88  38
  -3  -3   4 34455.8 1397.66  41
  -3   3   4 35012.8 1375.32  46
  -3  -3   4 34456.3 1347.98  46
  -3   3   4 33856.5 1431.60  38
  -3   3   3 384118. 10018.5  38
  -3  -3   3 391855. 9941.01  26
  -3   3   3 386908. 10046.5  47
  -3   3   3 357390. 9900.62  46
  -3  -3   3 393871. 9926.42  46
  -3  -3   2 32509.0 1178.90  26
  -3   3   2 30407.6 1254.75  47
  -3   3   2 30780.9 1144.06  46
  -3  -3   2 28781.6 1121.48  46
  -3  -3   1 173345. 4751.11  26
  -3   3   1 177509. 4715.33  25
  -3  -3   1 175948. 4722.75  25
  -3   3   1 169833. 4877.63  47
  -3  -3   1 170114. 4825.04  45
  -3  -3   0 74996.6 2216.86  25
  -3   3   0 73562.0 2200.55  25
  -3  -3   0 69749.1 2241.17  26
  -3   3   0 72300.5 2350.05  47
  -3  -3   0 73323.9 2337.39  45
  -3  -3  -1 22727.4 935.029  25
  -3  -3  -1 23213.4 987.401  26
  -3   3  -1 22448.5 921.870  25
  -3   3  -1 22935.1 1018.04  47
  -3  -3  -1 24740.2 1056.01  45
   3  -3   2 13940.0 693.708   4
  -3   3  -2 12697.7 692.818  47
  -3  -3  -2 13416.8 754.823  45
  -3   3  -2 12466.2 662.124  25
  -3  -3  -2 12680.1 673.727  25
   3  -3   3 218867. 5702.71   4
  -3  -3  -3 195810. 5787.37  27
  -3   3  -3 202112. 5683.33  25
  -3  -3  -3 203654. 5708.15  25
  -3  -3  -3 214954. 5740.82  43
  -3   3  -4 92899.9 2975.31  54
  -3  -3  -4 89773.5 2812.74  43
  -3  -3  -4 78127.3 2855.61  27
  -3   3  -4 81918.4 2752.12  25
  -3  -3  -4 85412.1 2799.91  25
  -3  -3  -5 58097.4 2160.25  43
  -3  -3  -5 61374.0 2212.07  44
   3  -3   5 60253.2 2172.53   3
  -3   3  -5 62622.5 2356.94  54
  -3  -3  -6 4521.86 596.762   9
  -3   3  -6 7147.46 711.060  54
  -3  -3  -6 5931.77 578.555  44
   3  -3   6 6273.21 610.396   3
  -3  -3  -6 4689.40 559.908  16
  -3  -3  -6 4509.44 582.975  27
  -3   3  -6 4996.01 587.994  18
  -3   3  -6 5903.64 574.247  22
  -3  -3  -7 9722.51 950.899   9
  -3   3  -7 16688.4 1158.91  54
  -3  -3  -7 13915.2 953.773  44
  -3   3  -7 19881.1 1235.38   8
   3  -3   7 14988.9 1017.91   3
  -3   3  -7 12710.2 1007.11  18
  -3   3  -7 12872.4 908.218  22
  -3  -3  -7 10048.2 945.115  27
  -3  -3  -7 11498.7 948.418  16
  -3  -3  -8 4786.00 673.700   9
  -3  -3  -8 4495.47 608.476  16
  -3   3  -8 6193.67 730.800  54
  -3   3  -8 4667.21 635.355   8
  -3  -3  -8 4990.75 646.825   8
   3  -3   8 4441.33 594.442   3
  -3  -3  -8 4969.07 674.277  27
  -3   3  -8 3961.56 582.122  18
  -3   3  -9 157055. 5357.68   8
  -3  -3  -9 162958. 5346.60   8
  -3   3  -9 164062. 5323.79  18
  -3  -3  -9 163201. 5470.12   9
  -3  -3  -9 155636. 5245.04  16
  -3  -3 -10 15297.1 1250.07   9
  -3  -3 -10 18152.0 1275.55   8
  -3   3 -10 17020.3 1273.40   8
  -3  -3 -10 18260.6 1259.58  16
  -3  -3 -11 134156. 4564.75   9
  -3   3 -11 123485. 4432.87   8
  -3  -3 -11 137398. 4496.54   8
   3  -3  12 1368.69 298.814  56
  -3   3 -12 1108.29 302.915   8
  -3  -3 -12 1653.61 340.538   8
  -3  -3 -12 1551.70 357.063   9
  -3  -3 -13 14510.7 891.756   9
  -3   3 -13 13558.0 854.392   8
  -3  -3 -13 13877.5 846.391   8
  -3   3 -14 714.987 157.066  28
  -3  -3 -14 806.161 171.485   9
  -3  -4  14 5792.78 491.515  32
   3   4 -14 6436.69 487.812  16
  -3   4  14 5972.23 461.575  20
   3  -4 -14 5457.30 471.177   9
   3   4 -13 389.237 172.548  16
  -3   4  13 226.921 133.868  29
  -3  -4  13 288.977 160.003  32
   3   4 -12 19534.5 1184.91  16
  -3   4  12 20953.5 1296.99  29
  -3   4  11 16244.3 1221.80  29
  -3  -4  11 14666.9 1083.16  56
  -3   4  10 6504.65 805.244  29
  -3  -4  10 6681.49 752.987  56
  -3  -4   9 450.378 199.227  41
  -3  -4   9 738.296 263.790  39
  -3  -4   9 523.327 268.155  15
  -3   4   9 298.229 176.657  38
  -3  -4   9 309.655 196.034  38
  -3   4   9 284.223 224.851  29
  -3  -4   9 364.661 225.519  56
  -3  -4   8 15996.3 1130.87  41
  -3  -4   8 16269.8 1113.59  39
  -3  -4   8 17313.9 1187.96  15
  -3   4   8 18017.3 1215.16  38
  -3   4   8 14571.9 1230.07  29
  -3  -4   8 18023.2 1259.02  56
  -3  -4   7 82178.9 2938.08  41
  -3  -4   7 76319.4 2849.55  39
  -3  -4   7 81126.6 2976.35  15
  -3   4   7 76976.1 2934.17  38
  -3  -4   7 82473.2 3092.13  56
  -3  -4   6 98718.4 3253.61  41
  -3  -4   6 95112.5 3222.10  39
  -3   4   6 90457.6 3257.75  38
  -3   4   6 102668. 3338.49  32
  -3  -4   6 97295.8 3304.79  15
  -3  -4   6 95612.0 3392.00  56
  -3   4   5 1935.37 331.991  38
  -3  -4   5 1944.86 381.629   7
  -3   4   4 271227. 7444.43  38
  -3  -4   4 267512. 7696.10   7
  -3  -4   3 13972.0 928.028   7
  -3   4   3 13664.4 804.685  47
  -3   4   3 13766.5 788.915  38
  -3  -4   3 15272.2 745.415  26
  -3  -4   2 45169.6 1837.16   7
   3   4  -2 46582.9 1643.68   5
  -3   4   2 46780.3 1753.24  47
  -3  -4   2 45478.5 1580.86  26
  -3   4   1 22913.8 1095.44  47
  -3  -4   1 22712.5 990.473  42
  -3  -4   1 23621.4 977.232  26
  -3   4   0 66154.0 2269.64  47
  -3  -4   0 65205.1 2236.63  45
  -3  -4   0 65997.4 2152.93  42
  -3  -4   0 68401.4 2143.69  26
  -3   4  -1 66310.2 2245.38  47
  -3  -4  -1 67100.8 2252.11  45
  -3  -4  -1 63989.2 2143.24  26
  -3   4  -2 133.470 99.0384  47
  -3  -4  -2 175.925 97.3921  43
  -3  -4  -2 292.144 126.532  45
   3  -4   2 95.9238 96.7269   4
   3  -4   3 26.2457 71.8882   4
  -3  -4  -3 163.954 109.976  27
  -3  -4  -3 113.392 114.265  43
  -3  -4  -3 189.374 117.025  45
  -3   4  -4 32229.4 1451.59  37
  -3  -4  -4 35137.3 1479.91  43
  -3  -4  -4 33278.7 1552.03  27
  -3   4  -4 34586.0 1586.69  54
  -3   4  -5 53580.9 2173.22  54
  -3  -4  -5 50620.8 1965.62  43
  -3  -4  -5 50253.0 1974.78  44
  -3   4  -5 46113.3 1922.78  37
  -3   4  -5 49202.9 1945.43  22
  -3  -4  -6 1045.34 268.000  43
  -3  -4  -6 1218.94 275.258  44
  -3   4  -6 1042.61 295.375  54
  -3   4  -6 972.095 245.274  22
   3  -4   6 787.156 250.680   3
  -3  -4  -6 1116.38 304.173   9
  -3   4  -7 672.378 246.824  54
  -3  -4  -7 365.672 226.460  27
  -3   4  -7 779.963 278.915  18
  -3   4  -7 733.815 236.870  22
   3  -4   7 1189.92 308.940   3
  -3  -4  -7 360.895 223.515   9
  -3  -4  -8 32596.2 1861.80   9
  -3   4  -8 37791.8 1980.98  54
  -3   4  -8 36655.7 1888.44  18
   3  -4   8 36114.5 1823.35   3
  -3   4  -9 11841.8 1049.85  18
  -3  -4  -9 13662.2 1140.55   9
  -3   4 -10 21300.8 1393.63  18
  -3  -4 -10 20112.0 1388.79   9
  -3  -4 -11 8643.08 836.273   9
   3  -4  11 8003.19 781.711  56
  -3  -4 -12 2913.30 444.282   9
   3  -4  12 1946.46 349.833  56
   3  -4  13 14258.5 816.439  56
  -3   4 -13 16010.6 940.140  28
  -3  -4 -13 15901.9 915.714   9
  -3  -5  14 389.350 136.497  32
   3   5 -14 723.976 163.585  16
   3  -5 -14 388.325 134.765   9
  -3   5  13 71.0830 112.369  29
  -3  -5  13 38.0878 104.287  32
  -3   5  13 31.4286 99.3666  20
   3   5 -13 32.9963 127.766  16
   3   5 -12 26397.9 1373.82  16
  -3  -5  12 24138.6 1308.73  56
  -3   5  12 26394.8 1454.14  29
  -3  -5  11 5124.41 621.247  56
  -3   5  11 5551.67 690.916  29
  -3  -5  10 7783.95 811.516  15
  -3  -5  10 8447.42 855.252  56
  -3   5  10 7376.30 859.018  29
  -3  -5   9 6080.87 720.720  15
  -3   5   9 6633.28 830.571  29
  -3  -5   9 7740.44 833.264  56
  -3  -5   8 824.026 245.896  39
  -3  -5   8 1293.11 339.620  15
  -3   5   8 920.832 327.690  29
  -3  -5   8 1226.47 363.825  56
  -3  -5   7 4314.22 546.251  39
  -3   5   7 5144.70 618.544  38
  -3  -5   7 4624.33 613.673  56
  -3   5   7 5406.82 713.075  29
  -3  -5   7 5073.70 623.893  15
  -3  -5   6 1759.49 377.283   7
  -3  -5   6 1874.20 368.612  15
  -3  -5   6 1328.25 320.242  56
  -3   5   6 1549.97 330.102  38
  -3   5   6 1115.43 323.757  29
  -3   5   6 2112.03 420.147  10
  -3  -5   5 15850.4 1132.35   7
  -3  -5   5 14995.0 1007.69  56
  -3  -5   5 15163.9 990.647  15
  -3   5   5 15021.8 978.765  38
  -3   5   5 16445.4 1005.65  32
  -3   5   5 14366.1 1052.49  29
  -3   5   5 12306.0 993.868  10
  -3   5   4 124616. 3846.69  38
  -3  -5   4 117681. 4111.61   7
  -3   5   3 257100. 6953.47  47
  -3  -5   3 234510. 7142.00   7
  -3   5   2 9717.02 710.017  47
  -3  -5   2 10664.1 663.659  42
  -3  -5   2 9234.18 755.369   7
   3   5  -2 9654.25 651.534   5
  -3  -5   1 39158.3 1532.85  42
  -3   5   1 42076.8 1712.49  47
  -3  -5   1 39798.6 1687.21   7
   3   5  -1 40369.7 1572.82   5
  -3  -5   0 73425.1 2362.19  26
  -3  -5   0 73742.7 2526.81  45
  -3  -5   0 74542.0 2446.04  42
  -3   5   0 76336.3 2605.93  47
  -3  -5  -1 3551.63 356.109  26
  -3  -5  -1 2383.80 331.391  45
  -3  -5  -1 2869.56 334.344  43
  -3   5  -1 2873.68 373.222  47
  -3   5  -2 207399. 5715.41  47
  -3  -5  -2 194374. 5684.34  45
  -3  -5  -2 195979. 5607.49  43
   3  -5   2 199274. 5568.87   4
  -3  -5  -3 23865.3 1215.19  27
  -3  -5  -3 25903.0 1245.04  45
  -3  -5  -3 25513.8 1202.48  43
   3  -5   3 23310.0 1122.86   4
  -3  -5  -4 190865. 5532.90  43
   3  -5   4 195034. 5463.18   4
  -3   5  -4 198445. 5721.70  54
  -3   5  -5 35726.7 1737.21  54
  -3  -5  -5 36183.7 1613.68  43
  -3   5  -5 29358.6 1504.64  37
  -3  -5  -5 28744.9 1576.87  27
  -3   5  -5 36057.0 1603.43  22
  -3   5  -6 67231.6 2713.24  54
  -3  -5  -6 63157.7 2457.42  43
  -3  -5  -6 63832.0 2435.41  44
   3  -5   6 62300.0 2458.50   3
  -3   5  -6 59537.6 2422.47  37
  -3   5  -6 58959.6 2355.56  22
  -3  -5  -7 11642.6 1017.87   9
  -3  -5  -7 14146.7 1045.67  43
   3  -5   7 12855.1 1001.93   3
  -3   5  -7 16103.6 1207.93  54
  -3  -5  -7 11455.3 1022.20  27
  -3   5  -7 14446.4 986.226  22
  -3  -5  -8 13630.1 1111.76   9
   3   5   8 10281.8 941.552  11
   3  -5   8 13381.4 1052.73   3
  -3  -5  -8 9521.26 973.445  27
  -3   5  -8 12465.9 1053.18  18
  -3   5  -8 14395.9 1182.98  54
   3   5   9 105634. 3868.50  11
  -3  -5  -9 113051. 4071.01   9
  -3   5  -9 110476. 4019.13  18
  -3  -5 -10 28607.0 1635.50   9
  -3   5 -10 25471.8 1558.06  18
  -3  -5 -11 25999.8 1465.41   9
   3  -5  11 24162.4 1393.58  56
   3   5  12 5891.42 592.690  10
  -3  -5 -12 6514.83 621.039   9
   3  -5  12 6095.70 583.241  56
   3  -5  13 4617.47 420.411  56
  -3   5 -13 4252.45 448.777  28
   3   5  13 5462.81 452.178  10
  -3  -5 -13 4963.24 458.421   9
   3   6 -13 48325.9 1761.32  16
   3  -6 -13 43558.3 1704.88   9
  -3  -6  13 47328.5 1817.88  32
  -3   6  13 46890.9 1777.52  29
  -3  -6  13 41336.5 1635.42  56
   3   6 -12 560.420 214.883  16
  -3  -6  12 471.326 191.701  56
  -3   6  12 485.296 191.550  20
  -3   6  12 361.956 182.694  29
  -3   6  11 8036.52 829.748  29
  -3  -6  11 7099.98 724.509  56
  -3   6  10 42754.9 2166.07  29
  -3  -6  10 39779.7 1999.36  56
  -3  -6  10 37779.7 1957.38  15
  -3   6   9 4542.48 687.499  29
  -3  -6   9 4856.66 670.177  56
  -3  -6   9 4640.56 651.515  15
  -3  -6   8 744.124 294.789  56
  -3  -6   8 1045.83 312.140  15
  -3   6   8 708.955 307.602  29
  -3   6   8 875.903 311.200  10
  -3  -6   7 191.274 201.616   7
  -3   6   7 206.671 163.403  52
  -3  -6   7 58.4740 146.211  56
  -3  -6   7 50.5546 138.481  39
  -3   6   7 218.962 149.937  38
  -3   6   7 399.938 223.558  10
  -3   6   7 268.053 198.225  29
  -3  -6   7 218.778 172.969  15
  -3  -6   6 446.250 236.545   7
  -3  -6   6 581.435 229.043  56
  -3  -6   6 201.618 149.399  15
  -3   6   6 598.063 223.055  38
  -3   6   6 968.724 302.817  29
  -3   6   6 251.541 186.241  10
  -3  -6   5 124811. 4075.80  56
  -3   6   5 121474. 3999.12  38
  -3  -6   5 125424. 4073.63  15
  -3   6   5 121996. 4176.53  29
  -3  -6   5 129767. 4391.00   7
  -3  -6   4 6618.75 629.718  56
  -3   6   4 6631.83 625.328  20
  -3  -6   4 6027.72 609.036  15
  -3   6   4 6579.31 692.929  10
  -3  -6   4 6095.26 716.839   7
  -3   6   3 1839.58 328.501  47
  -3  -6   3 1821.54 300.934  42
  -3  -6   3 1826.19 377.604   7
  -3  -6   2 96915.7 3058.63  42
  -3   6   2 95890.7 3234.74  47
   3   6  -2 94093.4 3057.58   5
  -3   6   1 107231. 3570.27  47
  -3  -6   1 103646. 3346.40  42
  -3  -6   1 104826. 3535.42   7
   3   6  -1 110537. 3423.25   5
  -3  -6   0 4694.39 477.279  42
  -3   6   0 6091.21 593.178  47
   3   6   0 5449.52 518.013   5
  -3  -6  -1 4627.94 488.175  45
  -3  -6  -1 4038.46 432.837  43
  -3   6  -1 3738.47 470.588  47
   3  -6   1 4738.78 450.572   4
  -3  -6  -2 6400.25 575.495  45
  -3  -6  -2 5911.03 537.675  43
  -3   6  -2 5230.80 542.210  47
   3  -6   2 4831.19 468.776   4
  -3   6  -3 6042.41 644.177  12
  -3   6  -3 6644.45 612.490  21
   3  -6   3 6043.80 538.221   4
  -3  -6  -3 5377.74 548.418  45
  -3  -6  -3 6531.58 589.128  43
   3  -6   4 401.188 163.165   4
  -3   6  -4 79.0015 116.955  21
  -3  -6  -4 480.571 179.144  43
  -3  -6  -4 285.228 157.875  45
  -3   6  -4 329.652 173.792  17
  -3  -6  -4 87.2561 97.6974  27
  -3   6  -4 630.771 236.471  12
  -3   6  -5 2444.21 437.675  54
  -3  -6  -5 3229.01 455.522  43
  -3   6  -5 3015.76 444.569  37
  -3  -6  -5 2746.55 451.671  27
  -3   6  -5 2603.81 442.376  12
   3   6   5 2580.39 457.196  11
   3   6   6 12900.8 1041.31  11
  -3   6  -6 14371.8 1109.74  54
  -3  -6  -6 12364.5 945.049  43
   3  -6   6 12444.9 962.456   3
  -3   6  -6 12108.2 949.583  37
  -3  -6  -6 9920.21 915.811  27
  -3   6  -6 13814.8 966.019  22
   3   6   7 76134.5 3084.39  11
  -3  -6  -7 77145.5 3009.66  43
   3  -6   7 80371.9 3064.62   3
  -3   6  -7 80204.2 2936.32  22
  -3   6  -7 84692.7 3294.21  54
   3   6   8 19649.0 1320.54  11
  -3   6  -8 17631.8 1299.51  18
   3   6   9 3841.11 583.248  11
  -3  -6  -9 3298.46 537.539   9
  -3   6  -9 3292.30 543.270  18
   3  -6  10 13411.9 1034.60  56
  -3   6 -10 10773.3 952.425  18
  -3  -6 -10 11846.4 968.239   9
   3  -6  11 12917.3 945.577  56
  -3  -6 -11 12933.3 942.695   9
   3  -6  12 341.688 162.250  56
  -3   6 -12 462.727 188.058  28
   3   6  12 315.120 146.671  10
  -3  -6 -12 279.088 156.198   9
   3  -6  13 265.992 105.365  56
  -3  -6 -13 183.239 102.663   9
  -3   6 -13 350.249 131.361  28
   3   6  13 385.091 139.976  29
   3   6  13 377.187 124.211  10
   3   7 -13 4988.18 429.718  16
   3  -7 -13 3762.13 363.341   9
  -3  -7  13 5083.49 458.508  32
  -3   7  13 5551.91 458.416  29
  -3  -7  13 4513.47 395.189  56
  -3   7  12 33068.6 1542.21  29
   3   7 -12 35060.8 1512.75  16
  -3  -7  12 29637.1 1417.15  56
  -3   7  11 7425.63 750.712  29
  -3  -7  11 6496.82 663.578  56
  -3  -7  10 25592.5 1500.72  15
  -3  -7  10 25446.3 1506.17  56
  -3   7  10 26488.7 1600.52  29
  -3   7  10 25236.9 1426.17  20
  -3   7   9 3552.71 583.505  10
  -3  -7   9 3430.60 559.297  15
  -3  -7   9 4260.76 605.635  56
  -3   7   9 2621.31 527.036  29
  -3   7   9 3258.51 513.354  20
  -3   7   8 10707.4 1046.12  10
  -3  -7   8 11281.4 1016.61  56
  -3  -7   8 14018.1 1097.90  15
  -3   7   8 11193.2 1073.35  29
  -3   7   8 12598.7 1003.95  20
  -3   7   7 8870.15 954.418  10
  -3  -7   7 9944.44 920.194  56
  -3   7   7 9418.64 853.122  52
  -3  -7   7 8584.68 815.809  39
  -3  -7   7 9028.77 863.558  15
  -3   7   7 10149.9 890.976  20
  -3   7   7 9989.62 971.016  29
  -3  -7   7 9314.32 977.536   7
   3  -7  -7 8490.72 796.079   1
  -3   7   6 40852.3 2196.71  10
  -3  -7   6 47218.2 2354.92   7
   3  -7  -6 37848.4 1864.06   1
  -3  -7   6 47892.4 2134.96  56
  -3  -7   6 47115.1 2149.76  15
  -3   7   6 46944.4 2216.82  29
  -3   7   6 49059.1 2122.26  20
  -3  -7   5 14353.2 1202.56   7
  -3  -7   5 13012.9 968.421  56
  -3  -7   5 13595.6 1012.38  15
  -3   7   5 13104.7 977.215  20
  -3   7   5 13421.0 1101.67  10
  -3   7   4 13549.1 975.430  20
  -3  -7   4 14383.3 1006.72  15
   3   7  -4 15523.2 1033.11  17
  -3  -7   4 13797.1 1152.77   7
  -3   7   4 13042.5 1059.23  10
  -3  -7   4 14791.3 976.059  42
  -3   7   3 43693.3 1897.70  20
  -3  -7   3 45318.1 1879.75  42
  -3   7   3 47308.9 2016.23  47
   3   7  -3 45575.9 1850.66   5
  -3   7   3 44726.3 2039.71  10
  -3   7   2 67333.0 2458.71  20
  -3   7   2 66771.6 2461.90  32
  -3  -7   2 60096.5 2599.54   7
   3   7  -2 63507.6 2380.04   5
  -3   7   2 66652.6 2557.00  10
  -3   7   2 57543.9 2543.79  11
  -3  -7   2 64698.2 2393.46  42
  -3   7   2 68394.9 2611.40  47
  -3   7   1 3491.26 437.026  20
   3   7  -1 2670.42 402.070   5
  -3   7   1 3035.20 460.555  11
  -3   7   1 2996.87 427.716  10
  -3   7   1 2818.35 444.180  47
  -3  -7   1 2309.77 363.386  42
  -3   7   0 156221. 4788.43  20
  -3  -7   0 154497. 4780.06  42
  -3   7   0 167846. 5095.63  47
   3   7   0 157733. 4830.00   5
  -3   7   0 156923. 4984.30  11
  -3   7  -1 76038.5 2745.81  20
  -3  -7  -1 79909.3 2829.05  45
  -3  -7  -1 77694.3 2704.87  43
  -3   7  -1 81998.2 2960.18  47
  -3   7  -1 71122.0 2914.18  12
  -3   7  -1 78040.7 2752.81  33
  -3   7  -1 79328.1 2897.96  11
   3  -7   1 73492.5 2615.04   4
   3   7   1 77806.7 2793.25   5
  -3   7  -2 41646.3 1848.38  47
  -3  -7  -2 41351.3 1768.39  45
  -3  -7  -2 39861.9 1710.92  43
   3  -7   2 35300.1 1584.46   4
  -3   7  -2 35488.1 1842.35  12
  -3   7  -2 38875.3 1724.85  20
  -3   7  -2 35979.3 1730.74  21
  -3   7  -2 39866.9 1813.78  11
  -3  -7  -3 101324. 3287.85  45
  -3  -7  -3 101592. 3288.82  43
   3  -7   3 92619.1 3125.59   4
  -3   7  -3 91050.4 3437.22  12
  -3   7  -3 97529.0 3292.45  21
   3   7   3 91062.2 3307.64  11
  -3  -7  -4 31536.0 1563.37  45
  -3  -7  -4 34993.1 1624.39  43
   3  -7   4 32013.5 1514.50   4
  -3   7  -4 33431.4 1733.78  12
  -3   7  -4 28073.7 1703.12  17
  -3   7  -4 33912.5 1596.12  21
   3   7   4 29951.4 1644.48  11
  -3  -7  -5 30607.5 1561.80  43
  -3   7  -5 31711.3 1674.36  12
  -3  -7  -5 26757.8 1524.50  27
   3   7   5 27741.2 1605.75  11
   3   7   6 84492.0 3356.95  11
  -3  -7  -6 88378.7 3257.95  43
  -3   7  -6 86569.9 3200.01  22
  -3  -7  -6 80929.1 3267.54  27
   3  -7   6 91229.8 3322.63   3
   3   7   7 5664.05 721.080  11
   3  -7   7 5590.57 661.825  14
  -3   7  -7 6428.96 674.004  22
   3   7   8 2761.03 507.595  11
   3  -7   8 2037.98 419.236  14
   3  -7   9 20104.2 1275.78  14
   3  -7   9 21987.6 1374.73  56
   3   7   9 19982.7 1296.45  11
  -3   7  -9 18335.9 1293.78  18
   3  -7  10 3240.81 473.843  14
   3   7  10 3043.77 458.795  11
  -3   7 -10 3391.39 444.068  23
  -3   7 -10 3256.87 503.861  18
   3  -7  10 4003.93 533.474  56
   3  -7  11 13991.8 930.927  56
   3   7  11 15331.4 982.914  10
  -3   7 -11 12288.1 902.443  28
   3  -7  12 35872.8 1460.29  56
  -3   7 -12 33173.3 1444.21  28
   3   7  12 37279.9 1495.46  10
  -3   8  12 13022.4 801.667  29
   3   8 -12 11347.5 744.052  16
  -3  -8  12 10784.9 720.693  56
  -3   8  11 2142.61 387.544  29
  -3  -8  11 1665.80 321.154  56
  -3  -8  10 9468.06 839.745  15
  -3  -8  10 8587.96 792.774  56
  -3   8  10 9789.60 878.994  29
  -3   8  10 8643.80 814.140  10
  -3  -8   9 2517.29 467.079  15
  -3  -8   9 2947.64 491.172  56
  -3   8   9 3643.92 564.688  29
  -3   8   9 3240.22 540.119  10
  -3   8   8 1999.19 464.021  10
  -3  -8   8 1431.65 367.339  15
  -3  -8   8 1448.68 356.964  56
  -3   8   8 1341.07 366.116  29
  -3   8   8 2117.00 420.173  20
  -3  -8   7 23725.2 1483.36  15
  -3  -8   7 25131.1 1478.92  56
  -3   8   7 20748.3 1504.85  10
  -3   8   7 21257.8 1356.37  20
  -3  -8   6 151663. 5202.64   7
  -3  -8   6 139729. 4687.04  56
  -3  -8   6 147112. 4820.96  15
  -3   8   6 130215. 4918.00  10
  -3   8   6 143191. 4704.11  20
  -3  -8   5 26499.0 1471.92  42
  -3   8   5 23150.4 1395.18  20
  -3  -8   5 25245.1 1503.17  15
   3   8  -5 25781.7 1460.99  17
  -3   8   5 26205.4 1643.74  10
  -3  -8   5 25964.3 1707.72   7
  -3  -8   4 67043.5 2577.14  42
  -3   8   4 64308.4 2551.87  20
  -3  -8   4 61536.7 2575.87  15
   3   8  -4 63807.2 2588.96  17
  -3   8   4 62657.8 2721.10  10
  -3  -8   4 56942.6 2779.25   7
  -3  -8   3 37783.0 1749.46  42
  -3   8   3 38098.8 1847.55  47
  -3   8   3 37953.3 1761.61  20
   3   8  -3 35582.7 1783.74  17
  -3   8   3 36612.7 1858.15  10
  -3   8   3 30099.9 1809.91  11
   3   8  -3 37298.2 1717.22   5
  -3  -8   3 33708.0 1919.84   7
  -3   8   2 48242.1 2071.93  20
  -3   8   2 49825.4 2186.06  10
  -3   8   2 44031.0 2215.91  11
   3   8  -2 48661.2 2058.93   5
  -3  -8   2 50470.7 2101.95  42
  -3   8   1 146972. 4732.73  20
  -3   8   1 155330. 4833.93  10
  -3   8   1 143335. 4957.34  11
   3   8  -1 157022. 4801.43   5
  -3  -8   1 148528. 4737.64  42
  -3   8   1 159701. 5083.58  47
   3   8   0 104698. 3544.38   5
  -3   8   0 109505. 3801.10  47
   3   8   0 99433.7 3314.86  53
   3   8   0 98662.2 3519.11  12
  -3   8   0 102685. 3701.00  11
  -3   8   0 98009.3 3453.61  20
   3  -8   1 153.240 128.489   4
   3   8   1 95.5806 141.354   5
   3   8   1 147.251 116.412  53
  -3   8  -1 225.321 166.606  47
  -3  -8  -1 84.3230 124.711  43
  -3  -8  -1 372.973 172.854  45
  -3   8  -1-44.2606 98.9788  33
  -3   8  -1 208.767 165.024  11
  -3   8  -1 663.873 261.280  12
   3   8   1 50.3394 148.891  12
  -3   8  -1 222.426 172.267  20
   3   8   2 17733.8 1028.92  53
  -3  -8  -2 17243.3 1124.32  45
  -3  -8  -2 17964.2 1109.01  43
  -3   8  -2 19427.6 1250.29  47
   3  -8   2 16384.9 1018.76   4
   3   8   2 18124.1 1164.54   5
  -3   8  -2 18641.9 1308.37  12
  -3   8  -2 18164.7 1189.66  11
  -3   8  -2 18014.0 1142.16  20
  -3   8  -2 18405.4 1182.53  21
  -3  -8  -3 790.200 238.475  43
  -3  -8  -3 794.884 234.122  45
   3  -8   3 372.427 173.592   4
   3   8   3 554.395 225.743   5
  -3   8  -3 662.823 261.204  12
   3   8   3 306.940 190.128  11
  -3   8  -3 676.363 229.504  21
  -3  -8  -4 5883.95 633.709  45
  -3  -8  -4 5961.91 649.049  43
   3   8   4 6217.50 679.119   5
  -3   8  -4 5509.41 705.613  12
  -3   8  -4 5342.93 615.462  21
  -3   8  -4 4838.68 693.665  17
   3   8   4 4977.13 647.820  11
  -3  -8  -5 4030.36 552.735  43
   3   8   5 3690.69 567.133  11
  -3   8  -5 3622.39 563.064  12
   3   8   6 49738.2 2336.11  11
  -3   8  -6 48409.2 2162.58  22
   3   8   7 157801. 5278.90  11
   3  -8   7 166674. 5225.59  14
  -3   8  -7 155102. 5039.14  22
   3   8   8 59143.7 2563.46  11
   3  -8   8 59361.0 2498.88  14
   3   8   9 1209.09 329.841  11
   3  -8   9 1539.65 348.103  14
   3  -8   9 1142.81 295.547  56
   3  -8  10 3789.70 490.413  14
   3  -8  10 4435.89 523.595  56
   3   8  10 3194.76 444.336  11
   3   8  10 4194.26 534.593  10
  -3   8 -10 3777.90 504.679  18
   3  -8  11 5270.04 526.952  13
   3   8  11 5087.57 521.156  10
   3  -8  11 3814.72 434.021  56
   3  -8  12 10913.6 641.338  56
   3   8  12 12892.4 703.047  29
   3   8  12 12515.8 703.628  10
  -3   9  12 2224.25 277.419  29
   3   9 -12 2376.48 290.823  16
  -3  -9  12 1672.52 244.074  56
  -3   9  11 11543.5 771.647  29
  -3  -9  11 11006.4 757.665  56
  -3  -9  10 3423.25 491.052  15
  -3  -9  10 2538.63 408.515  56
  -3   9  10 3662.20 484.240  29
  -3   9  10 3092.76 459.169  10
  -3  -9   9 213.723 198.150  15
  -3  -9   9 391.733 197.415  56
  -3   9   9 51.7546 141.803  29
  -3   9   9 457.228 239.092  10
  -3   9   8 12594.9 1084.32  10
  -3  -9   8 11932.2 966.554  56
  -3  -9   8 11245.9 983.188  15
  -3   9   7 10598.5 1023.31  10
  -3  -9   7 11352.6 931.720  56
  -3  -9   7 10327.0 947.985  15
  -3  -9   6 13508.8 1075.18  15
   3   9  -6 11448.0 955.364  17
  -3   9   6 10786.9 920.954  20
  -3   9   6 10595.1 1055.00  10
  -3  -9   5 5597.55 693.849  15
   3   9  -5 3712.76 572.337  17
  -3   9   5 4612.53 674.987  10
  -3   9   5 4985.25 606.090  20
  -3  -9   4 5631.94 663.261  42
  -3   9   4 6224.67 677.582  20
  -3  -9   4 5997.16 701.535  15
   3   9  -4 5282.60 661.527  17
  -3   9   4 4922.71 669.558  10
  -3   9   4 5671.03 755.342  11
  -3  -9   4 6190.95 827.314   7
  -3  -9   3 240152. 7068.79  42
  -3   9   3 235035. 7022.58  20
  -3  -9   3 241902. 7137.27  15
   3   9  -3 228388. 7114.28  17
  -3   9   3 226767. 7164.94  10
  -3   9   3 218648. 7299.58  11
  -3  -9   3 237689. 7425.56   7
  -3  -9   2 5900.47 656.913  42
  -3   9   2 5169.05 675.794  47
  -3   9   2 6258.40 669.766  20
   3   9  -2 4638.77 632.620  17
  -3   9   2 5062.33 634.637  10
  -3   9   2 5241.46 704.445  11
   3   9  -2 5800.85 641.430   5
   3   9  -1 3757.57 526.336   5
   3   9  -1 5450.85 570.875  53
   3   9  -1 5236.70 612.140  12
  -3   9   1 4434.81 651.773  11
  -3   9   1 5074.24 606.241  20
  -3  -9   1 4768.41 591.949  42
  -3   9   1 4755.95 660.009  47
   3  -9   0 209.749 148.718   4
   3   9   0 885.441 279.438   5
   3   9   0 753.685 243.459  53
  -3   9   0 241.395 165.626  11
   3   9   0 1272.69 324.854  12
  -3   9   0 587.548 232.472  20
  -3   9   0 128.499 176.282  47
  -3  -9   0 580.781 236.339  45
   3  -9   1 1650.74 320.992   4
   3   9   1 2391.71 431.085   5
   3   9   1 1591.75 321.172  53
  -3   9  -1 2081.17 436.127  11
   3   9   1 2165.19 441.423  12
  -3   9  -1 2222.84 484.487  12
  -3   9  -1 1696.08 364.544  20
  -3   9  -1 2707.60 484.904  47
  -3  -9  -1 1907.30 368.537  43
  -3  -9  -1 2059.51 393.278  45
   3  -9   2 387.412 166.739   4
   3   9   2 54.8467 122.698   5
  -3   9  -2 238.227 176.188  47
  -3  -9  -2 197.690 156.318  43
  -3  -9  -2 101.477 138.996  45
   3   9   2 295.738 163.652  53
   3   9   2 57.6878 158.013  12
  -3   9  -2 66.8495 167.147  12
  -3  -9  -3 33799.7 1734.73  45
  -3  -9  -3 34387.7 1763.35  43
  -3   9  -3 38772.3 1853.59  21
  -3   9  -3 37142.6 2006.14  12
   3   9   3 38763.7 1862.91  11
   3   9   3 35979.4 1893.67  12
   3   9   3 37252.1 1867.30   5
   3  -9   3 32014.0 1624.52   4
  -3  -9  -4 9265.23 847.900  43
  -3   9  -4 10053.6 963.135  12
  -3   9  -4 8990.03 815.609  21
  -3   9  -4 9160.14 971.564  17
   3   9   4 9049.42 873.482  11
   3   9   4 9219.32 909.069  12
   3   9   4 8710.95 846.662   5
   3   9   5 29674.6 1702.18  11
   3   9   5 32301.9 1772.15  12
  -3   9  -5 30420.4 1760.69  12
   3   9   6 4655.95 654.296  11
   3   9   6 5169.66 659.218  12
  -3   9  -6 4862.24 607.675  22
  -3   9  -6 4671.64 641.620  12
   3   9   7 750.342 329.875  11
  -3   9  -7 1025.87 284.781  22
   3  -9   7 1186.96 314.314  14
   3   9   8 9102.73 838.302  11
   3   9   8 8329.91 795.109  10
   3  -9   8 8515.13 799.565  14
   3   9   9 52834.9 2215.38  11
   3   9   9 55094.2 2262.29  10
   3  -9   9 54816.6 2241.97  14
   3   9  10 13813.6 875.003  11
   3   9  10 14329.0 921.200  10
  -3   9 -10 12739.9 803.605  23
   3  -9  10 12900.0 864.609  14
   3   9  11-28.1506 99.5036  10
   3  -9  11 49.0816 82.2930  56
   3  -9  11 29.2894 103.529  13
  -3  10  11 9393.05 611.514  10
  -3 -10  11 8783.59 587.231  56
  -3  10  10 25449.2 1276.26  10
  -3 -10  10 22583.8 1165.48  56
  -3 -10  10 24207.9 1260.09  15
  -3  10   9 5459.50 629.530  10
  -3 -10   9 4404.31 507.370  56
  -3 -10   9 5234.47 606.898  15
  -3  10   8 11342.3 986.786  10
  -3 -10   8 10111.3 829.628  56
  -3 -10   8 11892.9 981.171  15
  -3  10   7 4057.28 626.100  10
  -3 -10   7 3534.88 561.086  15
  -3  10   6 61058.8 2769.07  10
  -3 -10   6 62660.4 2683.33  15
   3  10  -6 60127.1 2551.95  17
  -3  10   5 41559.9 2202.23  10
  -3 -10   5 44955.0 2180.82  15
   3  10  -5 45294.8 2142.31  17
  -3  10   4 52459.3 2482.36  10
  -3  10   4 52825.0 2612.04  11
  -3  10   4 53567.2 2351.91  20
  -3 -10   4 57360.5 2504.91  15
   3  10  -4 53567.6 2436.59  17
   3  10  -3 2290.86 403.649  53
   3  10  -3 2395.10 472.289  17
  -3 -10   3 3016.12 515.507  15
  -3  10   3 1951.02 467.809  11
  -3  10   3 2778.03 495.048  10
  -3  10   3 2366.34 432.053  20
  -3 -10   2 65932.2 2764.77  42
  -3  10   2 71549.9 2971.69  47
   3  10  -2 66449.1 2647.95  53
   3  10  -2 69400.6 2875.67  17
  -3  10   2 68413.8 2799.50  10
  -3  10   2 68379.8 3022.69  11
  -3  10   2 66019.4 2716.53  20
   3  10  -1 28457.9 1615.76   5
   3  10  -1 30135.9 1546.92  53
  -3  10   1 31698.8 1828.36  47
   3  10  -1 29264.8 1696.16  17
   3  10  -1 28282.8 1605.85  12
  -3  10   1 30171.0 1801.88  11
  -3  10   1 33693.5 1701.35  20
   3  10   0 117863. 4141.81   5
   3  10   0 123451. 4015.78  53
  -3 -10   0 124563. 4218.14  45
  -3 -10   0 119665. 4076.93  43
   3  10   0 121502. 4250.19  17
  -3  10   0 105723. 4311.30  12
  -3  10   0 121067. 4161.99  33
   3  10   0 115205. 4145.43  12
  -3  10   0 116548. 4289.94  11
  -3  10   0 115142. 4087.14  20
   3  10   1 5196.76 649.791   5
   3  10   1 4802.01 565.037  53
  -3  10  -1 5489.18 759.025  12
  -3 -10  -1 4299.73 591.360  45
  -3 -10  -1 5243.27 629.978  43
  -3  10  -1 5636.61 726.323  47
   3  10   1 5565.62 695.891  12
  -3  10  -1 5449.90 703.421  11
  -3  10  -1 4777.90 616.629  20
   3  10   2 1583.46 415.512  12
  -3  10  -2 1211.80 375.305  12
  -3  10  -2 1449.94 356.745  21
  -3  10  -3 2566.31 533.690  12
   3  10   3 1852.46 444.576  12
  -3  10  -3 1752.90 380.518  21
  -3  10  -4 1796.41 436.308  12
   3  10   4 1811.52 408.021  11
   3  10   4 2392.51 487.255  12
  -3  10  -5 440.321 233.356  12
   3  10   5 173.004 204.023  11
   3  10   5 592.042 288.586  12
   3  10   6 52844.9 2412.43  11
   3  10   6 58494.4 2460.73  12
  -3  10  -6 54158.0 2332.24  22
   3  10   7 23878.7 1435.52  11
   3 -10   7 25860.6 1459.87  14
  -3  10  -7 23913.7 1345.70  22
   3  10   8 74848.6 2821.25  11
   3 -10   8 73501.1 2790.57  14
   3  10   9 6363.19 603.815  11
   3  10   9 5798.96 567.920  10
   3 -10   9 5541.69 569.443  14
   3  10  10 12724.6 763.530  11
   3  10  10 13714.7 796.627  10
   3 -10  10 12867.1 792.190  14
  -3  10 -10 12836.7 735.375  23
  -3  11  10 494.442 156.263  10
  -3 -11  10 365.530 148.780  15
  -3  11   9 957.656 244.984  10
  -3 -11   9 594.344 213.199  15
  -3  11   8 343.849 190.302  10
  -3 -11   8 188.821 166.972  15
  -3  11   7 1401.77 361.371  10
   3  11  -7 1394.18 327.262  17
  -3 -11   7 1109.50 319.535  15
   3  11  -7 1211.71 283.648  53
  -3  11   6 21498.3 1406.73  10
  -3 -11   6 19766.9 1311.10  15
   3  11  -6 19373.0 1251.47  17
   3  11  -6 20106.0 1199.03  53
  -3  11   5 16136.6 1230.09  10
  -3  11   5 17068.2 1292.07  11
  -3 -11   5 16738.7 1230.34  15
   3  11  -5 17673.6 1220.00  17
   3  11  -5 16860.0 1109.25  53
  -3  11   4 22409.3 1448.07  10
  -3  11   4 21990.4 1530.61  11
  -3 -11   4 20712.0 1389.24  15
   3  11  -4 19796.3 1357.13  17
   3  11  -4 22420.9 1308.73  53
  -3  11   3 92004.4 3734.87  11
  -3  11   3 93052.1 3528.87  10
  -3 -11   3 96012.6 3589.44  15
   3  11  -3 92051.5 3563.57  17
   3  11  -3 95897.5 3385.18  53
   3  11  -2 59896.0 2607.77  17
   3  11  -2 55599.4 2356.84  53
  -3  11   2 58758.3 2731.63  11
  -3  11   2 55152.0 2419.28  20
   3  11  -1 8347.72 871.064  17
   3  11  -1 10126.8 846.347  53
  -3  11   1 7624.64 813.318  33
   3  11  -1 8960.36 854.481  12
  -3  11   1 9757.48 982.073  11
  -3  11   1 9658.06 877.479  20
   3  11   0 27742.7 1635.84  17
  -3  11   0 27459.4 1754.89  12
   3  11   0 27144.6 1491.59  53
  -3  11   0 29061.0 1599.14  33
   3  11   0 27491.5 1598.12  12
  -3  11   0 27522.9 1701.60  11
  -3  11   0 26253.5 1549.85  20
   3  11   1 4041.11 618.686  12
  -3  11  -1 3575.66 629.239  12
  -3  11  -1 4536.09 641.676  11
   3  11   1 4001.55 581.227  17
   3  11   1 4271.37 551.743  53
  -3  11  -2 716.664 290.158  12
   3  11   2 858.088 315.177  12
  -3  11  -3 325.073 191.758  21
  -3  11  -3 483.661 299.276  12
   3  11   3 488.117 264.320  12
  -3  11  -4 65.0554 178.141  12
   3  11   4 214.659 198.966  11
   3  11   4 118.141 186.774  12
  -3  11  -5 1197.78 342.474  12
   3  11   5 1174.00 311.193  11
   3  11   5 1049.64 316.097  12
  -3  11  -6 27688.1 1469.94  22
   3  11   6 28061.6 1536.96  11
   3  11   6 29299.5 1549.20  12
  -3  11  -7 17541.0 1066.08  22
   3  11   7 18959.1 1160.25  11
   3 -11   7 18763.8 1160.69  14
   3  11   8 13698.5 912.119  11
   3 -11   8 12670.5 882.315  14
   3  11   9 37798.9 1546.28  11
   3 -11   9 37577.9 1554.21  14
  -3  12   9 983.902 215.489  10
  -3 -12   9 690.707 184.939  15
  -3  12   8 37.7916 94.4599  10
  -3 -12   8 38.2428 120.908  15
  -3  12   7 1680.11 327.874  33
   3  12  -7 1437.99 277.761  53
   3  12  -7 1723.74 323.048  17
  -3 -12   7 1750.00 349.926  15
  -3  12   7 1978.82 368.280  10
   3  12  -6 505.106 204.677  53
   3  12  -6 1130.89 295.501  17
  -3 -12   6 1353.86 336.876  15
  -3  12   6 750.198 250.798  10
   3  12  -5 39478.1 1815.50  53
  -3 -12   5 43542.0 2026.25  15
   3  12  -5 41940.2 1958.93  17
  -3  12   5 39754.9 1947.78  10
  -3  12   5 43249.0 2077.40  11
   3  12  -4 1825.12 351.523  53
   3  12  -4 1473.38 367.768  17
  -3 -12   4 1350.86 346.499  15
  -3  12   4 1587.05 383.835  11
  -3  12   4 1226.64 323.067  10
   3  12  -3 852.131 270.587  53
  -3  12   3 863.086 340.681  11
   3  12  -3 740.870 325.453  17
  -3 -12   3 861.592 308.584  15
  -3  12   2 20537.4 1368.40  33
   3  12  -2 21966.7 1289.08  53
  -3  12   2 19310.6 1411.12  11
   3  12  -2 22204.1 1413.35  17
  -3  12   1 66083.5 2742.18  33
   3  12  -1 69231.6 2760.53  12
  -3  12   1 66525.1 2920.88  11
   3  12  -1 66708.9 2798.01  17
   3  12  -1 67375.9 2652.81  53
   3  12   0 5234.85 657.747  12
  -3  12   0 4753.30 666.786  11
  -3  12   0 5582.38 742.649  12
   3  12   0 3682.41 574.287  17
   3  12   0 4555.61 569.281  53
  -3  12  -1 117.952 174.417  21
  -3  12  -1-68.6321 187.917  12
   3  12   1 288.316 232.396  12
  -3  12  -2 3675.47 555.849  21
   3  12   2 3813.54 584.704  12
  -3  12  -2 3559.00 607.240  12
  -3  12  -3 1148.04 307.187  21
  -3  12  -3 1344.69 386.701  12
   3  12   3 1407.67 384.108  12
  -3  12  -4 2543.51 489.843  12
   3  12   4 2962.45 469.758  11
   3  12   4 2175.51 436.261  12
  -3  12  -5 91.8020 185.055  22
  -3  12  -5 264.035 220.910  12
   3  12   5 370.616 193.817  11
   3  12   5 143.427 160.394  12
  -3  12  -6 1427.96 298.933  22
   3 -12   6 1317.38 315.724  14
   3  12   6 1069.61 276.360  11
   3  12   6 1133.91 280.649  12
  -3  12  -7 43918.3 1763.07  22
   3 -12   7 47760.7 1911.28  14
   3  12   7 45623.7 1873.58  11
   3 -12   8 9445.46 668.152  14
   3  12   8 8496.57 636.270  11
  -3  12  -9 334.149 110.362  23
   3  12   9 610.307 148.575  11
  -3 -13   8-27.3695 91.7785  15
  -3  13   8 50.6836 74.9449  10
  -3  13   7 16396.8 908.391  33
  -3  13   7 15725.3 911.537  10
  -3 -13   7 16242.3 946.653  15
   3  13  -7 16297.0 891.266  17
  -3  13   6 659.146 212.671  33
   3  13  -6 396.912 149.260  53
  -3  13   6 450.210 183.203  10
   3  13  -6 767.690 220.387  17
  -3 -13   6 404.411 181.228  15
  -3  13   5 9205.83 774.887  33
   3  13  -5 8919.47 684.139  53
  -3  13   5 8500.82 711.985  10
  -3  13   5 9197.07 791.141  11
  -3 -13   5 7291.61 702.980  15
   3  13  -5 8199.07 725.033  17
  -3  13   4 15617.7 1070.46  33
   3  13  -4 13634.1 916.901  53
  -3  13   4 15029.2 1082.09  11
  -3 -13   4 14423.2 1024.50  15
   3  13  -4 13819.3 991.252  17
  -3  13   3 23829.8 1391.97  33
   3  13  -3 24563.2 1309.11  53
  -3  13   3 24268.3 1474.01  11
  -3 -13   3 23913.5 1401.22  15
   3  13  -3 25986.1 1436.21  17
  -3  13   2 10779.2 889.711  33
   3  13  -2 11019.0 849.113  53
  -3  13   2 10354.6 949.100  11
   3  13  -2 13166.4 983.392  17
  -3  13   1 4481.74 562.330  33
  -3  13   1 5078.34 649.833  11
   3  13  -1 5851.79 664.499  17
   3  13  -1 6648.59 679.990  12
  -3  13   1 6442.45 710.562  21
  -3  13   0 21051.8 1366.08  12
   3  13   0 18845.1 1220.35  12
  -3  13   0 18631.8 1255.59  21
   3  13   1 12281.4 970.141  12
  -3  13  -1 12067.7 1026.92  12
  -3  13  -1 13789.5 1024.54  21
   3  13   2 30556.0 1579.53  12
  -3  13  -2 28195.6 1622.34  12
  -3  13  -2 25770.1 1444.22  21
  -3  13  -3 163.117 182.435  12
   3  13   3 336.489 215.014  12
  -3  13  -3 294.104 175.831  21
   3  13   4 20677.4 1208.48  12
  -3  13  -4 19000.7 1213.40  12
   3  13   5 55860.4 2147.91  11
   3  13   5 56234.0 2173.50  12
  -3  13  -5 56425.4 2149.28  22
   3 -13   6 23515.0 1211.29  14
   3  13   6 26162.6 1224.29  11
  -3  13  -6 25463.4 1179.04  22
   3  13   6 23898.4 1108.77  52
   3 -13   7 14241.4 816.494  14
   3  13   7 14481.9 809.420  11
  -3  14   6 5002.55 440.607  33
  -3 -14   6 5009.05 461.177  15
   3  14  -6 5130.56 449.903  17
  -3  14   5 127.025 122.963  33
   3  14  -5 31.4720 93.0744  17
  -3 -14   5-33.3833 91.4035  15
  -3  14   4 17922.0 1013.62  33
  -3  14   4 17349.3 999.008  21
  -3 -14   4 16521.7 991.350  15
   3  14  -4 17175.7 997.142  17
  -3  14   3 901.128 241.727  33
  -3  14   3 930.502 264.262  21
   3  14  -3 575.274 201.831  17
  -3 -14   3 588.840 211.164  15
  -3  14   2 8744.07 695.172  33
   3  14  -2 8147.48 689.751  17
  -3  14   2 8109.18 721.923  21
   3  14  -1 2238.85 368.931  12
   3  14  -1 2150.74 356.784  17
  -3  14   1 2476.58 405.447  21
   3  14   0 7078.19 653.990  12
  -3  14   0 6517.47 647.177  21
   3  14   1 4436.96 529.927  12
  -3  14  -1 4492.31 519.838  21
  -3  14  -2 846.967 259.717  12
   3  14   2 923.526 258.640  12
  -3  14  -2 766.921 216.973  21
  -3  14  -3 3359.17 455.154  12
   3  14   3 3615.46 451.071  12
  -3  14  -4 4109.59 441.684  22
   3  14   4 3886.97 444.502  12
   3  14   5 13095.5 720.202  52
  -3  14  -5 12127.4 725.218  22
   3 -14   5 12002.7 764.940  14
   3  14   5 14206.6 776.298  12
   3 -14   6 1172.22 209.115  14
   3  15  -4 11124.2 641.534  17
  -3  15   3 54454.7 1901.42  33
   3  15  -3 57195.9 1956.85  17
  -3  15   3 59661.6 2005.19  21
   3  15  -2 16838.4 865.313  17
  -3  15   2 16659.9 907.734  21
   3  15  -1 2143.38 297.223  12
  -3  15   1 2470.86 333.571  21
  -3  15   0 447.520 160.501  21
   3  15   0 709.468 198.713  12
  -3  15  -1 17677.9 909.614  21
   3  15   1 17364.8 930.757  12
  -3  15  -2 1766.50 278.796  22
   3  15   2 1936.45 285.947  12
  -3  15  -3 9417.01 603.688  22
   3  15   3 10057.5 630.565  12
  -4   0  14 18990.3 919.416  55
  -4   0  14 19529.9 900.661  32
  -4   0  13 37.9976 112.378  55
  -4   0  13 73.8727 123.865  32
  -4   0  12 37031.9 1820.65  55
  -4   0  12 36417.8 1797.22  32
  -4   0  11-61.2326 153.045  55
  -4   0  11 59.7180 176.605  32
  -4   0  10 166373. 5487.66  55
  -4   0  10 153244. 5335.57  32
  -4   0   9 271.431 214.565  55
  -4   0   9 66.8262 183.004  32
  -4   0   8 121.746 136.090  46
  -4   0   8 192.002 175.235  55
  -4   0   8-64.4432 161.074  32
  -4   0   7 54.3045 121.401  46
  -4   0   7-59.6599 133.373  32
  -4   0   7-56.9872 90.0858  55
  -4   0   6 58223.5 2326.02  46
  -4   0   6 58435.0 2368.54  55
  -4   0   5 39.5301 98.8330  46
  -4   0   5 327.594 152.252  39
  -4   0   5 41.7547 140.037  35
  -4   0   4 7329.66 601.035  46
  -4   0   3-29.0841 65.0217  46
  -4   0   3-27.6873 102.644  26
  -4   0   2 173688. 4888.22  26
  -4   0   1 25.4295 69.6269  25
  -4   0   1 23.8153 79.8612  26
  -4   0   0 121155. 3624.93  26
  -4   0   0 128891. 3690.42  25
  -4   0  -1 26.5776 93.9528  25
  -4   0  -1 97.7526 86.3913  26
  -4   0  -2 267440. 7289.05  44
  -4   0  -2 259666. 7173.52  26
  -4   0  -2 271081. 7283.29  25
  -4   0  -3 34.4342 101.847  44
  -4   0  -3 33.7740 84.4322  25
  -4   0  -3 176.245 108.909  26
  -4   0  -4 2336.63 362.634  44
  -4   0  -4 1900.62 332.253  25
  -4   0  -5 43.9953 120.481  44
  -4   0  -5 74.2626 101.692  33
  -4   0  -5 49.7579 111.261  28
  -4   0  -5 100.903 126.121   8
  -4   0  -5 143.880 131.334   9
  -4   0  -5 78.4046 98.0114  23
  -4   0  -5 47.3973 105.985  25
  -4   0  -6 38503.1 1976.23   8
  -4   0  -6 39329.1 1963.20  28
  -4   0  -6 34602.3 1863.01  25
  -4   0  -6 42983.5 1825.95  23
  -4   0  -6 42798.6 1765.32  19
  -4   0  -6 40006.3 1965.53   9
  -4   0  -7 66.2891 128.343   8
  -4   0  -7 246.164 168.499   9
  -4   0  -7 82.3324 159.401  19
  -4   0  -7-44.6136 141.051  23
  -4   0  -7 63.3926 158.447  25
  -4   0  -8 786.001 299.211   8
  -4   0  -8 721.827 311.544   9
  -4   0  -8 456.292 210.813  23
  -4   0  -8 618.053 255.015  25
  -4   0  -9 144.656 255.709   8
  -4   0  -9 262.921 207.873   9
  -4   0 -10 60513.8 2671.91   9
  -4   0 -10 61627.0 2781.00   8
  -4   0 -11 174.306 205.382   8
  -4   0 -11 51.3828 140.700   9
  -4   0 -12 16582.6 1074.58   8
  -4   0 -13 91.5883 113.200   8
  -4  -1  14 2635.07 306.272  32
  -4   1  13 32010.5 1488.66  55
  -4  -1  13 33110.2 1515.84  55
  -4  -1  13 32511.5 1516.31  32
  -4   1  13 34181.4 1486.77  32
  -4   1  12 21182.2 1290.25  55
  -4  -1  12 22263.4 1327.86  55
  -4  -1  12 21650.7 1330.53  32
  -4   1  12 20898.7 1264.64  32
  -4  -1  11 120.504 165.135  55
  -4   1  11 361.363 213.013  55
  -4  -1  11 490.606 256.589  32
  -4   1  11 457.243 239.155  32
  -4  -1  10 37000.1 2035.82  32
  -4   1  10 34111.8 1920.63  32
  -4   1  10 38431.8 2049.08  55
  -4  -1  10 41964.1 2114.05  55
  -4   1   9 162837. 5514.97  32
  -4  -1   9 177575. 5681.54  55
  -4   1   9 178125. 5696.62  55
  -4   1   8 39168.6 2091.26  32
  -4  -1   8 39903.3 2148.22  32
  -4   1   8 43108.8 2134.88  46
  -4  -1   8 46172.5 2176.33  46
  -4   1   8 44054.1 2199.80  55
  -4  -1   8 47314.3 2241.23  55
  -4  -1   7 33219.8 1851.90  32
  -4   1   7 33142.9 1813.31  32
  -4  -1   7 29107.0 1579.30  39
  -4   1   7 33456.8 1755.36  46
  -4  -1   7 37678.8 1821.78  46
  -4   1   7 33344.0 1787.34  29
  -4   1   7 36268.9 1853.23  55
  -4  -1   7 39512.8 1898.37  55
  -4  -1   6 3584.17 535.893  32
  -4   1   6 3192.21 455.043  46
  -4  -1   6 2711.59 421.433  46
  -4  -1   6 3078.95 428.808  39
  -4   1   6 2893.74 460.603  29
  -4   1   6 2974.26 476.639  32
  -4   1   6 3313.21 484.987  55
  -4  -1   6 4074.16 525.802  55
  -4   1   5 47513.5 1916.36  46
  -4  -1   5 46272.7 1887.04  46
  -4  -1   5 39786.2 1764.76  39
  -4  -1   5 46431.8 1952.85  35
  -4   1   5 44515.4 1887.08  35
  -4   1   5 42773.0 1942.60  32
  -4   1   4 539.219 177.374  46
  -4  -1   4 596.473 178.319  46
  -4  -1   4 821.703 208.409  39
  -4   1   3 23196.9 1107.99  46
  -4  -1   3 23726.8 1109.96  46
  -4  -1   3 22826.9 1082.76  26
  -4  -1   2 174390. 4940.58  26
  -4   1   2 176528. 4934.62  26
  -4  -1   1 399848. 10563.7  26
  -4  -1   1 416996. 10615.3  25
  -4   1   1 395625. 10531.8  26
  -4   1   1 408999. 10597.4  25
  -4   1   0 333712. 8800.35  26
  -4  -1   0 337519. 8885.23  25
  -4   1   0 333429. 8869.63  25
  -4  -1   0 336779. 8875.86  26
  -4  -1  -1 24622.0 1137.19  44
  -4   1  -1 24180.5 1093.04  25
  -4  -1  -1 24772.8 1106.66  25
  -4   1  -1 24709.9 1049.81  26
  -4  -1  -1 23915.0 1090.24  26
  -4  -1  -2 32.1164 101.549  44
  -4   1  -2 151.371 122.020  44
  -4   1  -2 29.1932 79.9457  25
  -4  -1  -2 177.938 114.841  25
  -4  -1  -2 57.3353 78.5071  26
  -4   1  -3 132648. 3955.26  44
  -4  -1  -3 132438. 3957.16  44
  -4  -1  -3 125063. 3888.07  25
  -4   1  -3 124658. 3879.67  25
  -4  -1  -3 117172. 3807.13  26
  -4  -1  -4 51592.7 2003.02  44
  -4   1  -4 51887.8 2018.65  44
  -4  -1  -4 45257.9 1926.75  25
  -4   1  -4 44250.5 1911.62  25
  -4  -1  -5 37540.1 1621.95  19
  -4  -1  -5 31785.4 1662.86  25
  -4   1  -5 37018.9 1656.96  23
  -4   1  -5 33166.1 1697.04  25
  -4   1  -5 36137.6 1584.30  19
  -4  -1  -5 36600.5 1641.98  23
  -4  -1  -5 42525.2 1795.18  44
  -4   1  -5 35886.6 1783.83   8
  -4  -1  -5 34099.5 1744.64   8
  -4  -1  -5 38523.5 1676.53  33
  -4   1  -5 41704.8 1669.71  33
  -4   1  -5 37160.9 1835.48  28
  -4   1  -5 35067.2 1698.01   9
  -4  -1  -5 34387.8 1751.53   9
  -4  -1  -6 2682.96 403.050  19
  -4  -1  -6 2537.14 449.240  25
  -4   1  -6 2868.10 401.632  19
  -4   1  -6 2824.49 475.856  25
  -4  -1  -6 2725.29 408.296  23
  -4   1  -6 3073.07 440.188  23
  -4   1  -6 2390.21 456.066   8
  -4  -1  -6 2150.40 420.957   8
  -4   1  -6 2015.46 397.070   9
  -4  -1  -6 2496.75 458.884   9
  -4  -1  -6 3547.94 502.076  44
  -4   1  -7 104946. 4132.72   8
  -4  -1  -7 106076. 4137.90   8
  -4   1  -7 113808. 4076.68   9
  -4  -1  -7 108681. 4161.27   9
  -4   1  -7 99185.7 4029.52  25
  -4   1  -7 126278. 3822.32  19
  -4  -1  -7 124644. 3877.65  19
  -4  -1  -7 106572. 4081.06  25
  -4  -1  -7 125566. 3916.23  23
  -4   1  -7 128350. 3958.50  23
  -4   1  -8 59782.6 2876.73   8
  -4  -1  -8 73878.2 3072.34   8
  -4   1  -8 67221.6 2838.22   9
  -4  -1  -8 65772.2 2934.81   9
  -4   1  -8 54688.2 2752.52  25
  -4  -1  -8 62323.4 2842.89  25
  -4  -1  -8 74624.8 2656.54  23
  -4   1  -8 71300.4 2644.85  23
  -4   1  -9 51863.3 2573.48   8
  -4  -1  -9 56360.6 2632.75   8
  -4  -1  -9 51045.1 2511.57   9
  -4   1  -9 51804.9 2174.00  23
  -4  -1 -10 3642.55 591.023   9
  -4   1 -10 4846.08 686.306   8
  -4  -1 -10 4957.80 686.410   8
  -4   1 -10 5187.78 704.213  28
  -4   1 -11 25934.0 1568.63   8
  -4  -1 -11 29393.1 1634.94   8
  -4  -1 -11 27803.3 1563.17   9
  -4   1 -11 29194.4 1596.27  28
  -4  -1 -12 30891.9 1531.06   9
  -4   1 -12 34348.2 1634.22   8
  -4  -1 -12 35414.9 1646.91   8
  -4  -1 -13 3131.52 351.016   9
  -4  -1 -13 2682.74 349.813   8
   4  -2 -14 3083.04 315.939   9
  -4  -2  14 3693.14 358.804  32
  -4   2  13 10356.5 732.635  55
  -4  -2  13 10275.0 735.863  55
  -4  -2  13 10303.3 773.914  32
  -4   2  12 20885.3 1256.95  55
  -4  -2  12 23479.0 1324.50  55
  -4  -2  12 22355.7 1338.00  32
  -4   2  12 19880.5 1207.80  32
  -4  -2  11 60139.0 2580.75  55
  -4   2  11 62862.9 2609.11  55
  -4   2  11 57435.0 2487.78  32
  -4  -2  11 56147.9 2606.17  32
  -4   2  10 76027.5 3124.86  32
  -4  -2  10 75577.6 3250.78  32
  -4   2  10 83870.1 3272.94  55
  -4  -2  10 82967.1 3259.96  55
  -4   2  10 74395.0 3157.30  29
  -4   2   9 324.303 240.703  55
  -4  -2   9 699.268 301.665  55
  -4   2   9 1055.34 353.988  32
  -4   2   9 203.514 214.754  29
  -4   2   8 928.262 294.297  55
  -4  -2   8 1563.40 368.792  55
  -4   2   8 733.104 279.602  29
  -4   2   8 545.915 254.641  32
  -4  -2   8 923.079 279.003  41
  -4   2   8 772.613 274.786  46
  -4  -2   8 1150.81 322.335  46
  -4  -2   8 999.775 282.933  39
  -4   2   7 69452.1 2847.86  32
  -4   2   7 76592.9 2930.64  55
  -4  -2   7 76742.4 2893.69  55
  -4   2   7 59629.3 2790.41  29
  -4  -2   7 69025.8 2697.39  41
  -4   2   7 71624.2 2820.86  46
  -4  -2   7 75570.2 2829.44  46
  -4  -2   7 61854.3 2607.95  39
  -4   2   6 21801.7 1324.45  32
  -4  -2   6 20598.0 1244.52  55
  -4   2   6 22065.7 1303.36  55
  -4  -2   6 21601.7 1288.21  56
  -4   2   6 20732.1 1337.39  29
  -4  -2   6 20743.9 1186.42  41
  -4   2   6 21768.0 1262.36  46
  -4  -2   6 21520.3 1233.58  46
  -4  -2   6 18389.1 1151.88  39
  -4  -2   5 23334.1 1326.00  35
  -4   2   5 26905.9 1322.99  35
  -4   2   5 23175.5 1319.00  32
  -4   2   5 21015.1 1301.55  29
  -4  -2   5 24214.3 1275.84  55
  -4   2   5 23769.6 1284.43  55
  -4   2   5 24192.0 1259.01  46
  -4  -2   5 24813.9 1254.56  46
  -4  -2   5 22506.1 1220.62  39
  -4  -2   4 21710.1 1135.72  39
  -4   2   4 22712.6 1144.03  46
  -4  -2   4 23195.8 1140.42  46
  -4  -2   3 131995. 3939.73  26
  -4   2   3 130834. 3967.87  46
  -4  -2   3 136805. 3980.88  46
  -4  -2   2 6118.46 493.288  26
  -4   2   2 6356.75 549.486  47
  -4   2   1 179512. 5006.37  26
  -4  -2   1 180760. 5071.10  26
  -4  -2   1 177991. 5074.98  25
  -4   2   1 185974. 5078.72  25
  -4   2   1 177674. 5204.47  47
  -4  -2   0 116811. 3416.59  25
  -4   2   0 115344. 3394.18  25
  -4  -2   0 110491. 3406.43  26
  -4   2   0 110295. 3490.74  47
  -4   2  -1 181019. 5048.79  25
  -4  -2  -1 180316. 5069.61  25
  -4  -2  -1 179799. 5096.71  26
  -4   2  -1 175051. 5126.36  47
  -4  -2  -2 332318. 8996.60  26
  -4   2  -2 338503. 8950.36  25
  -4  -2  -2 331938. 8956.19  25
  -4  -2  -2 334526. 9071.16  44
  -4  -2  -3 126623. 4061.94  26
  -4   2  -3 130742. 4048.22  25
  -4  -2  -3 131383. 4069.11  25
  -4   2  -4 12011.3 836.769  22
  -4   2  -4 12556.6 850.264  23
  -4   2  -4 10280.7 781.600  25
  -4  -2  -4 9950.89 766.542  25
  -4  -2  -4 10749.1 766.504  19
  -4  -2  -4 10995.3 783.177  23
  -4   2  -4 11125.5 758.052  19
  -4  -2  -4 12003.4 851.584  44
  -4   2  -4 10033.5 844.037  28
  -4  -2  -4 9707.48 807.221   9
  -4   2  -5 44716.3 2046.87   8
  -4  -2  -5 44148.7 2049.59   8
  -4  -2  -5 54236.0 2110.62  44
  -4   2  -5 44750.3 2007.16  25
  -4   2  -5 49288.8 2020.51  22
  -4  -2  -5 45614.9 1918.57  19
  -4  -2  -5 44204.8 1997.12  25
  -4  -2  -5 47735.2 1953.73  23
  -4   2  -5 50475.4 1923.75  19
  -4   2  -5 46736.9 1975.73  23
  -4  -2  -5 44676.2 2090.55   9
  -4   2  -6 4040.94 577.397   8
  -4  -2  -6 4876.22 625.461   8
  -4  -2  -6 4501.40 560.382  44
  -4   2  -6 3549.20 526.290  25
  -4   2  -6 3609.59 450.621  19
  -4  -2  -6 3742.47 533.482  25
  -4   2  -6 4143.07 515.295  23
  -4  -2  -6 3970.52 601.923   9
  -4   2  -7 1731.68 400.765   8
  -4  -2  -7 1831.73 407.166   8
  -4  -2  -7 1071.05 328.128   9
  -4  -2  -7 2423.17 426.117  44
  -4  -2  -7 2184.59 451.364  27
  -4   2  -7 1083.89 290.750  23
  -4  -2  -7 1565.79 376.516  25
  -4   2  -7 980.599 308.469  25
  -4   2  -8 6753.59 819.680   8
  -4  -2  -8 6926.08 818.186   8
  -4  -2  -8 7161.27 860.705   9
  -4   2  -8 7734.16 733.446  23
  -4   2  -9 55798.8 2652.22   8
  -4  -2  -9 61804.9 2699.53   8
  -4  -2  -9 52214.3 2599.64   9
  -4   2  -9 56184.9 2304.57  23
  -4   2 -10 31753.2 1837.74   8
  -4  -2 -10 33052.9 1830.64   8
  -4  -2 -10 32172.3 1852.37   9
  -4   2 -11 3334.87 527.769   8
  -4  -2 -11 2756.39 472.861   8
  -4  -2 -11 3546.12 530.207   9
  -4   2 -11 3037.45 516.568  28
  -4   2 -12 1661.06 347.528   8
  -4  -2 -12 2022.21 361.978   8
  -4  -2 -12 2272.27 380.994   9
  -4   2 -12 1886.30 350.742  28
  -4  -2 -13 38353.8 1499.98   9
  -4   2 -13 39410.3 1513.69  28
  -4   2 -13 38671.4 1513.32   8
  -4  -2 -13 38438.4 1501.78   8
  -4   3  14 2254.49 269.639  20
  -4  -3  14 2496.24 289.170  32
  -4  -3  13 808.667 221.851  32
  -4   3  13 474.601 156.360  55
  -4  -3  13 858.827 203.478  55
  -4   3  12 50881.7 2105.44  55
  -4  -3  12 50647.0 2115.52  55
  -4  -3  12 53864.2 2279.46  32
  -4   3  11-58.2746 112.825  29
  -4  -3  11-61.6113 182.206  32
  -4   3  11 402.300 202.667  32
  -4   3  11 52.1495 164.873  55
  -4  -3  11 104.967 143.700  55
  -4   3  10 13056.0 1126.66  29
  -4   3  10 10648.6 963.907  55
  -4  -3  10 13056.0 1055.00  55
  -4  -3  10 12310.1 1105.09  32
  -4   3  10 11231.6 973.049  32
  -4   3   9 71602.9 3266.23  29
  -4   3   9 84088.8 3264.83  55
  -4  -3   9 83638.3 3231.11  55
  -4  -3   9 79709.2 3192.78  56
  -4   3   9 84159.2 3245.39  32
  -4  -3   8-53.4128 119.405  39
  -4   3   8-71.3033 159.399  29
  -4   3   8 118.070 161.634  32
  -4   3   8 58.7616 113.763  55
  -4  -3   8 56.6996 155.240  55
  -4  -3   8 121.430 135.730  56
  -4   3   7 8347.89 791.731  46
  -4  -3   7 8778.23 793.955  39
  -4  -3   7 7189.75 761.843  15
  -4   3   7 8268.93 816.674  32
  -4   3   7 7485.99 850.824  29
  -4   3   7 9239.19 846.808  55
  -4  -3   7 9675.46 845.409  55
  -4  -3   7 8856.61 856.571  56
  -4   3   6 16449.8 1117.67  32
  -4   3   6 14371.9 992.464  46
  -4  -3   6 14399.1 973.246  46
  -4  -3   6 14062.6 985.705  39
  -4   3   6 13602.0 1109.10  29
  -4  -3   6 14258.4 1072.96  56
  -4   3   6 16150.1 1064.59  55
  -4  -3   5 22440.4 1300.26  56
  -4  -3   5 21705.4 1202.76  39
  -4   3   5 21812.4 1186.15  46
  -4  -3   5 22255.8 1168.37  46
  -4   3   5 20896.1 1320.31  29
  -4  -3   5 21472.8 1198.27  24
  -4   3   5 22914.2 1307.35  32
  -4   3   4 10330.4 750.680  47
  -4   3   4 11744.7 771.105  46
  -4  -3   4 10707.9 724.525  46
  -4  -3   3 15969.4 869.030  26
  -4   3   3 15589.9 944.705  47
  -4   3   3 15670.0 872.020  46
  -4  -3   2 183249. 5203.85  26
  -4   3   2 185719. 5397.18  47
  -4  -3   1 131523. 4030.41  26
  -4  -3   1 143854. 4063.85  25
  -4   3   1 138515. 4019.69  25
  -4   3   1 137814. 4221.65  47
  -4  -3   0 249173. 6790.24  26
  -4   3   0 250149. 6725.98  25
  -4  -3   0 247771. 6748.41  25
  -4   3   0 246960. 6915.94  47
  -4  -3   0 243131. 6877.69  45
  -4  -3  -1 18280.4 926.542  25
  -4  -3  -1 17669.5 956.760  26
  -4   3  -1 17579.6 902.674  25
  -4   3  -1 18294.3 995.874  47
  -4  -3  -1 19600.1 1045.22  45
   4  -3   1 18865.4 910.831   4
  -4  -3  -2 4689.37 451.343  25
  -4  -3  -2 4877.75 488.596  26
  -4   3  -2 5429.13 473.776  25
   4  -3   2 5352.91 458.233   4
  -4   3  -2 4891.92 470.896  47
   4  -3   3 100093. 3082.58   4
  -4   3  -3 93812.5 3103.62  25
  -4  -3  -3 96169.0 3144.42  25
  -4  -3  -4 6855.34 672.909   9
  -4  -3  -4 7815.06 656.460  51
  -4  -3  -4 5415.15 565.175  49
  -4  -3  -4 7881.04 693.897  44
  -4   3  -4 6424.03 577.941  33
  -4   3  -4 6826.86 610.495  30
  -4   3  -4 6498.62 682.266  28
  -4   3  -4 7043.20 656.761  22
  -4   3  -4 6331.54 590.089  25
  -4  -3  -4 6663.40 605.313  25
  -4  -3  -5 4662.56 608.047   9
  -4  -3  -5 6131.95 637.021  44
  -4  -3  -5 4880.17 551.178  51
   4  -3   5 5936.33 598.900   3
  -4   3  -5 5250.80 661.242  28
  -4   3  -5 5018.10 561.976  25
  -4  -3  -5 6109.20 621.085  25
  -4   3  -5 5716.88 602.965  22
  -4   3  -5 5776.75 559.529  19
  -4   3  -6 436.489 220.151   8
   4  -3   6 330.939 190.836   3
  -4   3  -6 469.123 190.775  19
  -4   3  -6 206.413 152.985  25
  -4   3  -6 422.649 216.693  22
  -4  -3  -6 492.289 190.919  44
  -4   3  -7 2805.30 498.434   8
  -4  -3  -7 3420.64 551.159   8
  -4  -3  -7 3111.01 556.491   9
   4  -3   7 4291.74 567.165   3
  -4   3  -7 3782.49 521.652  23
  -4  -3  -7 3149.25 548.615  27
  -4  -3  -7 3150.61 501.401  44
  -4   3  -8 34201.7 1680.97  23
  -4  -3  -8 29953.0 1847.87   9
  -4   3  -8 30081.5 1800.30   8
  -4  -3  -8 33645.1 1843.33   8
  -4   3  -9 8583.57 770.659  23
  -4   3  -9 8745.47 914.410   8
  -4  -3  -9 9675.49 923.547   8
  -4  -3  -9 9636.06 984.637   9
  -4   3 -10 14880.2 1150.13   8
  -4  -3 -10 16981.1 1198.64   8
  -4  -3 -10 16284.5 1244.83   9
  -4   3 -11 26451.5 1546.49  28
  -4   3 -11 26438.5 1478.57   8
  -4  -3 -11 27828.0 1484.19   8
  -4  -3 -11 28612.3 1561.46   9
  -4   3 -12 36318.8 1606.22   8
  -4  -3 -12 38155.1 1613.98   8
  -4   3 -12 38234.4 1702.45  28
  -4  -3 -12 39702.0 1696.39   9
   4  -3  12 33994.4 1527.51  56
  -4   3 -13 706.807 179.055  28
  -4  -3 -13 901.653 194.149   9
  -4   4  13 2895.11 366.537  20
  -4  -4  13 3211.27 405.571  32
  -4   4  12 21611.8 1235.50  29
  -4  -4  12 19825.3 1230.06  32
  -4   4  11 45884.0 2184.64  29
  -4  -4  11 45143.9 2183.30  32
  -4   4  10 34080.8 1954.56  29
  -4  -4  10 35459.7 1840.80  56
  -4   4  10 34382.4 1769.34  32
  -4   4   9 5053.03 738.868  29
  -4  -4   9 4717.26 655.657  56
  -4   4   9 5074.45 642.451  32
  -4  -4   8 597.711 258.993  15
  -4   4   8 223.710 186.713  29
  -4   4   8 690.831 257.635  32
  -4  -4   8 512.331 248.220  56
  -4  -4   7 112830. 3848.61  39
  -4  -4   7 107381. 3895.35  15
  -4   4   7 116726. 3975.95  32
  -4  -4   7 113531. 4042.84  56
  -4  -4   6 144.516 132.029  39
  -4   4   6 384.480 226.581  29
  -4   4   6 310.451 182.988  32
  -4  -4   6 281.353 178.001  56
  -4  -4   5 145859. 4757.89  56
  -4   4   5 149343. 4727.53  32
  -4   4   5 141635. 4846.30  29
  -4  -4   5 137551. 4563.02  39
  -4  -4   4 219.748 147.427  56
  -4   4   4-39.2161 87.7556  47
  -4  -4   4 304.800 159.392  24
  -4   4   4 348.619 168.778  32
  -4   4   3 264815. 7420.73  47
  -4  -4   3 259434. 7172.18  26
  -4   4   2 203062. 6024.51  47
  -4  -4   2 208834. 5789.79  26
  -4   4   1 77316.2 2795.61  47
  -4  -4   1 81571.9 2630.13  26
  -4   4   0 16253.7 985.167  47
  -4  -4   0 17595.9 1001.65  45
  -4  -4   0 14441.3 856.032  26
   4  -4   1 149598. 4414.13   4
  -4   4  -1 152454. 4609.94  47
  -4  -4  -1 150046. 4623.12  45
  -4  -4  -1 154375. 4517.71  26
   4  -4   2 58395.1 2120.42   4
  -4  -4  -2 59553.3 2231.32  26
  -4   4  -2 61096.3 2240.33  47
  -4  -4  -2 62238.2 2322.29  45
  -4  -4  -3 17659.0 1036.87  51
  -4  -4  -3 17517.4 1027.81  49
   4  -4   3 17945.9 991.407   4
  -4   4  -3 21058.0 1086.96  33
  -4   4  -3 18593.8 1031.99  30
  -4   4  -3 17286.5 1088.83  28
  -4   4  -3 19747.6 1131.82  22
  -4   4  -3 18818.0 1111.41  21
  -4  -4  -4 1345.01 294.018  49
  -4  -4  -4 1593.97 328.017  44
  -4  -4  -4 1398.48 284.848  51
  -4   4  -4 1345.12 321.995  28
  -4   4  -4 1606.91 301.605  30
  -4   4  -4 1138.72 279.357  22
  -4  -4  -5 7020.83 745.817   9
  -4  -4  -5 8950.41 790.182  44
  -4  -4  -5 7948.03 709.935  51
   4  -4   5 9671.37 783.271   3
  -4   4  -5 8048.92 821.592  28
  -4   4  -5 8967.26 780.273  22
   4  -4   6 14468.4 1030.73   3
  -4   4  -6 12976.5 977.023  22
  -4   4  -6 12935.6 884.015  19
  -4  -4  -6 10758.3 1004.90   9
  -4  -4  -6 14920.2 1048.08  44
  -4  -4  -7 24953.7 1422.53  44
  -4   4  -7 23442.6 1367.72  22
  -4  -4  -7 22414.8 1500.15   9
   4  -4   7 25150.4 1449.82   3
  -4   4  -8 1773.37 370.884  23
  -4  -4  -8 3109.81 564.871   9
  -4  -4  -9 109688. 3968.25   9
  -4   4  -9 96053.4 3479.97  23
  -4   4 -10 45518.3 2335.74  28
   4   4  10 49755.8 2159.73  11
  -4  -4 -10 53244.2 2366.57   9
  -4   4 -10 46332.9 1985.39  23
  -4   4 -11 22162.3 1357.30  28
  -4  -4 -11 21622.3 1302.65   9
   4  -4  11 20832.2 1230.19  56
  -4   4 -12 77.5904 122.651  28
  -4  -4 -12 36.4475 115.229   9
   4  -4  12-32.0687 94.8379  56
   4  -4  13 6267.96 433.577  56
  -4   4 -13 7032.17 505.070  28
  -4  -4 -13 7351.83 503.993   9
  -4  -5  13 15551.9 876.277  32
  -4   5  13 16715.5 860.050  29
  -4   5  13 13911.5 787.725  20
  -4  -5  12 1687.43 302.973  56
   4   5 -12 1682.22 304.479  16
  -4   5  12 1765.13 340.823  29
  -4  -5  12 1265.06 298.961  32
  -4   5  12 1326.70 289.807  20
  -4  -5  11 5981.91 640.992  56
  -4  -5  11 5702.90 683.312  32
  -4   5  10 4301.00 660.248  29
  -4  -5  10 4869.88 631.061  56
  -4   5   9 59125.9 2804.88  29
  -4  -5   9 61152.9 2691.48  56
  -4  -5   9 56353.7 2563.34  15
  -4   5   8 2729.54 552.020  29
  -4   5   8 1729.49 388.377  32
  -4  -5   8 2883.35 515.713  56
  -4  -5   8 2185.69 443.275  15
  -4  -5   7 1025.47 297.425  39
  -4   5   7 1311.97 374.835  29
  -4   5   7 1540.08 360.038  32
  -4  -5   7 1649.66 414.877  56
  -4  -5   7 1519.35 371.000  15
  -4  -5   6 1231.32 335.317  56
  -4   5   6 1067.27 326.164  29
  -4   5   6 999.517 289.380  32
  -4  -5   6 1220.99 307.467  39
  -4   5   5 15496.5 1065.31  32
  -4  -5   5 14661.4 1072.24  56
  -4   5   5 13389.5 1085.28  29
  -4   5   5 13194.5 1096.22  10
  -4   5   4 15534.0 1137.32  10
  -4  -5   4 15823.3 1068.90  56
  -4   5   4 15064.5 1047.17  32
  -4   5   4 16183.0 1120.82  29
  -4  -5   4 16733.5 1035.88  24
  -4   5   4 16967.0 1087.68  20
  -4   5   3 25504.9 1446.65  10
  -4   5   3 24681.1 1354.25  47
  -4  -5   3 28257.8 1379.33  56
  -4  -5   3 24745.3 1236.27  49
  -4   5   3 21665.2 1331.91  33
  -4   5   3 26663.0 1374.98  32
  -4   5   3 26175.7 1388.74  29
  -4   5   3 24449.9 1408.41  31
  -4   5   3 24996.8 1321.63  20
  -4  -5   3 25067.0 1275.96  24
  -4   5   2 23705.5 1326.88  10
  -4   5   2 21398.0 1256.15  47
  -4  -5   2 22103.1 1167.23  50
  -4   5   2 21153.4 1264.36  33
  -4   5   2 24291.8 1274.55  32
  -4   5   2 22544.7 1331.13  31
  -4   5   2 22340.7 1200.78  20
  -4  -5   2 22983.9 1182.66  24
  -4  -5   1 123178. 3873.58  24
  -4   5   1 128173. 3993.70  32
  -4   5   1 117121. 4001.08  33
  -4   5   1 127099. 4111.86  47
  -4  -5   1 130573. 4057.45  45
  -4  -5   1 124516. 3783.66  26
  -4   5   1 118830. 4094.42  31
  -4   5   1 126926. 4062.78  10
  -4  -5   0 11852.8 802.254  24
  -4   5   0 12596.9 908.880  47
  -4  -5   0 12944.1 895.288  45
  -4   5   0 11818.7 858.633  33
  -4  -5   0 11333.0 756.155  26
  -4   5   0 11320.1 911.769  31
  -4   5   0 12537.5 880.684  10
  -4  -5  -1 4558.28 492.976  50
  -4   5  -1 4333.46 517.006  47
  -4  -5  -1 6015.33 594.353  45
   4  -5   1 4247.44 454.048   4
  -4   5  -1 5349.72 552.089  33
  -4  -5  -1 3692.26 436.044  26
  -4   5  -1 5085.35 597.946  31
  -4   5  -1 4176.81 519.867  21
  -4  -5  -2 20164.0 1114.06  51
  -4  -5  -2 21335.4 1143.26  50
  -4  -5  -2 19506.4 1069.05  49
  -4   5  -2 21150.2 1173.31  47
  -4  -5  -2 20436.5 1189.49  45
   4  -5   2 18518.6 1033.76   4
  -4   5  -2 20946.7 1137.46  33
  -4  -5  -2 18737.9 1098.68  26
  -4   5  -2 19654.8 1169.60  21
  -4  -5  -3 70517.8 2549.79  51
  -4  -5  -3 68417.3 2510.44  49
   4  -5   3 70646.2 2501.40   4
  -4   5  -3 70455.3 2524.25  33
  -4  -5  -3 65597.8 2591.40  26
  -4   5  -3 70777.0 2662.89  21
  -4   5  -3 69119.9 2644.97  22
  -4  -5  -4 933.781 252.649  49
  -4   5  -4 1150.11 291.819  28
  -4   5  -4 1375.32 310.401  22
  -4   5  -4 1046.42 275.330  21
  -4  -5  -4 1409.99 294.542  51
  -4  -5  -5 51.1123 98.9855  44
  -4  -5  -5 44.0837 120.724  51
  -4   5  -5 287.925 157.684  28
  -4   5  -5 49.4159 135.320  22
  -4   5  -5 279.897 164.909  21
   4  -5   6 2116.74 421.018   3
  -4  -5  -6 1611.21 386.185   9
  -4   5  -6 1299.59 351.642  28
  -4   5  -6 2312.30 378.033  19
  -4   5  -6 2089.26 405.625  22
  -4  -5  -6 2729.16 460.705  44
  -4   5  -7 25179.0 1674.73  28
  -4  -5  -7 27447.9 1676.60   9
  -4   5  -7 30657.5 1598.20  22
  -4   5  -8 8180.44 908.944  28
   4   5   8 9297.14 903.042  11
  -4  -5  -8 8293.55 883.770   9
  -4   5  -8 7406.89 743.839  23
  -4   5  -9 16672.4 1305.49  28
  -4  -5  -9 18029.5 1290.65   9
   4   5   9 17665.6 1227.29  11
  -4   5  -9 15938.3 1088.68  23
  -4   5 -10 4493.21 634.667  28
   4   5  10 4826.82 589.902  11
  -4  -5 -10 5089.98 632.846   9
  -4   5 -10 3532.79 465.465  23
  -4   5 -11 20120.0 1242.28  28
  -4  -5 -11 21582.4 1227.49   9
   4  -5  11 19709.4 1150.73  56
  -4  -5 -12 1135.27 235.652   9
   4  -5  12 1017.29 217.494  56
  -4   5 -12 1575.04 285.347  28
   4   5  12 1214.04 244.046  10
  -4  -6  13-20.0256 63.3111  49
  -4   6  13 92.7614 77.7637  29
  -4  -6  13 48.4520 81.2365  32
   4  -6 -13-21.0572 81.5341   9
  -4  -6  12 44186.2 1785.99  56
  -4  -6  12 48246.2 1931.58  32
   4   6 -12 49273.2 1834.20  16
  -4   6  12 49672.0 1947.38  29
  -4   6  12 44696.8 1801.07  20
  -4  -6  11 38558.6 1792.28  56
  -4   6  11 43188.0 1976.47  29
  -4   6  11 37416.6 1770.05  20
  -4  -6  11 42557.0 1940.63  32
  -4  -6  10 91003.2 3466.03  56
  -4   6  10 102494. 3730.56  29
  -4   6  10 93443.3 3434.23  20
  -4  -6   9 372.380 219.537  56
  -4   6   9 212.989 238.222  29
  -4   6   9 284.526 180.106  20
  -4  -6   9 597.246 258.691  15
  -4  -6   8 1038.44 348.351  56
  -4  -6   8 919.574 306.943  15
  -4   6   8 741.911 321.649  29
  -4   6   8 412.506 238.131  20
  -4  -6   7 7012.90 800.467  56
  -4  -6   7 5006.10 659.404  15
  -4   6   7 7298.47 757.274  32
  -4   6   7 5302.62 740.669  29
  -4   6   7 5587.20 688.501  20
  -4  -6   6 9750.25 867.311  39
  -4   6   6 10603.4 900.888  32
  -4  -6   6 11343.5 980.294  56
  -4   6   6 8706.20 921.529  29
  -4   6   6 10071.0 898.194  20
  -4   6   5 12804.5 1145.38  10
  -4   6   5 16565.7 1132.28  32
  -4  -6   5 16511.6 1160.17  56
  -4   6   5 16485.9 1214.65  29
  -4   6   5 15343.5 1103.14  20
  -4  -6   4 57803.9 2369.16  56
  -4   6   4 47890.3 2362.91  33
  -4   6   4 60013.8 2407.87  32
  -4   6   4 56987.9 2358.34  20
  -4  -6   4 62297.8 2342.03  24
  -4   6   4 49939.9 2434.61  10
  -4   6   3 3037.51 506.433  10
  -4   6   3 4486.60 561.079  47
  -4  -6   3 3255.35 449.744  56
  -4   6   3 4187.82 532.305  32
  -4   6   3 4225.89 587.010  33
  -4   6   3 3144.55 524.700  31
  -4   6   3 3536.09 485.754  20
  -4  -6   3 2945.39 427.850  24
  -4   6   2 44611.9 2056.17  10
  -4  -6   2 44797.5 1883.64  50
  -4   6   2 44985.6 2061.15  47
  -4   6   2 45624.5 1978.93  32
  -4   6   2 43283.6 2050.63  33
  -4   6   2 43441.5 2100.85  31
  -4   6   2 44671.3 1933.20  20
  -4  -6   2 45674.8 1880.83  24
  -4   6   1 373.215 197.970  11
  -4   6   1 239.968 170.010  10
  -4  -6   1 464.050 178.571  50
  -4   6   1 463.411 215.636  47
  -4  -6   1 480.922 201.445  45
   4   6  -1 328.859 159.562   5
  -4   6   1 495.658 200.070  33
  -4   6   1 439.880 203.033  32
  -4   6   1 667.709 264.107  31
  -4   6   1 736.373 224.295  20
  -4   6   1 508.201 205.117  21
  -4  -6   1 571.152 190.666  24
  -4   6   0 112349. 3737.36  10
   4   6   0 110789. 3645.92   5
  -4   6   0 114311. 3840.69  47
  -4  -6   0 118216. 3805.97  45
  -4  -6   0 103453. 3512.70  50
  -4   6   0 110370. 3721.74  33
  -4   6   0 107621. 3871.06  31
  -4   6   0 101599. 3711.00  21
  -4  -6   0 103226. 3514.15  24
  -4   6   0 110212. 3603.15  20
   4  -6   1 100418. 3433.69   4
  -4  -6  -1 106567. 3516.50  50
  -4   6  -1 115594. 3789.84  47
  -4  -6  -1 111447. 3718.96  45
  -4   6  -1 108561. 3620.08  33
  -4   6  -1 107400. 3831.02  31
  -4  -6  -1 102863. 3446.49  26
  -4   6  -1 105985. 3709.39  21
  -4   6  -1 110813. 3573.80  20
  -4  -6  -1 106652. 3531.07  24
   4  -6   2 267115. 7460.92   4
  -4  -6  -2 252320. 7464.86  51
  -4  -6  -2 256830. 7499.01  50
  -4   6  -2 282514. 7714.11  47
  -4  -6  -2 276269. 7740.77  45
  -4   6  -2 233640. 7771.35  12
  -4   6  -2 274599. 7578.70  33
  -4  -6  -2 263802. 7518.89  26
  -4   6  -2 270138. 7739.19  21
  -4   6  -2 279158. 7594.73  20
  -4  -6  -3 1676.74 349.863  45
  -4  -6  -3 1117.55 267.388  51
  -4  -6  -3 917.120 252.811  26
   4  -6   3 1046.92 256.289   4
  -4   6  -3 1702.10 361.763  21
  -4  -6  -4 62274.8 2431.28  51
  -4   6  -4 62699.6 2577.26  22
  -4   6  -4 65197.3 2577.85  21
  -4   6  -5 420.977 212.115  22
  -4   6  -5 97.8097 122.304  21
  -4  -6  -5 160.409 133.707  44
  -4   6  -6 6106.07 686.789  22
  -4   6  -6 4968.03 680.297  28
   4   6   6 7453.44 824.541  11
  -4  -6  -6 7473.12 757.583  44
  -4   6  -7 23163.7 1556.18  28
   4   6   7 25832.0 1592.30  11
  -4   6  -7 25796.7 1471.09  22
  -4   6  -8 20970.5 1450.23  28
   4   6   8 21379.9 1416.06  11
  -4   6  -8 21193.3 1298.69  22
  -4   6  -9 9895.02 952.017  28
   4   6   9 9924.48 884.118  11
  -4  -6  -9 9295.82 866.543   9
  -4   6  -9 9166.38 795.673  23
   4   6  10 53563.9 2184.45  11
  -4  -6 -10 52874.0 2214.30   9
   4  -6  10 52327.7 2210.74  56
  -4   6 -10 51548.2 2281.61  28
  -4   6 -10 50048.9 2029.15  23
  -4   6 -11 1691.53 330.071  28
   4  -6  11 2437.81 369.587  56
  -4  -6 -11 2217.15 356.590   9
   4  -6  12 49.4933 78.2368  56
  -4  -6 -12-25.1246 84.2500   9
  -4   6 -12 83.4816 93.3125  28
   4   6  12 26.0205 104.866  10
   4   7 -12 3818.41 401.560  16
  -4  -7  12 3997.04 407.848  56
  -4   7  12 4249.45 446.615  29
  -4   7  12 4180.89 405.964  20
  -4  -7  12 4663.93 457.698  32
  -4  -7  11 2388.38 376.477  56
  -4   7  11 2298.73 365.627  20
  -4   7  11 2172.45 387.952  29
  -4  -7  10 1210.39 316.642  56
  -4   7  10 2019.47 427.321  29
  -4   7  10 2224.39 400.065  20
  -4  -7   9 29529.0 1664.08  56
  -4   7   9 31100.0 1779.65  29
  -4   7   9 27717.1 1561.93  20
  -4  -7   9 25655.4 1562.10  15
  -4   7   8 3673.10 607.704  10
  -4  -7   8 3038.92 535.519  56
  -4   7   8 2294.41 488.673  29
  -4   7   8 1933.72 425.528  20
  -4  -7   8 1699.52 405.411  15
  -4  -7   7 147053. 4843.39  56
  -4   7   7 138146. 4904.28  29
  -4   7   7 140977. 4694.27  20
  -4  -7   7 137422. 4733.61  15
  -4   7   6 13138.8 1195.28  10
  -4  -7   6 15796.4 1177.79  15
  -4  -7   6 15332.2 1158.55  56
  -4   7   6 14897.3 1197.67  29
  -4   7   6 12224.3 1028.45  20
  -4  -7   5 33475.9 1763.29  56
  -4   7   5 31711.3 1916.11  10
  -4   7   5 35347.3 1803.57  20
  -4   7   5 35011.1 1767.36  32
  -4  -7   4 14957.5 1043.68  56
  -4   7   4 15707.6 1083.05  32
  -4   7   4 12193.7 1083.67  10
  -4   7   4 14973.2 1065.62  20
  -4   7   3 4207.62 582.785  47
  -4  -7   3 3980.27 511.918  50
  -4   7   3 6876.38 697.327  32
  -4   7   3 3866.35 600.381  33
  -4   7   3 5222.89 665.875  10
  -4   7   3 6106.34 650.502  20
  -4   7   2 863.253 273.733  47
  -4  -7   2 1119.50 273.072  50
  -4   7   2 536.316 241.085  33
  -4   7   2 751.233 289.285  11
  -4   7   2 1017.79 303.843  10
  -4   7   2 989.378 274.449  20
   4   7  -1 66731.3 2500.19   5
  -4   7   1 65609.2 2686.22  47
  -4  -7   1 65275.6 2606.60  45
  -4  -7   1 56550.6 2301.39  50
  -4   7   1 57631.0 2530.10  33
  -4   7   1 60028.9 2516.35  10
  -4   7   1 54363.3 2561.31  11
  -4   7   1 53684.1 2506.24  21
  -4   7   1 62700.7 2433.57  20
   4  -7   0 24463.5 1319.77   4
   4   7   0 26554.1 1457.43   5
  -4  -7   0 25583.9 1352.61  50
  -4   7   0 28837.1 1631.44  47
  -4  -7   0 28565.0 1553.52  45
  -4   7   0 26745.1 1496.62  33
  -4   7   0 27818.5 1500.09  10
  -4   7   0 28127.7 1588.80  21
  -4   7   0 27149.0 1440.88  20
  -4  -7  -1 27536.8 1414.29  50
  -4   7  -1 34259.1 1733.63  47
  -4  -7  -1 30497.9 1598.45  45
  -4   7  -1 22585.3 1538.47  12
  -4   7  -1 28102.5 1497.97  33
   4  -7   1 26301.4 1372.06   4
   4   7   1 28268.8 1522.38   5
  -4   7  -1 26873.2 1569.70  21
  -4   7  -1 28450.3 1481.54  20
  -4  -7  -2 32437.4 1588.16  51
  -4   7  -2 36277.5 1793.75  47
  -4  -7  -2 34761.3 1756.10  45
  -4   7  -2 30572.4 1813.06  12
  -4   7  -2 35857.4 1678.02  33
  -4   7  -2 34944.2 1779.90  21
  -4   7  -2 35795.0 1694.93  20
  -4  -7  -2 34692.5 1643.69  24
   4  -7   2 31095.1 1552.00   4
  -4  -7  -3 18303.0 1215.51  45
  -4   7  -3 18552.7 1342.67  12
   4  -7   3 16877.3 1084.68   4
  -4   7  -3 18856.6 1230.87  21
  -4  -7  -3 17688.6 1099.30  51
  -4   7  -4 831.109 277.723  22
  -4   7  -4 726.750 253.746  21
  -4  -7  -4 886.633 267.931  26
   4   7   4 933.013 319.971  11
  -4   7  -5 119433. 4212.62  22
  -4   7  -5 124116. 4191.97  21
   4   7   5 120191. 4346.79  11
  -4  -7  -5 128984. 4283.94  44
   4   7   6 6774.17 789.573  11
  -4   7  -6 4862.39 625.900  22
   4   7   7 73687.0 3025.43  11
  -4   7  -7 72342.3 2865.44  22
   4   7   8 6435.56 740.366  11
  -4   7  -8 7253.62 707.956  22
   4   7   9 3999.23 560.250  11
  -4   7  -9 3973.00 559.049  28
  -4   7  -9 4309.25 532.914  23
   4  -7   9 4908.35 598.378  56
   4   7  10 199.019 172.338  11
  -4   7 -10 263.419 170.020  28
  -4   7 -10 34.8650 123.271  23
   4  -7  10 162.510 157.338  56
   4  -7  11 785.441 194.626  56
   4   7  11 838.203 222.703  10
  -4   7 -11 453.657 162.760  28
   4  -7  12 2634.41 276.131  56
  -4   8  12 729.799 167.464  29
  -4  -8  12 683.890 158.174  50
   4   8 -12 887.097 178.006  16
  -4  -8  11 16855.4 971.226  56
  -4   8  11 16846.2 922.878  20
  -4   8  11 18085.5 1020.07  29
  -4  -8  10 4782.73 564.751  56
  -4   8  10 6164.90 650.079  29
  -4   8  10 4761.86 530.522  20
  -4   8   9 1297.20 346.844  10
  -4  -8   9 1505.11 344.765  56
  -4   8   9 1852.48 398.193  29
  -4   8   9 1093.14 292.816  20
  -4  -8   9 1177.03 323.704  15
  -4   8   8 17150.8 1291.05  10
  -4  -8   8 15570.6 1160.21  56
  -4   8   8 14899.3 1180.73  29
  -4   8   8 15026.1 1107.06  20
  -4  -8   8 16045.0 1182.71  15
  -4   8   7 292.168 200.157  10
  -4  -8   7 582.671 243.831  56
  -4   8   7 190.509 187.982  29
  -4   8   7 279.506 233.942  20
  -4  -8   7 488.830 246.397  15
  -4  -8   6 18092.5 1247.47  56
  -4  -8   6 17154.5 1256.89  15
  -4   8   6 15392.9 1310.47  10
  -4   8   6 18658.5 1263.40  20
  -4  -8   5 4208.54 572.271  56
  -4   8   5 3814.15 616.180  33
  -4   8   5 4489.54 692.022  10
  -4   8   5 5482.70 661.943  20
  -4  -8   4 4767.39 576.754  50
   4   8  -4 4939.38 627.040  17
  -4   8   4 4355.02 593.042  32
  -4   8   4 4269.85 665.177  33
  -4   8   4 3355.08 579.413  10
  -4   8   4 5550.98 653.173  20
  -4  -8   3 65625.4 2559.25  50
  -4   8   3 56418.9 2749.30  33
  -4   8   3 64146.8 2821.68  10
  -4   8   3 61627.4 2598.79  20
  -4   8   2 23958.2 1522.35  47
  -4  -8   2 25799.6 1545.08  45
  -4  -8   2 21849.0 1276.42  50
  -4   8   2 23937.1 1539.74  33
  -4   8   2 23331.5 1475.22  10
  -4   8   2 18799.9 1432.60  11
  -4   8   2 23205.4 1379.85  20
   4   8  -1 4793.80 594.202   5
  -4   8   1 4463.07 648.219  47
  -4  -8   1 4796.58 650.371  45
   4   8  -1 4432.27 517.567  53
  -4  -8   1 4238.07 524.139  50
  -4   8   1 3403.13 561.853  33
  -4   8   1 4445.95 606.043  10
  -4   8   1 4248.92 657.032  11
  -4   8   1 3835.77 604.124  21
  -4   8   1 4519.75 565.638  20
   4  -8   0 8934.10 778.531   4
   4   8   0 11417.8 940.374   5
  -4   8   0 12061.9 1053.15  47
  -4  -8   0 11313.1 978.314  45
  -4  -8   0 10281.6 817.479  50
  -4   8   0 9824.45 891.390  33
   4   8   0 9790.04 892.213  12
  -4   8   0 9944.14 874.517  10
  -4   8   0 9072.85 908.831  21
  -4   8   0 10220.5 859.751  20
  -4   8  -1 4514.20 574.253  20
  -4   8  -1 3888.66 588.108  21
  -4   8  -1 4240.86 612.018  47
  -4  -8  -1 4018.78 573.922  45
  -4   8  -1 3706.24 530.580  33
  -4   8  -1 2733.23 539.850  12
   4  -8   1 4444.40 537.266   4
   4   8   1 3812.93 553.845   5
  -4  -8  -2 12805.2 1042.20  45
  -4   8  -2 11749.5 1118.17  12
  -4   8  -2 14443.8 1011.72  33
   4  -8   2 11773.4 905.732   4
   4   8   2 14797.6 1096.02   5
  -4   8  -2 13544.4 1016.00  20
  -4   8  -2 13694.9 1089.75  21
  -4   8  -3 18414.0 1396.33  12
   4  -8   3 17662.6 1142.26   4
   4   8   3 18564.7 1273.68   5
  -4   8  -3 20093.0 1303.03  21
  -4  -8  -3 18826.2 1273.56  45
   4   8   4 22066.1 1440.50  11
  -4   8  -4 22982.9 1453.74  22
  -4   8  -4 25353.6 1466.35  21
   4   8   5 122.037 204.630  11
  -4   8  -5 57.2992 156.905  22
  -4   8  -5 207.145 183.067  21
   4   8   6 2686.76 504.075  11
  -4   8  -6 1699.40 376.103  22
   4   8   7 1810.61 425.018  11
  -4   8  -7 1523.56 370.097  22
   4   8   8 581.320 258.293  11
  -4   8  -8 1168.28 297.840  22
   4   8   9 24530.0 1351.58  11
  -4   8  -9 23683.4 1265.54  23
   4  -8   9 24514.7 1290.01  56
   4   8  10 2909.96 401.673  10
   4   8  10 1807.56 316.091  11
  -4   8 -10 2741.36 351.275  23
   4  -8  10 3254.20 391.801  56
   4   8  11 2567.61 315.776  10
   4  -8  11 2854.30 310.305  56
  -4  -9  11 6306.73 497.288  50
  -4   9  11 7019.73 528.094  29
  -4  -9  10 11263.0 803.186  56
  -4  -9  10 12279.2 809.862  50
  -4   9  10 13683.1 869.540  29
  -4   9  10 11396.2 757.381  20
  -4   9   9 248.719 167.014  10
  -4  -9   9 306.574 155.030  56
  -4   9   9 271.411 182.495  29
  -4   9   9 526.355 197.446  20
  -4  -9   9 429.854 206.931  15
  -4  -9   8 57286.5 2400.63  56
  -4   9   8 57199.5 2558.63  10
  -4   9   8 59800.1 2405.58  20
  -4  -9   8 58157.8 2488.46  15
  -4  -9   7 22888.6 1374.11  56
  -4  -9   7 21109.9 1393.81  15
  -4   9   7 22444.9 1536.04  10
  -4   9   7 23669.3 1390.03  20
  -4  -9   6 4361.84 571.470  50
  -4  -9   6 5305.44 631.882  56
  -4   9   6 5661.44 721.705  33
  -4  -9   6 5961.54 728.362  15
  -4   9   6 5132.30 721.109  10
  -4   9   6 6402.14 720.135  20
  -4  -9   5 22387.3 1320.24  50
  -4   9   5 19083.4 1434.67  33
   4   9  -5 20080.2 1319.98  17
  -4   9   5 20473.2 1518.70  10
  -4   9   5 21228.9 1356.84  20
  -4  -9   4 30140.2 1567.23  50
  -4   9   4 24993.6 1699.71  33
   4   9  -4 30954.1 1699.44  17
  -4   9   4 29073.0 1793.89  10
  -4   9   4 29500.0 1639.93  20
  -4   9   3 503.430 267.263  33
   4   9  -3 599.263 268.577  17
  -4   9   3 751.407 303.398  11
  -4   9   3 933.647 316.802  10
  -4   9   3 1209.32 331.399  20
   4   9  -2 113233. 3710.72  53
  -4   9   2 103495. 4028.07  33
  -4   9   2 107608. 3975.74  10
  -4   9   2 100710. 4094.68  11
  -4   9   2 109457. 3843.00  20
   4   9  -1 20443.6 1209.31  53
  -4   9   1 19392.7 1372.81  33
  -4   9   1 23772.3 1573.89  47
  -4  -9   1 20108.2 1401.49  45
  -4   9   1 24220.5 1455.92  10
  -4   9   1 20046.8 1474.90  11
  -4   9   1 18329.3 1399.11  21
  -4   9   1 18679.9 1258.52  20
   4   9   0 163455. 5039.85  53
  -4   9   0 173058. 5630.73  47
  -4  -9   0 161022. 5371.57  45
  -4   9   0 162463. 5325.30  33
   4   9   0 158672. 5264.12  12
  -4   9   0 155985. 5442.22  21
  -4   9   0 162769. 5233.79  20
  -4   9  -1 9176.48 843.272  33
   4   9   1 7676.48 826.276  12
  -4   9  -1 6528.19 854.129  12
  -4   9  -1 8792.77 838.239  20
  -4   9  -1 8691.72 901.580  21
  -4   9  -2 2478.59 518.989  12
   4   9   2 1616.81 424.593  12
  -4   9  -2 1173.13 347.267  21
  -4   9  -3 955.890 358.743  12
  -4   9  -3 409.675 227.386  21
   4   9   4 27400.0 1584.54  11
   4   9   4 27767.8 1661.80  12
  -4   9  -4 23964.6 1515.25  22
  -4   9  -4 26460.4 1531.29  21
   4   9   5 26518.8 1602.90  11
   4   9   5 28244.0 1681.35  12
  -4   9  -5 29106.3 1637.85  22
  -4   9  -5 29094.0 1558.83  21
   4   9   6 36577.2 1902.53  11
   4   9   6 37182.4 1917.13  12
  -4   9  -6 37757.4 1852.81  22
   4   9   7 902.587 303.643  11
   4   9   7 759.141 278.265  12
  -4   9  -7 1611.09 352.224  22
   4   9   8 1302.65 329.439  11
  -4   9  -8 562.700 211.582  22
   4   9   9 2521.56 374.279  10
   4   9   9 2006.03 350.580  11
  -4   9  -9 2189.90 338.668  23
   4   9  10 5278.74 472.096  11
   4   9  10 6916.07 528.275  10
  -4   9 -10 6400.31 492.674  23
  -4  10  10 141.533 105.017  10
  -4 -10  10 153.312 103.059  50
   4  10 -10 206.369 105.754  53
  -4  10   9 204.541 151.724  10
  -4 -10   9 80.4918 119.109  15
  -4 -10   9 300.379 158.341  50
  -4 -10   9 239.613 148.257  56
  -4 -10   8 334.237 185.033  15
  -4  10   8 466.830 232.033  10
  -4  10   8 158.789 147.355  20
  -4 -10   8 434.218 182.076  50
  -4 -10   8 280.638 155.414  56
  -4 -10   7 160.531 189.141  15
  -4 -10   7-43.7336 129.334  50
  -4  10   7-60.3803 165.318  10
  -4  10   7 45.8260 144.879  20
  -4  10   6 305.440 193.360  33
  -4  10   6 602.678 244.879  20
  -4  10   6 262.845 207.960  10
  -4 -10   6 458.702 239.987  15
  -4  10   5 20219.9 1436.81  33
  -4  10   5 20490.0 1297.20  20
  -4  10   5 20409.0 1447.87  10
   4  10  -5 19876.4 1302.28  17
   4  10  -4 3971.33 594.745  17
   4  10  -4 4808.75 581.977  53
  -4  10   4 2700.48 546.624  33
  -4  10   4 3834.69 635.906  10
  -4  10   4 3701.94 545.320  20
   4  10  -3 36165.7 1890.36  17
   4  10  -3 33972.3 1685.82  53
  -4  10   3 32197.5 1928.99  33
  -4  10   3 33693.1 1890.72  10
  -4  10   3 31521.4 1963.33  11
  -4  10   3 32283.9 1922.03  21
  -4  10   3 34585.8 1787.57  20
   4  10  -2 10270.0 953.420  17
   4  10  -2 8668.74 780.775  53
  -4  10   2 8902.89 928.404  33
  -4  10   2 8982.61 888.786  10
  -4  10   2 7264.44 901.630  11
  -4  10   2 8793.53 961.098  21
  -4  10   2 9431.56 875.541  20
   4  10  -1 11351.2 1013.61  17
   4  10  -1 11443.7 901.619  53
  -4  10   1 11154.5 970.273  10
  -4  10   1 8935.23 971.497  21
  -4  10   1 10405.0 924.356  20
  -4  10   1 11011.4 1008.60  33
   4  10   0 6023.28 636.159  53
  -4  10   0 5421.59 685.751  33
   4  10   0 5513.99 687.376  12
  -4  10   0 5884.17 765.964  21
  -4  10   0 4589.90 627.458  20
  -4  10  -1 7639.25 930.542  12
  -4  10  -1 9116.94 850.034  33
   4  10   1 8860.81 893.025  12
  -4  10  -1 10167.6 977.350  21
   4  10   2 8841.48 894.552  12
  -4  10  -2 7718.98 923.659  12
  -4  10  -2 9217.40 902.854  21
   4  10   3 7688.38 840.164  12
  -4  10  -3 6214.57 820.588  12
  -4  10  -3 8061.98 821.749  21
   4  10   4 3786.54 590.859  12
  -4  10  -4 3933.79 579.872  22
  -4  10  -4 3829.64 543.354  21
   4  10   5 1280.36 333.875  11
   4  10   5 1497.51 393.185  12
  -4  10  -5 1577.27 371.467  22
   4  10   6 5078.90 613.035  11
   4  10   6 5594.70 653.640  12
  -4  10  -6 4392.04 572.078  22
   4  10   7 5602.12 619.858  11
   4  10   7 6411.58 642.533  12
  -4  10  -7 5618.77 599.140  22
   4  10   8 2019.40 353.351  11
  -4  10  -8 1964.35 318.223  22
   4  10   9 4701.88 462.825  11
  -4  10  -9 4701.50 444.149  23
   4  11  -9 12579.4 716.173  53
  -4 -11   9 12855.7 793.486  15
  -4  11   9 14997.6 848.738  10
   4  11  -8 1205.02 246.262  53
  -4 -11   8 1447.64 301.490  15
  -4  11   8 1273.94 281.203  10
   4  11  -7 32484.2 1490.24  53
  -4  11   7 33041.1 1686.50  10
  -4 -11   7 33246.4 1625.60  15
   4  11  -6-44.3797 131.246  17
  -4 -11   6-50.8096 126.994  15
   4  11  -6 82.8157 122.457  53
  -4  11   6-52.4823 117.327  33
  -4  11   6 223.377 165.150  10
  -4  11   6 172.533 167.014  20
   4  11  -5 1516.19 354.339  17
   4  11  -5 1069.45 288.036  53
  -4  11   5 1498.54 386.311  33
  -4  11   5 1719.57 399.047  10
  -4  11   5 1233.07 310.874  20
   4  11  -4 1819.29 406.485  17
   4  11  -4 1907.17 373.924  53
  -4  11   4 1928.03 439.181  33
  -4  11   4 1457.88 387.404  11
  -4  11   4 2048.03 428.109  10
  -4  11   4 1712.40 363.159  20
   4  11  -3 34670.1 1801.70  17
   4  11  -3 33624.6 1650.00  53
  -4  11   3 32754.1 1847.37  33
  -4  11   3 31728.3 1766.52  10
  -4  11   3 29023.1 1816.87  11
  -4  11   3 31422.1 1666.07  20
  -4  11   3 28181.6 1751.16  21
   4  11  -2 7813.57 830.210  17
   4  11  -2 7253.79 708.956  53
  -4  11   2 6779.36 795.816  33
  -4  11   2 6985.42 763.120  10
  -4  11   2 7106.97 844.342  21
  -4  11   2 6714.65 728.973  20
  -4  11   1 79493.5 3206.53  33
   4  11  -1 83411.5 3022.25  53
  -4  11   1 80622.0 3354.27  21
  -4  11   1 79901.5 3118.04  20
   4  11  -1 82400.6 3250.21  17
   4  11   0 5718.80 710.304  17
   4  11   0 3878.43 514.533  53
  -4  11   0 4538.81 606.647  33
   4  11   0 4868.44 634.247  12
  -4  11   0 3132.12 576.930  21
   4  11   1 39784.7 2022.46  12
  -4  11  -1 40738.1 2217.51  12
   4  11   1 43084.0 2099.40  17
  -4  11  -1 41560.5 2116.85  21
  -4  11  -2 2000.21 481.370  12
   4  11   2 2179.52 458.565  12
  -4  11  -2 1653.19 387.650  21
   4  11   3 4180.79 602.570  12
  -4  11  -3 3673.20 615.803  12
  -4  11  -3 3888.21 561.513  21
   4  11   4 940.879 316.920  12
  -4  11  -4 1186.71 347.706  22
  -4  11  -4 1688.39 354.898  21
   4  11   5 42913.4 1924.70  11
   4  11   5 44535.5 2025.10  12
  -4  11  -5 41481.5 1941.98  22
   4  11   6 340.064 184.149  11
   4  11   6 261.969 169.200  12
  -4  11  -6 252.361 169.649  22
   4  11   7 28403.6 1380.76  11
  -4  11  -7 28951.1 1348.47  22
   4  11   8 8993.49 649.014  11
  -4  11  -8 9104.71 635.651  23
   4  11   9 1209.03 203.247  11
  -4  11  -9 1555.84 221.014  23
   4  12  -8 2345.56 280.667  53
  -4  12   8 2912.55 351.740  10
  -4 -12   8 2566.67 334.168  15
  -4  12   7 13928.7 843.145  33
   4  12  -7 13760.8 814.907  53
  -4  12   7 16500.8 973.225  10
  -4 -12   7 15042.9 914.041  15
  -4  12   6 6377.54 623.814  33
   4  12  -6 6719.70 586.789  53
  -4  12   6 7010.88 663.278  10
  -4 -12   6 6116.38 617.811  15
   4  12  -6 6279.23 588.045  17
  -4  12   5 23893.2 1376.85  33
   4  12  -5 23328.1 1240.15  53
  -4  12   5 24635.3 1377.34  10
   4  12  -5 24899.4 1345.72  17
   4  12  -4 23161.2 1342.51  17
   4  12  -4 21053.6 1197.33  53
  -4  12   4 22306.5 1369.22  33
  -4  12   4 19209.2 1250.56  10
  -4  12   4 23188.1 1266.48  20
   4  12  -3 19337.4 1250.47  17
   4  12  -3 19558.1 1164.93  53
  -4  12   3 18983.7 1271.57  33
  -4  12   3 19035.0 1211.53  10
  -4  12   3 21156.0 1344.93  21
  -4  12   3 18814.5 1173.85  20
  -4  12   2 10757.7 934.673  33
   4  12  -2 10865.6 849.931  53
   4  12  -2 12883.6 1016.73  17
  -4  12   2 13144.1 1065.77  21
  -4  12   2 10518.2 876.758  20
  -4  12   1 2840.92 472.777  33
   4  12  -1 3098.29 451.576  53
  -4  12   1 3277.44 543.702  21
   4  12  -1 3106.80 511.636  17
  -4  12   0 9323.70 816.082  33
  -4  12   0 11804.4 1009.61  21
   4  12   0 11586.1 950.211  17
   4  12   0 9725.28 858.999  12
  -4  12  -1 1069.40 308.875  21
   4  12   1 769.099 275.606  17
  -4  12  -1 879.238 306.662  12
   4  12   1 675.865 260.678  12
  -4  12  -2 43603.2 2051.66  21
  -4  12  -2 44587.8 2212.10  12
   4  12   2 47667.4 2125.61  12
   4  12   3 150.694 186.230  12
  -4  12  -3 50.5839 169.637  22
  -4  12  -3 93.0882 172.563  21
   4  12   4 25481.6 1398.48  12
  -4  12  -4 24654.3 1369.65  22
  -4  12  -4 24058.4 1289.08  21
   4  12   5 41.0046 144.940  12
  -4  12  -5 40.0958 100.219  22
   4  12   6-32.7708 115.849  11
   4  12   6 167.860 135.312  12
  -4  12  -6 266.623 149.021  22
   4  12   7 2959.05 352.237  11
  -4  12  -7 2313.32 301.150  22
   4  13  -6 4069.14 414.663  17
   4  13  -6 4435.61 408.992  53
  -4  13   6 4560.18 436.128  33
   4  13  -5 11293.1 760.045  17
   4  13  -5 10245.8 689.960  53
  -4  13   5 10028.1 742.721  33
   4  13  -4 154.859 122.455  17
   4  13  -4 303.751 155.588  53
  -4  13   4 80.9226 110.846  33
   4  13  -3 1880.66 322.675  53
   4  13  -3 2235.97 383.847  17
  -4  13   3 1787.50 338.247  21
   4  13  -2 441.518 215.274  17
  -4  13   2 237.820 159.708  21
  -4  13   2 387.529 180.272  33
   4  13  -1 44.5258 140.772  17
  -4  13   1 41.2061 130.277  33
  -4  13   0 867.340 269.663  21
   4  13   0 543.598 219.674  12
   4  13   0 432.691 199.903  17
   4  13   1 128.639 143.824  12
  -4  13  -1 136.837 152.984  21
   4  13   2 1774.36 348.944  12
  -4  13  -2 1664.86 324.405  21
  -4  13  -2 1167.38 292.282  22
   4  13   3 10778.6 802.110  12
  -4  13  -3 8758.48 731.839  22
  -4  13  -3 10597.8 759.598  21
   4  13   4 5871.78 556.033  12
  -4  13  -4 5461.40 536.639  22
   4  13   5 3201.16 381.162  12
  -4  13  -5 2860.46 363.257  22
   4  13   6 10760.9 616.993  12
  -4  13  -6 10689.5 628.910  22
  -4  13  -6 9553.24 582.325  23
  -4  14   4 1089.55 215.768  33
   4  14  -4 1031.52 207.423  17
  -4  14   3 8372.75 608.881  33
   4  14  -3 7634.42 597.251  17
  -4  14   3 8539.40 616.894  21
  -4  14   2 1179.63 235.247  33
   4  14  -2 1212.98 244.070  17
  -4  14   2 1576.08 282.290  21
   4  14  -1 3765.19 419.987  17
  -4  14   1 3736.80 444.867  21
   4  14   0 22141.7 1098.38  12
  -4  14   0 22857.6 1167.67  21
   4  14   1 21293.5 1088.67  12
  -4  14  -1 21961.0 1105.09  22
  -4  14  -1 22398.3 1118.82  21
   4  14   2 30311.8 1318.99  12
  -4  14  -2 27992.8 1279.50  22
  -4  14  -2 29042.4 1273.69  21
   4  14   3 38568.2 1485.46  12
  -4  14  -3 35811.3 1437.92  22
  -4  14  -3 33877.3 1366.17  21
   4  14   4 26464.6 1118.27  12
  -4  14  -4 26251.0 1109.61  22
  -5   0  13 2375.56 314.696  32
  -5   0  12 166.599 161.321  32
  -5   0  11 26110.1 1490.87  55
  -5   0  11 23385.0 1430.84  32
  -5   0  10 62.9353 140.718  55
  -5   0  10 192.054 189.340  32
  -5   0   9 98526.6 3776.24  55
  -5   0   9 90858.5 3719.14  32
  -5   0   8 213.734 195.064  32
  -5   0   8-67.7950 200.491  55
  -5   0   7 97156.9 3869.91  32
  -5   0   7 99669.8 3796.90  46
  -5   0   6-55.8403 108.108  46
  -5   0   6-57.9033 129.444  55
  -5   0   5 24599.6 1433.53  29
  -5   0   5 28888.0 1506.20  46
  -5   0   5 23097.3 1453.76  32
  -5   0   5 24908.4 1453.41  35
  -5   0   4 138.820 155.288  36
  -5   0   4 516.326 240.507  35
  -5   0   3 14353.1 985.469  35
  -5   0   3 16010.2 1007.48  34
  -5   0   3 17706.2 1066.66  36
  -5   0   2-34.7316 95.0951  26
  -5   0   2 198.507 166.042  35
  -5   0   2 155.175 143.817  36
  -5   0   2-38.3871 85.8174  34
  -5   0   1 48530.5 1909.06  48
  -5   0   1 51557.9 2007.19  34
  -5   0   1 47861.4 1894.15  26
  -5   0   1 49553.8 1958.58  25
  -5   0   1 51538.9 2010.77   9
  -5   0   0 67.7602 84.7075  48
  -5   0   0 78.5115 107.502   8
  -5   0   0 38.4426 105.276   9
  -5   0   0 148.651 137.786  34
  -5   0   0 204.814 137.377  28
  -5   0   0 297.880 143.299  26
  -5   0   0 36.1474 70.0160  25
  -5   0  -1 350.782 152.149  48
  -5   0  -1 651.320 213.628   8
  -5   0  -1 320.128 161.546   9
  -5   0  -1 422.250 182.282  34
  -5   0  -1 113.877 134.504  33
  -5   0  -1 253.145 156.694  28
  -5   0  -1 552.405 172.842  30
  -5   0  -1 476.027 165.933  26
  -5   0  -1 789.005 214.346  25
  -5   0  -2-37.5068 83.8517  49
  -5   0  -2 43.7835 129.484   8
  -5   0  -2 86.1935 136.253   9
  -5   0  -2 278.823 160.530  33
  -5   0  -2-37.1171 101.628  30
  -5   0  -2 314.967 159.045  28
  -5   0  -2 36.0037 69.7095  26
  -5   0  -2 111.966 117.997  19
  -5   0  -2 40.4841 101.189  25
  -5   0  -3 47140.8 1965.56  19
  -5   0  -3 43645.3 1938.21  23
  -5   0  -3 45225.7 1960.49  49
  -5   0  -3 52118.8 2091.83  44
  -5   0  -3 49020.4 2123.57   8
  -5   0  -3 50044.5 2029.90  33
  -5   0  -3 45260.8 2002.71  25
  -5   0  -3 48536.7 2111.96  28
  -5   0  -3 48110.0 2081.89   9
  -5   0  -4 297.095 166.045  44
  -5   0  -4-44.1970 148.210  33
  -5   0  -4-45.4055 101.513  23
  -5   0  -4 85.1771 134.650  19
  -5   0  -4 50.8244 98.4056  25
  -5   0  -4 54.2435 121.269  28
  -5   0  -4 54.4651 105.454   8
  -5   0  -4 106.101 118.603   9
  -5   0  -5 149827. 5090.18   8
  -5   0  -5 136296. 4901.91  25
  -5   0  -5 151804. 4772.45  19
  -5   0  -5 151816. 4846.86  23
  -5   0  -5 165437. 4893.23  33
  -5   0  -5 151175. 5056.75  28
  -5   0  -5 151987. 5051.91   9
  -5   0  -6 64.6104 144.445  28
  -5   0  -6 1290.74 364.165   8
  -5   0  -6-64.7715 204.780   9
  -5   0  -6 150.942 177.848  23
  -5   0  -6 93.3194 164.932  19
  -5   0  -6 959.413 303.321  25
  -5   0  -7 57465.3 2804.46   8
  -5   0  -7 65846.4 2861.32  28
  -5   0  -7 58512.9 2773.69   9
  -5   0  -7 64963.7 2553.56  19
  -5   0  -7 70629.4 2672.97  23
  -5   0  -8 131.782 180.407  28
  -5   0  -8-146.155 231.034   8
  -5   0  -8 67.9662 169.875   9
  -5   0  -9 136.986 187.685   8
  -5   0  -9 628.062 253.232   9
  -5   0 -10 58.8256 147.034   8
  -5   0 -10 52.9621 118.405   9
  -5   0 -11 319.673 169.566   8
  -5   0 -11 479.556 194.941   9
  -5   0 -12 31.2239 85.4923   8
  -5  -1  13 85.2605 89.8506  32
  -5   1  13-26.2722 77.6954  32
  -5  -1  12 7536.79 691.100  32
  -5   1  12 9005.81 724.288  32
  -5   1  11 624.361 253.864  32
  -5  -1  11 441.292 204.945  32
  -5   1  11 575.369 226.844  55
  -5  -1  11 627.325 248.283  55
  -5   1  10 6698.13 781.447  55
  -5  -1  10 5050.56 688.888  55
  -5   1  10 5122.23 683.261  32
  -5  -1  10 6284.40 769.701  32
  -5   1   9 1352.67 379.717  32
  -5  -1   9 1648.85 454.733  32
  -5   1   9 1948.22 451.996  55
  -5  -1   9 1194.09 349.673  55
  -5   1   8 2556.55 527.797  32
  -5  -1   8 2638.32 534.810  32
  -5   1   8 2563.99 531.883  55
  -5  -1   8 2786.51 528.354  55
  -5   1   7 5751.68 717.355  46
  -5  -1   7 5874.39 709.451  46
  -5   1   7 4900.24 672.876  29
  -5  -1   7 3733.63 619.206  32
  -5   1   7 6259.38 750.314  55
  -5  -1   7 7143.07 787.998  55
  -5   1   7 5220.49 714.220  32
  -5   1   6 21134.6 1340.84  46
  -5  -1   6 19044.5 1269.59  46
  -5   1   6 16065.5 1233.46  29
  -5   1   6 19946.1 1328.59  55
  -5  -1   6 22860.0 1393.02  55
  -5   1   6 19207.6 1297.45  35
  -5   1   6 17802.8 1309.69  32
  -5  -1   6 17692.5 1317.05  32
  -5   1   5 1155.89 321.206  29
  -5   1   5 1232.81 320.900  32
  -5   1   5 1393.00 325.747  46
  -5  -1   5 1170.74 290.201  46
  -5  -1   5 1184.04 330.971  35
  -5   1   5 1579.90 361.632  35
  -5   1   4 11788.1 942.874  29
  -5  -1   4 12342.5 890.639  49
  -5  -1   4 13169.7 973.887  35
  -5   1   4 12453.6 925.290  35
  -5  -1   4 12916.3 952.005  36
  -5   1   4 11912.0 943.820  32
  -5   1   4 12779.6 939.925  36
  -5   1   3 792.660 251.668  36
  -5  -1   3 918.965 263.930  35
  -5   1   3 714.315 235.420  35
  -5  -1   3 584.729 190.653  34
  -5  -1   3 1143.49 280.551  36
  -5   1   3 611.558 224.368  31
  -5  -1   3 560.829 201.112  26
  -5  -1   3 503.592 184.454  49
  -5  -1   2 941.990 249.274  36
  -5   1   2 849.842 229.671  36
  -5  -1   2 1213.28 286.858  35
  -5   1   2 904.089 245.747  35
  -5  -1   2 900.472 234.669  34
  -5   1   2 714.240 213.990  34
  -5   1   2 852.031 241.110   9
  -5  -1   2 984.322 253.894   9
  -5   1   2 1517.96 276.376  26
  -5  -1   2 1200.44 259.841  26
  -5  -1   2 794.176 210.964  49
  -5  -1   1 32204.6 1461.41  49
  -5   1   1 31989.1 1448.46  48
  -5  -1   1 32058.0 1448.07  48
  -5  -1   1 33450.4 1514.39  34
  -5   1   1 34533.8 1550.61  34
  -5  -1   1 31835.3 1454.04  26
  -5  -1   1 35023.3 1524.09  25
  -5   1   1 35274.7 1524.36  25
  -5   1   1 31613.0 1422.88  26
  -5   1   1 35413.6 1564.23   9
  -5  -1   1 33911.0 1537.27   9
  -5  -1   0 19285.1 1080.75  49
  -5   1   0 21950.9 1125.31  48
  -5  -1   0 19666.4 1077.55  48
  -5   1   0 23552.0 1217.69   8
  -5  -1   0 21455.7 1182.52   8
  -5  -1   0 27993.2 1294.32  34
  -5   1   0 20815.3 1148.20  34
  -5   1   0 22965.8 1192.99  33
  -5   1   0 18863.8 1033.71  26
  -5   1   0 19866.6 1171.81  28
  -5  -1   0 25548.9 1198.03  26
  -5  -1   0 21874.0 1149.70  25
  -5  -1   0 22659.9 1227.62  28
  -5   1   0 22118.3 1151.50  25
  -5   1   0 20221.8 1096.63  30
  -5   1   0 22326.2 1189.60   9
  -5  -1   0 21116.7 1161.50   9
  -5  -1  -1 10941.1 783.471  49
  -5   1  -1 12853.3 835.697  48
  -5  -1  -1 11894.9 803.805  48
  -5   1  -1 12276.2 865.671   8
  -5  -1  -1 12072.0 865.221   8
  -5   1  -1 13409.5 874.847  34
  -5  -1  -1 12326.7 855.136  33
  -5   1  -1 11929.5 841.140  33
  -5  -1  -1 11671.7 818.889  25
  -5   1  -1 12077.7 825.399  25
  -5  -1  -1 11907.0 809.517  26
  -5   1  -1 12777.9 902.858  28
  -5   1  -1 12136.4 811.678  30
  -5  -1  -1 13147.2 904.482  28
  -5   1  -1 11608.8 832.673   9
  -5  -1  -1 12423.0 868.562   9
  -5   1  -2 34375.4 1616.21   9
  -5  -1  -2 36104.6 1674.60   9
  -5  -1  -2 33558.7 1575.88  51
  -5  -1  -2 35072.9 1579.29  49
  -5   1  -2 33369.6 1620.64   8
  -5  -1  -2 36214.6 1674.56   8
  -5  -1  -2 34356.3 1602.34  33
  -5   1  -2 35257.0 1602.83  33
  -5  -1  -2 31613.7 1526.21  26
  -5   1  -2 33189.1 1577.00  25
  -5   1  -2 37616.6 1728.92  28
  -5  -1  -2 34703.4 1604.19  25
  -5   1  -2 36471.1 1590.26  30
  -5  -1  -2 37351.3 1692.48  28
  -5  -1  -2 32337.1 1522.03  19
  -5   1  -2 32473.8 1529.85  19
  -5  -1  -3 2749.30 414.801  51
  -5  -1  -3 2151.49 372.502  49
  -5  -1  -3 2519.94 403.870  44
  -5   1  -3 1727.29 352.032   8
  -5  -1  -3 1651.57 347.918   8
  -5   1  -3 2257.18 396.096   9
  -5  -1  -3 2396.64 420.095   9
  -5   1  -3 2241.75 372.527  33
  -5  -1  -3 3449.29 468.110  33
  -5   1  -3 2492.77 429.184  28
  -5  -1  -3 2300.86 373.122  26
  -5   1  -3 2185.45 370.079  30
  -5   1  -3 2396.65 386.758  23
  -5   1  -3 2218.43 367.759  19
  -5  -1  -3 2661.47 404.508  19
  -5  -1  -3 2388.54 394.178  25
  -5   1  -3 1870.49 352.916  25
  -5  -1  -4 1308.18 310.239  49
  -5  -1  -4 1244.45 311.074  44
  -5   1  -4 917.007 290.533   8
  -5  -1  -4 1087.61 311.224   8
  -5   1  -4 1068.21 296.785   9
  -5  -1  -4 1373.93 348.639   9
  -5  -1  -4 1103.87 301.101  33
  -5   1  -4 996.052 270.990  33
  -5  -1  -4 1463.53 313.466  26
  -5   1  -4 1021.61 292.083  28
  -5  -1  -4 1404.07 317.417  23
  -5   1  -4 1298.71 299.158  23
  -5  -1  -4 1682.34 338.696  19
  -5   1  -4 1449.45 317.340  19
  -5   1  -4 755.434 240.494  25
  -5  -1  -4 862.555 267.504  25
  -5  -1  -5 866.399 278.107  44
  -5   1  -5 862.127 264.318  33
  -5  -1  -5 528.695 215.846  23
  -5  -1  -5 777.777 256.498  19
  -5   1  -5 591.938 234.803  23
  -5   1  -5 712.016 244.523  19
  -5   1  -5 1765.70 377.193  25
  -5  -1  -5 798.912 263.772  25
  -5   1  -5 694.298 273.992  28
  -5   1  -5 1094.09 326.459   8
  -5  -1  -5 853.275 297.642   8
  -5   1  -5 842.337 274.351   9
  -5  -1  -5 1478.60 371.392   9
  -5   1  -6 28077.8 1730.46   8
  -5  -1  -6 29730.4 1769.21   8
  -5  -1  -6 30471.4 1568.46  19
  -5   1  -6 24811.9 1608.01  25
  -5  -1  -6 22999.3 1559.88  25
  -5   1  -6 31382.7 1556.77  19
  -5   1  -6 32447.6 1645.41  23
  -5   1  -6 32413.0 1599.23  33
  -5   1  -6 28400.8 1756.09  28
  -5  -1  -6 29228.6 1761.94   9
  -5   1  -6 30030.5 1717.83   9
  -5   1  -7 6466.37 817.138   8
  -5  -1  -7 5339.65 749.031   8
  -5   1  -7 7045.67 837.156  28
  -5  -1  -7 5213.82 734.160   9
  -5   1  -7 5736.64 731.736   9
  -5   1  -7 6957.81 678.918  19
  -5   1  -7 6343.87 691.429  23
  -5   1  -8 24992.7 1692.97   8
  -5  -1  -8 25933.0 1709.15   8
  -5   1  -8 28935.8 1776.44  28
  -5  -1  -8 24049.6 1654.37   9
  -5   1  -8 28113.0 1681.58   9
  -5   1  -8 29443.0 1479.33  19
  -5   1  -8 30908.1 1578.88  23
  -5   1  -9 64.8906 162.193  28
  -5   1  -9-67.8142 227.404   8
  -5  -1  -9-66.6736 182.554   8
  -5   1  -9 57.7938 129.207   9
  -5  -1  -9-131.564 180.112   9
  -5   1  -9-90.2211 151.275  23
  -5   1 -10 2208.36 439.649   8
  -5  -1 -10 2568.69 476.772   8
  -5  -1 -10 2391.22 452.019   9
  -5   1 -10 2381.12 440.086  28
  -5  -1 -11 6383.56 627.505   9
  -5   1 -11 6289.68 645.137   8
  -5  -1 -11 6803.14 657.661   8
  -5   1 -12 243.701 131.877   8
  -5  -1 -12-30.0436 106.198   8
  -5  -1 -12 27.7708 82.1318   9
  -5  -2  13 2330.74 283.696  49
  -5   2  13 2081.93 282.960  20
  -5  -2  13 2571.19 323.316  32
  -5   2  13 2450.60 295.369  32
  -5  -2  12 6678.62 639.069  32
  -5   2  12 6818.90 611.332  32
  -5   2  11 244.138 172.621  32
  -5  -2  11 54.9152 150.391  32
  -5   2  10 15272.3 1162.60  55
  -5  -2  10 16494.2 1202.89  55
  -5   2  10 17250.1 1220.81  32
  -5  -2  10 14050.8 1178.02  32
  -5  -2   9 23027.5 1613.78  32
  -5   2   9 24037.2 1567.05  32
  -5   2   9 28221.4 1679.82  55
  -5  -2   9 28170.5 1658.69  55
  -5   2   9 24312.0 1594.36  29
  -5  -2   8 35666.7 2125.07  32
  -5   2   8 42623.3 2194.67  32
  -5   2   8 37101.5 2112.24  29
  -5   2   8 44059.1 2204.09  55
  -5  -2   8 48250.4 2240.13  55
  -5  -2   7 15888.4 1299.57  32
  -5   2   7 16223.8 1256.53  32
  -5   2   7 19225.9 1343.03  55
  -5  -2   7 19472.3 1320.80  55
  -5   2   7 14822.1 1245.10  29
  -5   2   7 17421.9 1259.67  46
  -5  -2   7 17931.3 1253.72  46
  -5   2   6 36469.2 1850.52  35
  -5   2   6 36057.5 1917.50  32
  -5  -2   6 36018.5 1858.32  56
  -5   2   6 33953.5 1793.75  46
  -5  -2   6 35367.2 1800.23  46
  -5   2   6 33929.7 1904.12  29
  -5   2   5 9748.72 902.852  32
  -5  -2   5 10927.7 955.394  35
  -5   2   5 11458.0 923.439  35
  -5   2   5 11344.7 986.138  29
  -5   2   5 11484.3 912.536  46
  -5  -2   5 11551.5 900.441  46
  -5  -2   4 72704.9 2779.11  49
  -5  -2   4 83344.0 2991.38  35
  -5   2   4 71443.9 2785.18  35
  -5  -2   4 79036.1 2909.05  36
  -5   2   4 78226.8 2869.64  36
  -5   2   4 74730.1 2894.73  32
  -5   2   4 74622.8 2961.44  29
  -5  -2   4 75586.9 2771.13  24
  -5  -2   3 1899.28 353.945  36
  -5   2   3 1719.03 330.933  36
  -5  -2   3 1536.54 337.892  35
  -5   2   3 2374.73 383.656  35
  -5  -2   3 1518.69 307.783  24
  -5   2   3 1721.86 353.592  32
  -5   2   3 1880.29 365.079  31
  -5  -2   3 1637.73 304.163  26
  -5  -2   3 1942.71 347.275  49
  -5  -2   2 136046. 4180.33   9
  -5  -2   2 130024. 4113.92  49
  -5   2   2 134635. 4163.70  36
  -5  -2   2 135173. 4229.33  35
  -5   2   2 132333. 4213.04  34
  -5  -2   2 137488. 4208.90  36
  -5   2   2 130767. 4302.83  31
  -5  -2   2 123120. 4049.71  26
  -5  -2   2 132312. 4116.45  24
  -5  -2   1-36.4625 115.317  49
  -5   2   1 343.574 138.499  48
  -5  -2   1 101.457 100.060  48
  -5   2   1 316.928 165.713   9
  -5  -2   1 76.6439 121.194   9
  -5  -2   1 483.522 176.410  34
  -5   2   1 38.9038 106.561  34
  -5   2   1 136.181 152.248  31
  -5  -2   1 215.254 126.845  26
  -5  -2   1 108.951 107.445  24
  -5   2   0 151365. 4625.48   9
  -5  -2   0 155235. 4645.26   9
  -5  -2   0 143658. 4531.83  49
  -5   2   0 145587. 4497.26  48
  -5  -2   0 146737. 4490.98  48
  -5  -2   0 149056. 4645.73   8
  -5   2   0 150991. 4651.58  33
  -5   2   0 157727. 4638.51  34
  -5  -2   0 153201. 4589.15  25
  -5  -2   0 144296. 4534.48  26
  -5   2   0 154528. 4579.88  30
  -5   2   0 154077. 4780.18  31
  -5   2   0 152641. 4565.79  25
  -5   2   0 155865. 4709.32  28
  -5  -2   0 149903. 4571.60  24
  -5   2  -1 3632.60 453.558   9
  -5  -2  -1 4118.18 494.315   9
  -5  -2  -1 3573.68 454.378  51
  -5  -2  -1 3185.94 429.323  50
  -5  -2  -1 2702.75 391.354  49
  -5   2  -1 2933.27 398.637  48
  -5  -2  -1 3003.41 401.821  48
  -5   2  -1 4209.58 491.921   8
  -5  -2  -1 3436.94 458.861   8
  -5   2  -1 4219.65 487.996  34
  -5   2  -1 3098.28 427.806  33
  -5  -2  -1 4129.29 475.608  25
  -5   2  -1 3666.01 444.073  25
  -5  -2  -1 3464.48 438.370  26
  -5   2  -1 3573.83 479.703  28
  -5   2  -1 3313.57 429.951  30
  -5   2  -1 3368.12 475.655  31
  -5  -2  -1 2997.39 418.243  24
  -5   2  -2 5715.56 578.143   9
  -5  -2  -2 4449.33 534.510   9
  -5  -2  -2 3902.89 476.053  49
  -5  -2  -2 4282.36 517.969  51
  -5  -2  -2 4580.94 543.987  44
  -5   2  -2 4202.65 513.203   8
  -5  -2  -2 4152.74 518.754   8
  -5  -2  -2 4446.91 535.042  33
  -5   2  -2 3291.82 459.993  33
  -5  -2  -2 4406.10 508.027  25
  -5  -2  -2 3715.80 475.642  26
  -5   2  -2 4200.51 490.082  25
  -5   2  -2 4583.80 558.526  28
  -5   2  -2 3912.75 485.429  30
  -5   2  -2 4064.22 486.088  19
  -5   2  -3 108853. 3670.03   9
  -5  -2  -3 109412. 3783.09   9
  -5  -2  -3 108289. 3671.00  51
  -5  -2  -3 109311. 3661.74  49
  -5  -2  -3 116671. 3797.93  44
  -5   2  -3 107389. 3716.20   8
  -5  -2  -3 113830. 3790.79   8
  -5  -2  -3 110183. 3714.59  33
  -5   2  -3 112972. 3663.99  33
  -5   2  -3 107916. 3656.57  25
  -5  -2  -3 105738. 3653.31  25
  -5  -2  -3 104686. 3669.55  26
  -5   2  -3 113781. 3873.62  28
  -5   2  -3 116576. 3698.54  30
  -5  -2  -3 105816. 3604.20  19
  -5   2  -3 106036. 3594.12  19
  -5   2  -3 99526.7 3599.95  23
  -5  -2  -4 41043.9 1870.69  19
  -5   2  -4 40713.2 1843.22  19
  -5   2  -4 40317.2 1902.09  23
  -5  -2  -4 41752.8 1934.69  49
  -5  -2  -4 49282.9 2098.48  44
  -5   2  -4 41612.0 1990.96   8
  -5  -2  -4 45103.9 2060.51   8
  -5   2  -4 46100.7 1925.81  33
  -5   2  -4 39084.8 1905.55  25
  -5  -2  -4 40391.6 1923.13  25
  -5  -2  -4 39549.7 1936.89  26
  -5   2  -4 44480.1 2122.79  28
  -5   2  -4 42693.5 1942.86   9
  -5  -2  -4 41306.0 2029.58   9
  -5  -2  -5 46381.1 2046.38  19
  -5   2  -5 49197.3 2039.42  19
  -5   2  -5 44850.3 2071.89  23
  -5  -2  -5 50940.0 2203.65  44
  -5   2  -5 45002.7 2184.16   8
  -5  -2  -5 43333.7 2158.15   8
  -5   2  -5 53576.4 2101.13  33
  -5  -2  -5 42440.9 2078.02  25
  -5  -2  -5 42108.7 2092.31  26
  -5   2  -5 40563.2 2051.96  25
  -5   2  -5 43051.5 2224.12  28
  -5  -2  -5 44032.1 2213.35   9
  -5   2  -6 30449.8 1770.58  25
  -5  -2  -6 28351.0 1715.56  25
  -5   2  -6 36445.1 1686.42  19
  -5   2  -6 34534.8 1753.40  23
  -5   2  -6 32503.7 1859.20   8
  -5  -2  -6 31184.5 1819.23   8
  -5   2  -6 31119.7 1900.52  28
  -5  -2  -6 31225.9 1868.15   9
  -5   2  -7 5818.98 783.601   8
  -5  -2  -7 5251.72 729.324   8
  -5   2  -7 5412.16 787.732  28
  -5  -2  -7 4951.26 723.795   9
  -5   2  -7 6831.27 673.212  19
  -5   2  -7 6417.59 695.506  23
  -5   2  -8 2297.57 515.282  28
  -5   2  -8 2986.13 569.264   8
  -5  -2  -8 2507.01 523.749   8
  -5  -2  -8 2959.25 557.343   9
  -5   2  -8 2765.83 471.944  23
  -5   2  -8 3229.37 460.143  19
  -5   2  -9 676.059 312.192  28
  -5   2  -9 774.965 306.888   8
  -5  -2  -9 877.084 321.503   8
  -5  -2  -9 464.696 268.264   9
  -5   2  -9 1359.76 317.000  23
  -5  -2 -10 27497.4 1606.22   9
  -5   2 -10 30217.1 1652.17   8
  -5  -2 -10 31276.1 1654.54   8
  -5   2 -10 31355.6 1696.83  28
  -5  -2 -11 5006.58 556.584   9
  -5   2 -11 4605.49 537.504   8
  -5  -2 -11 5321.64 569.576   8
  -5   2 -11 5176.51 562.230  28
  -5  -2 -12 27449.4 1219.09   9
  -5   2 -12 28788.9 1227.95  28
  -5   2 -12 27764.7 1222.83   8
  -5  -2 -12 28288.3 1217.22   8
  -5  -3  13 2016.33 259.016  49
  -5   3  13 1962.06 269.260  20
  -5  -3  13 2438.44 306.219  32
  -5   3  12 1187.28 258.107  32
  -5  -3  12 1975.05 346.854  32
  -5   3  12 1630.55 294.431  20
  -5  -3  11 20156.0 1293.47  32
  -5   3  11 20117.6 1206.65  32
  -5   3  11 21697.9 1282.82  29
  -5  -3  10 6555.18 785.839  32
  -5   3  10 7289.31 754.784  32
  -5   3  10 7048.14 793.716  29
  -5   3   9-70.1633 192.102  29
  -5   3   9 183.741 181.126  32
  -5  -3   9 71.6363 211.850  32
  -5  -3   8 63.2004 157.992  56
  -5   3   8 148.125 185.135  29
  -5   3   8 128.525 215.512  32
  -5  -3   8 222.020 233.992  32
  -5   3   7 67924.9 2898.51  32
  -5  -3   7 71267.6 2949.15  56
  -5  -3   6 61.4007 137.314  56
  -5   3   6 303.613 203.654  32
  -5   3   5 59443.7 2557.59  32
  -5   3   5 58668.6 2640.86  29
  -5  -3   5 60559.9 2589.93  56
  -5  -3   4 504.072 192.240  49
  -5   3   4 656.369 240.617  36
  -5  -3   4 520.044 266.801  35
  -5   3   4 584.529 213.758  35
  -5  -3   4 668.143 226.820  50
  -5   3   4 790.114 275.381  29
  -5   3   4 777.383 259.499  32
  -5  -3   4 531.173 216.188  24
  -5   3   3 84479.3 3015.03  35
  -5   3   3 83563.8 3134.72  32
  -5   3   3 89831.0 3074.59  36
  -5  -3   3 85649.3 3036.17  49
  -5  -3   3 85326.8 3069.96  50
  -5   3   3 90800.4 3247.56  29
  -5   3   3 87530.8 3179.51  31
  -5  -3   3 82359.6 2945.33  26
  -5  -3   3 88981.0 3059.95  24
  -5   3   2 21964.6 1211.41  35
  -5   3   2 24120.7 1321.33  32
  -5  -3   2 23873.8 1252.54  49
  -5  -3   2 23556.1 1274.66  50
  -5  -3   2 23963.9 1233.50  26
  -5   3   2 23269.7 1360.33  31
  -5  -3   2 24089.8 1266.01  24
  -5   3   1 26938.9 1366.23   9
  -5   3   1 24339.8 1352.45  33
  -5   3   1 27019.9 1362.96  34
  -5  -3   1 26288.1 1321.99  49
  -5  -3   1 24928.3 1316.28  50
  -5  -3   1 26268.2 1306.70  26
  -5   3   1 27563.0 1482.39  31
  -5  -3   1 28311.2 1370.27  24
  -5   3   0 14806.0 953.929   9
  -5   3   0 14012.7 966.398  33
  -5   3   0 17054.4 1002.38  34
  -5  -3   0 13635.1 931.691  50
  -5  -3   0 15002.5 977.454  51
  -5  -3   0 14078.8 919.557  49
  -5  -3   0 14771.1 942.976  26
  -5  -3   0 14411.4 918.355  25
  -5   3   0 14795.2 911.004  25
  -5   3   0 15932.5 1077.53  31
  -5   3   0 15322.1 992.437  28
  -5   3   0 15202.8 949.202  30
  -5  -3   0 14586.3 954.928  24
  -5  -3  -1 136075. 4226.68   9
  -5  -3  -1 129549. 4190.08  51
  -5  -3  -1 131520. 4187.63  50
  -5  -3  -1 127831. 4123.34  49
  -5   3  -1 129805. 4208.00  33
  -5   3  -1 140193. 4189.44  34
  -5  -3  -1 132300. 4127.47  25
  -5   3  -1 126944. 4070.59  25
  -5  -3  -1 124890. 4146.37  26
  -5   3  -1 132141. 4336.99  31
  -5   3  -1 136000. 4280.22  28
  -5   3  -1 133800. 4147.46  30
  -5   3  -1 133840. 4306.02  21
  -5  -3  -1 129827. 4192.49  24
  -5  -3  -2 4561.27 549.659  51
  -5  -3  -2 5585.38 580.684  49
  -5  -3  -2 5371.10 618.531  44
  -5   3  -2 5700.06 597.575   8
  -5   3  -2 5731.81 597.380  33
  -5  -3  -2 5181.83 581.086  26
  -5  -3  -2 6236.80 602.630  25
  -5   3  -2 5706.24 570.795  25
  -5   3  -2 5869.31 643.972  28
  -5   3  -2 6157.61 605.061  30
  -5  -3  -2 5197.88 588.058   9
  -5  -3  -3 138445. 4502.85   9
  -5  -3  -3 132504. 4367.62  51
  -5  -3  -3 138138. 4388.79  49
  -5  -3  -3 149291. 4597.35  44
  -5   3  -3 139077. 4407.83   8
  -5   3  -3 139764. 4367.07  33
  -5   3  -3 131665. 4294.57  25
  -5  -3  -3 135629. 4347.05  25
  -5  -3  -3 124068. 4372.69  26
  -5   3  -3 135711. 4537.68  28
  -5   3  -3 143997. 4375.72  30
  -5   3  -3 132780. 4409.08  22
  -5   3  -3 128917. 4291.50  19
  -5  -3  -4 1116.68 293.171  51
  -5  -3  -4 1122.85 294.781  49
  -5  -3  -4 962.850 281.409  44
  -5   3  -4 714.611 249.783   8
  -5  -3  -4 576.188 235.352   8
  -5  -3  -4 798.232 271.388   9
  -5   3  -4 1454.61 334.975  33
  -5   3  -4 1321.32 355.994  28
  -5  -3  -4 1261.60 319.434  26
  -5   3  -4 611.583 236.033  23
  -5   3  -4 1519.77 340.544  22
  -5   3  -4 890.829 269.119  19
  -5   3  -4 952.687 267.235  25
  -5   3  -5 26487.8 1418.09  19
  -5   3  -5 26487.8 1512.60  23
  -5  -3  -5 28143.6 1577.77  44
  -5   3  -5 27456.5 1422.48  33
  -5  -3  -5 22597.3 1492.67  26
  -5   3  -5 25749.6 1639.70  28
  -5  -3  -5 25379.7 1592.63   9
  -5   3  -5 25982.1 1525.43   8
  -5  -3  -5 27511.2 1580.60   8
  -5   3  -6 14471.9 993.845  19
  -5   3  -6 14550.6 1077.44  23
  -5   3  -6 11315.1 1112.88  28
  -5  -3  -6 13428.4 1165.21   9
  -5   3  -6 12285.1 1058.70   8
  -5  -3  -6 13484.3 1102.26   8
  -5   3  -7 8175.47 728.236  19
  -5   3  -7 8900.60 821.107  23
  -5   3  -7 5869.95 804.920  28
  -5  -3  -7 6060.38 797.209   9
  -5   3  -7 6543.30 782.811   8
  -5  -3  -7 7194.47 805.357   8
  -5   3  -8 74.7459 167.105  28
  -5   3  -8 101.472 150.052  23
  -5   3  -8 64.1638 160.380   8
  -5  -3  -8 62.2919 155.702   8
  -5  -3  -8 70.8088 223.869   9
  -5   3  -9 6946.64 677.607  23
  -5   3  -9 7109.84 839.928  28
  -5  -3  -9 7285.00 823.782   9
  -5   3  -9 6712.46 764.179   8
  -5  -3  -9 7032.38 772.091   8
  -5   3 -10 4920.43 521.320  23
  -5   3 -10 4092.98 584.613  28
  -5   3 -10 4279.64 565.881   8
  -5  -3 -10 5103.67 598.180   8
   5   3  10 3950.33 524.616  11
  -5  -3 -10 4300.83 586.565   9
  -5   3 -11 1329.53 295.150  28
  -5   3 -11 1210.47 276.571   8
  -5  -3 -11 812.882 228.793   8
  -5  -3 -11 1779.60 336.532   9
   5  -3  12 8879.71 569.585  56
  -5   3 -12 10884.9 666.362  28
  -5  -3 -12 10502.5 654.470   9
  -5  -4  12 18216.7 1016.47  32
  -5  -4  12 17820.4 964.042  49
  -5   4  12 16740.3 952.306  29
  -5   4  12 16344.2 949.052  20
  -5   4  11 6109.04 660.005  29
  -5   4  11 5750.89 595.263  32
  -5  -4  11 7274.10 709.101  32
  -5   4  11 5856.07 621.999  20
  -5  -4  10 454.271 218.905  56
  -5   4  10 537.877 233.223  20
  -5   4  10 733.742 298.203  29
  -5   4  10 503.263 239.023  32
  -5  -4  10 546.171 235.346  32
  -5   4   9 354.847 224.513  29
  -5   4   9 287.427 192.932  32
  -5  -4   9 206.101 188.269  32
  -5  -4   9 601.452 260.496  56
  -5   4   8 23056.2 1471.52  32
  -5  -4   8 24552.7 1554.77  56
  -5   4   7 303.332 239.923  29
  -5   4   7 435.355 269.397  32
  -5  -4   7 400.669 236.218  56
  -5   4   6 12860.4 1076.91  32
  -5  -4   6 13583.0 1130.64  56
  -5   4   6 12294.9 1136.44  29
  -5   4   6 13550.9 1081.64  20
  -5   4   5 7569.09 795.231  32
  -5  -4   5 6818.66 769.220  56
  -5  -4   5 8319.83 767.051  49
  -5   4   5 6648.10 803.495  29
  -5   4   5 5509.60 675.326  20
  -5   4   4 73660.2 2881.81  32
  -5  -4   4 72132.8 2822.11  50
  -5  -4   4 72874.4 2775.00  49
  -5   4   4 73724.9 2978.90  29
  -5   4   4 68019.8 2779.66  20
  -5  -4   4 75641.6 2805.42  24
  -5   4   3 6654.52 723.178  10
  -5  -4   3 5315.02 579.619  49
  -5  -4   3 4142.56 541.016  50
  -5   4   3 5490.04 628.900  32
  -5   4   3 5670.78 666.304  29
  -5   4   3 4796.64 627.098  31
  -5  -4   3 4781.62 527.325  26
  -5  -4   3 5100.41 576.943  24
  -5   4   2 10803.2 902.879  47
  -5  -4   2 10884.4 822.219  49
  -5  -4   2 10683.8 840.875  50
  -5   4   2 9467.38 834.602  33
  -5   4   2 12351.0 914.585  32
  -5  -4   2 10690.2 793.839  26
  -5   4   2 11376.9 951.594  31
  -5  -4   2 10891.7 832.492  24
  -5   4   1 102.447 114.514  47
  -5  -4   1 80.0630 118.389  49
  -5  -4   1 43.1714 118.204  50
  -5   4   1-44.5505 131.752  32
  -5   4   1 82.5917 122.127  34
  -5   4   1 192.197 151.909  33
  -5  -4   1-78.4780 107.437  26
  -5   4   1 160.070 168.689  31
  -5  -4   1 294.366 162.829  24
  -5   4   0 102894. 3549.15  47
  -5  -4   0 98434.6 3373.22  50
  -5  -4   0 91964.8 3266.24  49
  -5   4   0 96834.9 3429.04  33
  -5  -4   0 96573.2 3306.76  26
  -5   4   0 97618.2 3350.67  28
  -5   4   0 98871.4 3305.87  30
  -5   4   0 99394.3 3566.24  31
  -5  -4   0 103094. 3404.06  24
  -5   4  -1 4408.75 553.924  47
  -5  -4  -1 3967.13 512.527  51
  -5  -4  -1 4841.99 535.624  49
  -5  -4  -1 4083.64 516.389  50
  -5   4  -1 4929.53 569.405  33
  -5  -4  -1 4477.53 531.815  26
  -5   4  -1 4169.45 572.717  31
  -5   4  -1 4427.65 544.244  28
  -5   4  -1 5167.84 545.929  30
  -5   4  -1 3488.16 506.357  21
  -5  -4  -1 3987.55 518.490  24
  -5  -4  -2 3017.13 438.259  49
  -5  -4  -2 2754.16 437.005  51
  -5   4  -2 2403.00 407.270  33
  -5   4  -2 2195.91 378.777  30
  -5   4  -2 3010.67 455.346  28
  -5  -4  -2 2175.42 390.076  26
  -5   4  -2 3007.84 477.615  21
  -5  -4  -3 1479.09 329.998  49
  -5  -4  -3 1875.61 402.266  44
  -5  -4  -3 2089.25 392.737  51
  -5   4  -3 1532.16 333.506  33
  -5   4  -3 1776.25 387.993  28
  -5  -4  -3 1772.71 366.861  26
  -5   4  -3 1757.46 350.315  30
  -5  -4  -4 70822.4 2882.65   9
  -5  -4  -4 75842.1 2816.42  51
  -5  -4  -4 73850.2 2819.46  49
  -5  -4  -4 80240.7 3004.55  44
  -5   4  -4 73572.7 2714.24  33
  -5  -4  -4 63939.2 2801.44  26
  -5   4  -4 68240.7 2905.39  28
  -5   4  -4 73478.8 2867.29  22
  -5   4  -4 68570.0 2687.51  19
  -5   4  -4 64060.2 2756.35  23
  -5  -4  -5 1065.26 329.534   9
  -5   4  -5 1068.71 351.135  28
  -5  -4  -5 1317.87 344.609  26
  -5  -4  -5 1207.21 346.988  44
  -5   4  -5 1014.77 303.308  23
  -5   4  -5 767.871 275.383  22
  -5   4  -5 1074.89 291.990  19
  -5   4  -6 19940.8 1203.83  19
  -5   4  -6 21109.7 1350.63  23
  -5  -4  -6 18730.9 1387.53   9
  -5   4  -6 19012.0 1443.16  28
  -5   4  -7 9521.09 785.301  19
  -5   4  -7 11121.3 936.532  23
  -5  -4  -7 9559.64 986.206   9
  -5   4  -7 8140.83 940.548  28
  -5   4  -8 29243.2 1547.16  23
  -5  -4  -8 25592.8 1641.76   9
  -5   4  -8 25354.5 1691.53  28
  -5   4  -9 15016.8 1014.09  23
  -5  -4  -9 14843.7 1150.98   9
   5   4   9 15772.0 1118.85  11
  -5   4  -9 13831.4 1148.44  28
  -5   4 -10 27548.9 1343.01  23
  -5   4 -10 29196.2 1599.88  28
   5   4  10 29066.4 1456.36  11
  -5  -4 -10 30606.0 1577.68   9
  -5   4 -11-38.7305 149.965  28
  -5  -4 -11 109.481 141.304   9
   5  -4  11 130.456 126.282  56
  -5   4 -12 46473.5 1597.68  28
  -5  -4 -12 44142.0 1564.88   9
  -5  -5  12 17632.9 929.236  32
  -5  -5  12 15553.9 846.943  50
  -5  -5  12 15499.2 851.209  49
  -5   5  12 17089.3 912.458  29
  -5   5  12 16093.4 881.339  20
  -5  -5  11 9820.81 801.496  32
  -5  -5  11 9232.87 728.446  49
  -5   5  11 10718.9 843.131  29
  -5   5  11 8933.75 736.675  20
  -5   5  10 21377.3 1223.46  32
  -5  -5  10 20258.1 1251.65  56
  -5   5  10 19175.4 1314.96  29
  -5   5  10 18837.0 1218.03  20
  -5   5   9 8959.09 836.078  32
  -5  -5   9 9946.66 924.768  56
  -5   5   9 10426.5 914.182  20
  -5   5   9 8266.60 920.581  29
  -5  -5   8 4465.02 649.376  56
  -5   5   8 2698.56 568.176  29
  -5   5   8 3202.41 531.255  32
  -5   5   8 3468.70 567.039  20
  -5   5   7 59547.5 2568.78  32
  -5  -5   7 60096.7 2682.11  56
  -5   5   7 50184.1 2631.12  29
  -5   5   7 53561.4 2499.84  20
  -5   5   6 67482.9 2799.14  32
  -5  -5   6 65463.3 2864.82  56
  -5  -5   6 66610.3 2688.81  49
  -5   5   6 57941.3 2840.96  29
  -5   5   6 64709.6 2756.60  20
  -5   5   5 9932.46 926.455  32
  -5  -5   5 8962.84 903.050  56
  -5  -5   5 8836.47 806.645  49
  -5   5   5 10573.9 1010.37  29
  -5   5   5 11080.8 946.583  20
  -5   5   4 43561.5 2266.78  10
  -5  -5   4 46652.7 2071.51  49
  -5  -5   4 47530.7 2168.12  50
  -5   5   4 46732.1 2207.47  32
  -5   5   4 52508.5 2360.80  29
  -5   5   4 50874.0 2306.78  31
  -5   5   4 47671.3 2169.35  20
  -5  -5   4 49536.7 2154.38  24
  -5   5   3 614.038 257.342  10
  -5   5   3 669.485 257.652  47
  -5  -5   3 717.474 224.768  49
  -5  -5   3 448.630 201.576  50
  -5   5   3 840.423 263.090  32
  -5   5   3 872.296 286.307  29
  -5   5   3 711.584 304.192  31
  -5   5   3 733.111 244.872  20
  -5  -5   3 659.225 235.963  24
  -5   5   2 7589.01 804.839  10
  -5  -5   2 8094.48 709.012  49
  -5  -5   2 8254.56 750.185  50
  -5   5   2 7865.52 796.207  33
  -5   5   2 9523.29 824.679  32
  -5   5   2 7960.31 803.535  47
  -5   5   2 8958.73 877.391  31
  -5  -5   2 8508.81 706.568  26
  -5  -5   2 6978.56 697.747  24
  -5   5   2 8048.22 739.340  20
  -5  -5   1 10790.3 821.472  49
  -5  -5   1 10008.8 831.979  50
  -5   5   1 10917.6 953.827  47
  -5   5   1 12475.9 942.275  32
  -5   5   1 11729.6 951.694  33
  -5   5   1 11231.3 1006.21  31
  -5  -5   1 12213.8 856.171  26
  -5  -5   1 12144.5 898.068  24
  -5  -5   0 30000.8 1533.29  50
  -5  -5   0 29807.0 1467.37  49
  -5   5   0 31036.5 1681.10  47
   5  -5   0 26894.3 1394.97   4
  -5   5   0 31204.8 1624.87  33
  -5  -5   0 29237.2 1467.63  26
  -5   5   0 30347.2 1703.20  31
  -5   5   0 29311.8 1464.30  30
  -5   5   0 29417.6 1619.01  21
  -5  -5   0 29238.0 1510.39  24
  -5  -5  -1 95076.4 3356.10  51
  -5  -5  -1 93072.9 3322.13  50
  -5  -5  -1 89451.0 3213.49  49
  -5   5  -1 101277. 3527.03  47
   5  -5   1 91690.6 3187.31   4
  -5   5  -1 92130.6 3366.59  33
  -5   5  -1 101696. 3624.77  31
  -5  -5  -1 90559.7 3274.48  26
  -5   5  -1 98576.5 3269.85  30
  -5   5  -1 93296.7 3478.15  21
  -5  -5  -1 91337.8 3317.66  24
  -5  -5  -2 94030.6 3374.46  51
  -5  -5  -2 96129.2 3337.02  49
   5  -5   2 92655.9 3236.77   4
  -5   5  -2 96882.3 3401.59  33
  -5  -5  -2 91024.5 3364.41  26
  -5   5  -2 97094.6 3417.53  28
  -5   5  -2 100051. 3343.49  30
  -5   5  -2 96550.2 3534.61  21
  -5  -5  -2 95082.2 3419.01  24
  -5  -5  -3 55244.8 2331.31  51
  -5  -5  -3 53035.0 2284.23  49
  -5  -5  -3 60300.3 2554.81  44
   5  -5   3 52473.2 2198.96   4
  -5   5  -3 58180.2 2336.14  33
  -5  -5  -3 52514.4 2376.58  26
  -5   5  -3 53407.5 2369.38  28
  -5   5  -3 61171.9 2358.91  30
  -5   5  -3 58447.2 2471.39  22
  -5   5  -3 59922.8 2492.94  21
  -5  -5  -4 39842.0 1967.05  44
  -5  -5  -4 36101.6 1785.71  49
  -5   5  -4 38283.8 1754.44  33
  -5   5  -4 37912.0 1928.11  28
  -5   5  -4 33676.1 1826.37  23
  -5   5  -4 35976.2 1854.90  22
  -5  -5  -4 36387.6 1785.96  51
  -5   5  -5 4938.01 634.019  22
  -5   5  -5 4631.48 569.979  19
  -5   5  -5 4201.77 608.574  23
  -5   5  -5 3764.89 607.893  28
  -5   5  -6 16648.2 1176.93  22
  -5   5  -6 15190.6 1034.52  19
  -5   5  -6 15223.5 1142.77  23
  -5   5  -6 12456.1 1139.72  28
  -5  -5  -6 14618.5 1163.49   9
  -5   5  -7 1058.29 353.481  28
  -5  -5  -7 770.004 287.880   9
  -5   5  -7 1056.79 323.924  23
  -5   5  -7 1043.39 280.167  19
  -5   5  -8 16328.8 1122.87  23
  -5   5  -8 17303.6 1317.55  28
  -5  -5  -8 17408.5 1253.28   9
   5   5   8 16914.8 1224.86  11
  -5  -5  -9 321.090 207.562   9
  -5   5  -9 769.812 281.077  28
   5   5   9 397.480 215.428  11
  -5   5  -9 640.744 243.759  23
  -5   5 -10 15383.8 1056.90  28
   5   5  10 14890.7 960.113  11
  -5  -5 -10 16940.2 1047.92   9
  -5   5 -10 14256.8 882.580  23
  -5   5 -11 8058.45 634.796  28
   5  -5  11 7559.32 574.289  56
   5   5  11 7731.30 559.451  11
  -5  -5 -11 7859.67 604.391   9
  -5   6  12 5473.02 438.526  20
  -5  -6  12 4912.85 407.960  49
  -5  -6  12 5446.18 435.786  50
  -5  -6  11 227.972 136.306  49
  -5   6  11 78.7344 139.248  29
  -5   6  11 277.847 140.067  20
  -5  -6  11 284.075 158.849  50
  -5   6  10 179.187 173.570  20
  -5   6  10 158.063 176.789  29
  -5  -6  10 498.875 202.650  49
  -5   6   9 63531.4 2474.79  32
  -5  -6   9 62267.9 2608.33  56
  -5  -6   9 59652.7 2432.50  49
  -5   6   9 58715.8 2662.92  29
  -5   6   9 55837.8 2452.38  20
  -5   6   8 4855.49 619.596  32
  -5  -6   8 4666.75 652.228  56
  -5  -6   8 4854.76 605.855  49
  -5   6   8 4250.38 667.527  29
  -5   6   8 4515.51 634.341  20
  -5   6   7 19805.7 1325.08  32
  -5  -6   7 21095.1 1445.94  56
  -5  -6   7 20706.9 1295.24  49
  -5   6   7 18386.1 1427.12  29
  -5   6   7 19728.8 1343.12  20
  -5   6   6 6299.55 741.614  32
  -5  -6   6 6474.23 780.445  56
  -5  -6   6 4878.03 606.576  49
  -5   6   6 4358.86 676.394  29
  -5   6   6 5384.27 694.533  20
  -5   6   5 6066.96 809.828  10
  -5  -6   5 6594.16 684.370  49
  -5  -6   5 7625.12 795.515  50
  -5  -6   5 7425.29 805.838  56
  -5   6   5 6533.81 742.510  32
  -5   6   5 7074.32 820.883  29
  -5   6   5 6841.91 760.640  20
  -5   6   4 2889.81 551.555  10
  -5  -6   4 2776.57 445.113  49
  -5  -6   4 2852.59 473.665  50
  -5   6   4 3640.95 556.377  32
  -5   6   4 3585.62 561.655  29
  -5   6   4 3574.26 593.621  31
  -5  -6   4 3516.80 516.667  24
  -5   6   4 3415.12 531.988  20
  -5   6   3 2133.61 462.408  10
  -5   6   3 2595.70 479.994  47
  -5  -6   3 1918.23 361.195  49
  -5  -6   3 2554.36 443.043  50
  -5   6   3 2593.20 460.377  32
  -5   6   3 1457.82 371.864  33
  -5   6   3 2341.46 495.863  31
  -5   6   3 1931.90 390.679  20
  -5  -6   3 2338.41 426.777  24
  -5   6   2 4267.94 634.336  10
  -5  -6   2 4674.42 547.964  49
  -5  -6   2 5908.10 651.049  50
  -5   6   2 5924.07 716.922  47
  -5   6   2 3947.57 600.465  33
  -5   6   2 4617.31 602.418  32
  -5   6   2 4844.70 692.430  31
  -5  -6   2 4686.13 583.228  24
  -5   6   2 4418.48 564.292  20
  -5  -6   1 1220.70 305.985  50
  -5   6   1 1940.96 415.584  47
  -5  -6   1 1994.89 354.712  49
   5  -6  -1 1262.88 296.141   4
  -5   6   1 1177.31 337.413  33
  -5   6   1 1178.18 374.773  31
  -5   6   1 1574.30 339.150  20
  -5  -6   1 1627.64 352.710  24
  -5  -6   0 64368.1 2498.66  50
  -5  -6   0 58734.0 2351.78  49
  -5   6   0 67109.8 2764.84  47
   5  -6   0 56040.3 2334.77   4
  -5   6   0 59952.5 2560.99  33
  -5   6   0 63775.8 2761.18  31
  -5   6   0 59801.7 2364.43  30
  -5   6   0 56468.2 2580.14  21
  -5  -6   0 59335.1 2444.98  24
  -5   6   0 61086.1 2437.09  20
  -5  -6  -1 100.365 137.405  51
  -5  -6  -1-49.1785 122.926  50
  -5   6  -1 530.245 228.130  47
  -5  -6  -1-44.4056 131.330  49
   5  -6   1 44.0957 120.742   4
  -5   6  -1 106.275 145.495  33
  -5   6  -1 602.985 220.621  30
  -5  -6  -1 423.259 182.103  26
  -5   6  -1 59.6259 133.304  21
  -5  -6  -1-99.0123 174.994  24
  -5  -6  -2 12741.5 974.354  51
  -5  -6  -2 12811.7 941.874  49
   5  -6   2 12682.3 931.215   4
  -5   6  -2 13141.4 989.555  33
  -5  -6  -2 12769.9 985.244  26
  -5   6  -2 13297.0 1120.78  31
  -5   6  -2 14754.9 1125.17  21
  -5  -6  -2 13541.4 1018.85  24
  -5  -6  -3 132486. 4325.74  51
  -5  -6  -3 124944. 4251.02  49
  -5   6  -3 137450. 4335.38  33
  -5  -6  -3 116350. 4288.35  26
   5  -6   3 126404. 4198.29   4
  -5   6  -3 132338. 4507.21  22
  -5   6  -3 138359. 4573.78  21
  -5   6  -4 59.0633 174.673  22
  -5  -6  -4 50.6761 138.754  51
  -5   6  -5 51770.6 2420.18  28
  -5   6  -5 56689.0 2467.29  22
  -5   6  -5 52785.7 2244.56  19
  -5  -6  -5 53359.5 2287.17  51
  -5   6  -6 5583.57 682.574  22
  -5   6  -6 6097.51 637.825  19
  -5   6  -6 6954.05 771.085  23
   5   6   6 6657.05 788.656  11
  -5   6  -6 4592.10 661.467  28
  -5   6  -7 881.186 303.051  23
  -5   6  -7 1330.82 295.509  19
   5   6   7 1080.65 356.341  11
  -5   6  -7 1783.12 409.996  28
  -5   6  -8 3977.24 542.633  23
  -5   6  -8 2615.54 485.776  28
   5   6   8 3358.62 537.323  11
  -5  -6  -9 450.943 214.181   9
  -5   6  -9 559.951 210.031  23
  -5   6  -9 357.380 198.043  28
   5   6   9 636.657 249.304  11
   5   6  10 448.647 177.125  11
  -5  -6 -10 525.522 179.801   9
  -5   6 -10 674.693 208.371  28
  -5   6 -10 333.094 144.032  23
   5  -6  10 416.988 169.670  56
  -5   6 -11 3305.96 361.307  28
   5   6  11 3064.11 319.239  11
   5   6  11 3486.44 364.394  10
  -5  -6 -11 2904.67 323.925   9
   5  -6  11 3113.25 333.359  56
  -5   7  11 15197.0 884.873  29
  -5   7  11 14850.5 829.426  20
  -5  -7  11 13341.2 752.801  49
  -5  -7  11 13393.7 813.510  50
  -5   7  10 33500.8 1614.78  29
  -5   7  10 30243.3 1450.51  20
  -5  -7  10 29939.6 1381.87  49
  -5  -7  10 29568.0 1463.23  50
  -5  -7   9 249.120 179.810  49
  -5  -7   9 343.309 205.175  50
  -5  -7   9 101.618 139.200  56
  -5   7   9 167.133 196.981  29
  -5   7   9 235.881 174.960  20
  -5   7   8 4680.87 573.989  32
  -5  -7   8 3348.40 535.949  50
  -5  -7   8 3705.62 564.460  56
  -5  -7   8 3568.42 492.049  49
  -5   7   8 3747.47 601.246  29
  -5   7   8 3851.59 552.644  20
  -5   7   7 12950.6 1164.49  10
  -5   7   7 15371.3 1121.60  32
  -5  -7   7 16621.7 1186.76  50
  -5  -7   7 16781.0 1229.78  56
  -5  -7   7 14350.0 1030.21  49
  -5   7   7 13910.0 1188.97  29
  -5   7   7 16729.8 1185.70  20
  -5   7   6 30387.5 1673.25  32
  -5  -7   6 31205.3 1590.59  49
  -5  -7   6 30019.4 1679.04  50
  -5  -7   6 32389.5 1777.78  56
  -5   7   6 28541.1 1749.35  29
  -5   7   6 30377.5 1692.30  20
  -5   7   5 50114.0 2310.39  32
  -5  -7   5 51565.6 2168.70  49
  -5  -7   5 53369.7 2344.23  50
  -5   7   5 51583.4 2401.22  29
  -5   7   5 47479.3 2266.04  20
  -5  -7   4 10280.7 905.115  50
  -5   7   4 8354.85 938.991  10
  -5  -7   4 9227.29 854.333  24
  -5   7   4 10287.2 922.136  20
  -5   7   4 11834.3 990.095  32
  -5   7   4 7923.72 895.903  33
  -5  -7   3 16022.3 1119.21  50
  -5   7   3 11743.4 1095.64  33
  -5   7   3 13310.2 1171.85  10
  -5  -7   3 15862.6 1094.99  24
  -5   7   3 12507.8 1021.80  20
  -5  -7   2 3639.93 525.101  50
  -5   7   2 4381.20 650.548  47
  -5   7   2 3073.69 551.817  33
  -5   7   2 3547.35 527.761  20
  -5  -7   2 3675.02 524.245  24
  -5  -7   1 101.872 127.309  50
  -5   7   1-68.5770 132.767  47
   5  -7  -1-97.1956 121.465   4
  -5   7   1 63.4600 141.867  33
  -5   7   1 71.4748 288.053  31
  -5   7   1 514.405 222.689  20
  -5  -7   1 349.620 193.391  24
  -5   7   0 1148.88 346.740  47
   5  -7   0 812.186 251.269   4
  -5   7   0 657.924 284.340  33
  -5  -7   0 709.474 254.105  50
  -5   7   0 808.125 265.550  20
  -5   7   0 1115.04 352.168  21
  -5  -7   0 702.136 257.665  24
  -5   7  -1 41999.3 2143.04  47
  -5  -7  -1 46274.8 2208.78  45
  -5   7  -1 43838.9 2059.28  33
  -5  -7  -1 40920.5 1949.83  51
  -5  -7  -1 41907.8 1960.91  50
   5  -7   1 36281.8 1812.96   4
   5   7   1 40162.7 2007.14   5
  -5  -7  -1 39582.7 1911.91  24
  -5   7  -1 37159.8 2042.37  21
  -5   7  -1 45544.9 2009.15  20
  -5   7  -2 77709.1 2971.72  33
  -5  -7  -2 72359.9 2881.25  51
  -5   7  -2 80285.9 3187.59  21
  -5  -7  -2 75214.2 2940.86  24
  -5   7  -3 57406.0 2393.67  33
  -5   7  -3 59697.4 2625.67  22
  -5   7  -3 58275.8 2583.69  21
  -5  -7  -3 57707.9 2468.08  24
  -5  -7  -3 56989.1 2405.17  51
  -5   7  -4 36161.7 1937.46  22
  -5   7  -4 40449.9 1988.90  21
  -5  -7  -4 35502.7 1772.95  51
   5   7   5 3491.37 575.070  11
  -5   7  -5 3474.95 561.235  22
  -5   7  -5 3462.21 499.942  19
   5   7   6 42366.2 2101.95  11
  -5   7  -6 42188.7 2036.96  22
  -5   7  -6 42069.8 1862.98  19
  -5   7  -6 41358.9 2055.99  23
   5   7   7 7936.02 801.735  11
  -5   7  -7 7151.59 748.292  23
  -5   7  -8 1873.87 373.958  28
   5   7   8 2699.71 462.436  11
  -5   7  -8 2442.12 408.249  23
   5   7   9 8178.89 698.878  11
  -5   7  -9 7832.41 683.877  28
  -5   7  -9 7464.65 635.745  23
   5  -7   9 7940.52 659.249  56
   5   7  10 13789.0 800.048  11
   5   7  10 15217.6 843.520  10
  -5   7 -10 13505.0 810.694  28
  -5   7 -10 12459.4 737.889  23
   5  -7  10 12327.7 748.165  56
  -5  -8  11 398.486 128.728  50
  -5   8  10 3450.72 424.085  29
  -5   8  10 3599.52 414.751  20
  -5  -8  10 2795.68 379.275  50
  -5   8   9 57191.3 2334.64  29
  -5   8   9 57820.6 2263.56  20
  -5  -8   9 58071.6 2283.22  50
  -5   8   8 33011.7 1779.43  10
  -5   8   8 36751.7 1831.84  29
  -5   8   8 36087.6 1737.30  20
  -5  -8   8 35038.7 1732.65  50
  -5   8   7 45252.9 2289.73  10
  -5   8   7 48971.3 2248.89  29
  -5   8   7 46607.9 2133.31  20
  -5  -8   7 45535.4 2116.65  50
  -5  -8   6 3416.67 534.272  50
  -5   8   6 4862.05 631.411  20
  -5   8   6 3191.23 591.796  10
  -5  -8   5 4657.39 608.448  50
  -5   8   5 3151.66 588.950  10
  -5   8   5 3946.20 572.645  20
  -5  -8   4 164.312 173.320  50
  -5   8   4 74.3766 166.440  10
  -5   8   4 498.311 238.828  33
  -5  -8   3 4780.19 610.699  50
  -5   8   3 4012.94 645.544  10
  -5  -8   3 4923.49 612.341  24
  -5   8   3 5062.20 641.682  20
  -5   8   3 3960.78 643.628  33
  -5  -8   2 11215.7 919.588  50
  -5   8   2 11841.4 1074.26  10
  -5  -8   2 9897.32 872.990  24
  -5   8   2 10170.8 906.677  20
  -5   8   2 9650.39 988.220  33
  -5  -8   1 13393.8 1022.07  50
  -5   8   1 12658.8 1147.80  21
  -5  -8   1 14409.0 1040.72  24
  -5   8   1 15741.8 1124.08  20
  -5   8   1 13996.9 1178.42  33
  -5  -8   0 31911.5 1681.24  50
  -5   8   0 30399.8 1871.34  21
  -5  -8   0 35236.2 1730.52  24
  -5   8   0 34011.6 1760.46  20
  -5   8   0 32873.0 1830.62  33
  -5  -8  -1 20577.7 1300.49  51
   5   8   1 21994.8 1438.93  12
  -5   8  -1 20148.8 1449.45  21
  -5   8  -1 20457.3 1311.62  20
  -5  -8  -1 22345.7 1333.72  24
  -5   8  -1 22349.4 1400.40  33
  -5  -8  -2 1173.71 318.618  51
  -5   8  -2 774.557 307.166  22
  -5   8  -2 1362.98 391.516  21
  -5  -8  -2 983.357 296.091  24
  -5   8  -2 1069.07 317.195  33
  -5  -8  -3 60216.6 2492.90  51
  -5   8  -3 63177.6 2765.62  22
  -5   8  -3 65777.1 2783.52  21
  -5  -8  -3 61819.3 2565.43  24
  -5   8  -3 62057.6 2513.72  33
  -5   8  -4 27206.4 1634.85  22
  -5  -8  -4 27737.3 1537.71  24
  -5   8  -4 27801.4 1620.32  21
  -5   8  -5 48002.5 2243.49  22
  -5  -8  -5 44884.2 2092.25  24
   5   8   5 50931.0 2280.92  11
  -5   8  -6 1555.48 379.482  23
  -5   8  -6 1580.30 360.023  22
  -5   8  -6 1611.00 325.277  19
  -5  -8  -6 1357.99 327.325  24
   5   8   6 1369.66 369.254  11
  -5   8  -7 6386.53 675.442  23
   5   8   7 6874.40 715.727  11
   5   8   7 7534.83 745.557  12
  -5   8  -8 120.845 149.343  23
  -5  -8  -8 261.304 150.453  24
   5   8   8 42.4835 150.176  11
   5   8   8-39.5809 132.738  12
  -5  -8  -9 44011.2 1718.62  24
  -5   8  -9 44489.0 1757.62  23
   5   8   9 49645.2 1857.75  11
  -5   8 -10 20.9132 70.1382  23
   5   8  10 91.3689 84.6888  11
  -5   9  10 2191.86 275.047  20
  -5  -9  10 1591.27 249.332  50
  -5   9   9 6845.64 579.793  20
  -5  -9   9 6758.27 585.265  50
  -5  -9   8 578.071 206.817  50
  -5   9   8 528.286 198.424  20
  -5   9   8 481.813 235.112  10
  -5  -9   7 60162.2 2436.28  50
  -5   9   7 62967.6 2486.84  20
  -5   9   7 61632.6 2659.08  10
  -5  -9   6 6161.92 668.363  50
  -5   9   6 5311.58 718.774  10
  -5   9   6 6143.15 675.595  20
  -5  -9   5 30775.3 1619.98  50
  -5   9   5 26735.7 1672.31  33
  -5   9   5 29577.8 1815.77  10
  -5   9   5 33488.5 1716.12  20
   5   9  -4 334.605 197.122  17
  -5  -9   4 623.579 246.433  50
  -5   9   4-69.5465 173.827  33
  -5   9   4 71.0135 177.494  10
  -5   9   4 110.785 175.127  20
   5   9  -3 9812.50 923.325  17
   5   9  -3 10033.6 820.654  53
  -5  -9   3 9275.78 841.454  50
  -5   9   3 9862.47 992.629  10
  -5   9   3 10945.4 933.535  20
  -5   9   3 8552.88 939.291  33
  -5  -9   2 1131.07 299.273  50
   5   9  -2 1440.05 318.759  53
  -5   9   2 612.066 285.713  20
  -5   9   2 418.514 234.753  33
  -5  -9   1 7455.76 746.092  50
  -5   9   1 5009.98 739.743  21
  -5   9   1 7853.64 788.161  20
  -5   9   1 7692.59 855.640  33
  -5  -9   0 865.304 279.110  50
  -5   9   0 990.652 307.937  20
  -5   9   0 423.824 250.111  21
  -5   9   0 371.396 219.287  33
  -5  -9  -1 128529. 4335.92  51
   5   9   1 131845. 4546.31  12
  -5   9  -1 132506. 4716.81  21
  -5   9  -1 131843. 4478.99  33
  -5  -9  -2 9591.78 838.678  51
   5   9   2 9983.77 962.646  12
  -5   9  -2 10448.2 983.534  22
  -5   9  -2 11036.6 1005.12  21
  -5   9  -2 10380.4 888.841  33
  -5   9  -3 48848.6 2332.03  22
  -5   9  -3 48185.9 2288.48  21
   5   9   3 48204.3 2319.97  12
  -5   9  -4 14088.1 1101.98  22
  -5   9  -4 13744.4 1063.91  21
   5   9   4 13021.1 1094.00  12
  -5   9  -5 63091.9 2637.00  22
   5   9   5 64181.6 2585.83  11
   5   9   5 63958.3 2697.11  12
  -5   9  -6 248.448 184.479  23
  -5   9  -6 574.385 233.424  22
  -5   9  -6 625.897 201.855  19
   5   9   6 142.750 184.516  11
   5   9   6 707.786 271.194  12
  -5   9  -7 4487.13 527.122  23
   5   9   7 4005.79 510.130  11
   5   9   7 4612.58 535.378  12
  -5   9  -8 2493.50 353.823  23
   5   9   8 2123.27 343.856  11
  -5   9  -9 536.990 152.611  23
   5   9   9 674.846 172.263  11
  -5  10   9 16255.0 816.570  20
   5  10  -9 16333.7 814.394  53
  -5 -10   9 15501.1 820.804  50
   5  10  -8 39441.6 1610.77  53
  -5 -10   8 41348.0 1662.10  50
  -5  10   8 40785.4 1652.79  20
  -5  10   8 42300.3 1778.34  10
  -5 -10   7 1943.78 332.920  50
   5  10  -7 2208.23 347.576  53
  -5  10   7 1562.20 317.863  20
  -5  10   7 1516.03 339.835  10
   5  10  -6 13994.9 926.415  53
  -5 -10   6 13918.3 952.943  50
  -5  10   6 14034.8 1097.61  10
  -5  10   6 16605.7 1050.41  20
   5  10  -5 1119.74 305.729  17
  -5 -10   5 1216.88 286.728  50
   5  10  -5 1397.96 308.497  53
  -5  10   5 1314.78 345.544  33
  -5  10   5 2282.93 458.566  10
  -5  10   5 1017.43 288.302  20
   5  10  -4 9432.00 850.543  17
   5  10  -4 9167.63 765.564  53
  -5 -10   4 8305.06 758.460  50
  -5  10   4 8086.11 857.722  33
  -5  10   4 9690.35 946.376  10
  -5  10   4 8909.63 816.541  20
  -5  10   3 1118.45 338.426  33
  -5 -10   3 1327.59 315.073  50
   5  10  -3 1198.67 286.752  53
   5  10  -3 1132.71 342.322  17
  -5  10   3 1685.83 396.241  20
  -5  10   2 22776.1 1522.50  33
   5  10  -2 25224.0 1345.71  53
   5  10  -2 23403.7 1490.35  17
  -5  10   2 22759.1 1529.90  21
  -5  10   2 24638.8 1450.23  20
  -5  10   1 21446.5 1433.41  33
   5  10  -1 21110.8 1220.05  53
   5  10  -1 22081.3 1443.90  17
  -5  10   1 21985.5 1509.69  21
  -5  10   1 22700.7 1382.11  20
  -5 -10   0 104745. 3696.29  51
  -5  10   0 110036. 4090.26  21
  -5  10   0 109712. 3846.83  20
  -5  10   0 104763. 3861.91  33
  -5 -10  -1 22858.5 1329.88  51
   5  10   1 23311.1 1441.15  12
  -5  10  -1 25969.3 1601.48  21
  -5  10  -1 23916.8 1413.26  33
   5  10   2 4702.85 647.684  12
  -5  10  -2 2915.09 511.847  22
  -5  10  -2 4134.14 603.428  21
  -5  10  -2 3783.95 510.009  33
  -5  10  -3 1333.28 343.414  22
  -5  10  -3 723.731 271.938  21
   5  10   3 510.419 277.000  12
  -5  10  -4 21891.0 1372.77  22
  -5  10  -4 23963.9 1386.54  21
   5  10   4 25087.7 1461.29  12
  -5  10  -5 4641.90 581.863  22
  -5  10  -5 3562.70 442.479  19
   5  10   5 4043.64 554.320  12
  -5  10  -6 1317.15 284.559  23
  -5  10  -6 1190.93 291.237  22
   5  10   6 818.295 247.473  11
   5  10   6 637.288 238.574  12
  -5  10  -7 305.023 156.432  23
   5  10   7 301.148 179.577  11
   5  10   7 472.319 184.941  12
  -5  10  -8 1255.36 222.205  23
   5  10   8 1314.15 233.456  11
  -5  11   8 4588.15 390.071  20
   5  11  -8 3640.24 353.658  53
  -5  11   7 5437.45 488.975  20
   5  11  -7 4920.64 462.232  53
  -5  11   6 15444.3 959.177  33
   5  11  -6 15404.3 915.512  53
  -5  11   6 15644.3 947.452  20
  -5  11   5 14145.6 993.932  33
   5  11  -5 14304.7 900.715  53
   5  11  -5 12344.5 877.832  17
  -5  11   5 12982.5 906.784  20
  -5  11   4 11512.5 957.068  33
   5  11  -4 11699.2 835.726  53
   5  11  -4 12175.0 915.464  17
  -5  11   4 12442.6 910.330  20
  -5  11   3 4727.70 626.004  33
   5  11  -3 4980.25 544.535  53
   5  11  -3 5051.31 615.893  17
  -5  11   3 5872.49 634.002  20
  -5  11   2 170.118 179.316  33
   5  11  -2 81.6232 129.081  53
   5  11  -2 53.4094 168.896  17
  -5  11   2 243.425 188.548  20
  -5  11   2 408.177 225.813  21
  -5  11   1 1308.58 335.265  33
  -5 -11   1 1163.86 284.759  51
   5  11  -1 1572.38 310.524  53
   5  11  -1 986.878 331.491  17
  -5  11   1 1335.61 360.429  21
  -5  11   0 660.314 266.778  33
  -5 -11   0 515.290 204.265  51
  -5  11   0 903.669 309.001  21
   5  11   0 710.523 305.878  17
  -5  11  -1 20131.8 1215.41  33
  -5  11  -1 21832.0 1387.83  21
   5  11   1 21391.6 1335.61  17
   5  11   1 20640.6 1282.44  12
  -5  11  -2 40476.2 1953.05  22
  -5  11  -2 38846.8 1936.19  21
   5  11   2 42706.6 1956.90  17
   5  11   2 40866.6 1933.32  12
   5  11   3 19158.3 1206.45  12
  -5  11  -3 16325.6 1135.71  22
  -5  11  -3 18525.0 1179.49  21
   5  11   4 8385.97 757.120  12
  -5  11  -4 7789.73 723.595  22
   5  11   5 520.456 210.069  12
  -5  11  -5 275.412 158.797  22
  -5  11  -5 332.787 143.726  19
   5  11   6 16032.7 918.646  12
  -5  11  -6 14254.5 878.105  22
  -5  11  -6 14682.2 856.784  23
   5  11   7 285.806 125.075  11
   5  11   7 405.949 146.372  12
  -5  11  -7 238.932 107.070  23
  -5  12   6 1823.99 272.943  33
   5  12  -6 2202.64 289.904  53
  -5  12   6 2719.90 323.027  20
  -5  12   5 15592.1 931.684  33
   5  12  -5 15049.8 858.078  53
   5  12  -5 15817.9 900.875  17
  -5  12   5 15954.4 897.511  20
  -5  12   4 6584.05 619.282  33
   5  12  -4 5033.40 499.541  53
   5  12  -4 5753.37 565.888  17
  -5  12   4 6234.23 574.003  20
   5  12  -3 124.872 167.751  17
   5  12  -3 205.371 120.988  53
  -5  12   3-44.0735 120.672  33
  -5  12   2 5195.57 585.202  33
  -5 -12   2 5363.59 544.552  51
   5  12  -2 5524.78 532.882  53
  -5  12   2 4929.38 581.513  21
   5  12  -2 5187.81 594.267  17
  -5  12   1 5451.22 587.693  33
  -5  12   1 5661.11 638.276  21
   5  12  -1 6184.48 648.318  17
  -5  12   0 523.565 196.360  33
   5  12   0 269.762 181.344  17
  -5  12   0 147.585 174.041  21
  -5  12  -1 9592.58 818.055  21
   5  12   1 10346.0 808.842  17
   5  12   1 9077.53 747.412  12
  -5  12  -2-41.9461 93.7712  22
  -5  12  -2 86.3802 174.062  21
   5  12   2-38.7660 114.643  17
   5  12   2 202.434 156.766  12
   5  12   3 58302.9 2240.84  12
  -5  12  -3 57209.1 2219.76  22
  -5  12  -3 57877.9 2223.31  21
   5  12   4 13217.8 837.895  12
  -5  12  -4 13494.1 840.358  22
   5  12   5 10183.7 683.320  12
  -5  12  -5 9308.35 651.928  22
   5  13  -4 4228.93 415.046  17
  -5 -13   4 3363.84 349.901  51
  -5  13   4 4523.17 423.224  33
  -5  13   3 1711.08 273.750  33
   5  13  -3 1412.46 259.653  17
  -5  13   2 7099.76 592.928  21
  -5  13   2 5813.55 530.353  33
   5  13  -2 7272.04 607.629  17
  -5  13   1 9674.64 717.236  21
  -5  13   1 9626.50 671.801  33
   5  13  -1 10071.5 720.126  17
   5  13   0 2759.85 376.509  17
  -5  13   0 2523.15 368.345  21
   5  13   1 5514.76 497.650  17
   5  13   1 4906.60 470.872  12
  -5  13  -1 5818.16 549.219  21
  -5  13  -2 26052.5 1219.96  21
   5  13   2 26403.3 1199.74  12
  -5  13  -3 3980.63 374.585  19
   5  13   3 4141.94 414.194  12
   5  13   4 373.361 135.840  12
  -6   0  12 6318.78 515.818  32
  -6   0  11 41.1801 112.753  32
  -6   0  10 106.712 157.812  32
  -6   0   9-63.0924 141.052  32
  -6   0   8 3438.07 591.388  32
  -6   0   7-70.0585 175.111  32
  -6   0   6 213577. 6804.16  32
  -6   0   5-61.8965 207.560  35
  -6   0   5-55.5470 152.090  34
  -6   0   4 320.997 215.833  31
  -6   0   4 342.721 230.410  36
  -6   0   4 698.114 298.151  35
  -6   0   4 375.203 207.774  34
  -6   0   3 110.570 163.498  31
  -6   0   3 48.9807 94.8350  48
  -6   0   3-53.5512 158.372  36
  -6   0   3 154.673 172.891  34
  -6   0   2 41910.8 1931.59  26
  -6   0   2 46750.2 2021.54  48
  -6   0   2 47390.9 2124.87  35
  -6   0   2 48074.3 2099.30  34
  -6   0   2 43745.5 2046.66  36
  -6   0   1 271.916 182.708  48
  -6   0   1 177.069 131.004  26
  -6   0   1 49.6050 146.779  36
  -6   0   1 50.8717 160.905  35
  -6   0   1 147.565 165.015  34
  -6   0   0 16287.0 1071.96  48
  -6   0   0 17608.4 1147.55  34
  -6   0   0 17330.5 1128.96  25
  -6   0   0 14929.1 1014.68  26
  -6   0   0 17055.6 1150.99   9
  -6   0  -1 46.3721 115.901  48
  -6   0  -1 48.4982 143.424  33
  -6   0  -1 527.720 228.453   9
  -6   0  -1 134.479 150.315  30
  -6   0  -1 501.718 249.243  28
  -6   0  -1-100.198 125.216  25
  -6   0  -2 24405.6 1476.93   8
  -6   0  -2 23914.1 1392.80  33
  -6   0  -2 21554.8 1360.28  25
  -6   0  -2 26139.9 1536.37  28
  -6   0  -2 25978.3 1490.33  31
  -6   0  -2 24075.7 1357.85  30
  -6   0  -2 23686.3 1446.56   9
  -6   0  -3 101.137 149.547  49
  -6   0  -3 363.242 246.083  33
  -6   0  -3 48.4434 153.154  19
  -6   0  -3-56.6321 141.545  25
  -6   0  -3 60.7082 151.733  28
  -6   0  -3 60.5013 165.649   8
  -6   0  -4 19153.8 1374.58   8
  -6   0  -4 19407.0 1236.74  19
  -6   0  -4 20631.2 1301.12  33
  -6   0  -4 17783.5 1310.44  28
  -6   0  -4 18462.0 1337.47   9
  -6   0  -5 198.048 221.397  28
  -6   0  -5 137.853 203.867   8
  -6   0  -5 66.9491 167.368   9
  -6   0  -5 354.862 247.018  19
  -6   0  -6 204976. 7016.95   8
  -6   0  -6 223246. 7029.90  28
  -6   0  -6 218782. 7061.40   9
  -6   0  -7 209.792 206.806   8
  -6   0  -7 66.4865 210.196   9
  -6   0  -7-63.0081 172.512  28
  -6   0  -8 12485.3 1100.05   8
  -6   0  -8 17294.9 1224.23   9
  -6   0  -9-54.5351 149.314   8
  -6   0  -9 99.9250 136.794   9
  -6   0 -10 584.933 219.457   8
  -6   0 -10 518.396 190.140   9
  -6   0 -11 27.8593 88.0796   8
  -6   1  12 1742.06 263.129  32
  -6  -1  12 1843.84 276.914  32
  -6   1  11 39.9123 118.049  32
  -6  -1  11 123.088 121.352  32
  -6   1  10 1400.63 338.987  32
  -6  -1  10 747.887 268.157  32
  -6  -1   9 41161.2 1985.16  49
  -6  -1   9 40372.4 2092.72  32
  -6   1   9 45202.5 2170.45  32
  -6  -1   8 59584.2 2589.84  49
  -6  -1   8 57730.5 2701.54  32
  -6   1   8 60776.9 2741.58  32
  -6  -1   7 69334.4 2849.86  49
  -6   1   7 61955.7 2751.42  34
  -6   1   7 69203.5 2983.65  32
  -6   1   6 336.267 212.676  32
  -6  -1   6 294.740 186.426  49
  -6   1   6 60.9736 180.383  34
  -6  -1   5 39041.3 1920.11  49
  -6  -1   5 40093.9 2037.82  35
  -6   1   5 35022.9 1912.05  35
  -6   1   5 34363.2 1866.75  34
  -6   1   5 35917.4 1944.35  32
  -6   1   4 88612.4 3398.86  31
  -6  -1   4 88320.4 3369.18  49
  -6  -1   4 94106.3 3551.88  35
  -6   1   4 98298.7 3554.63  35
  -6   1   4 91988.4 3468.99  34
  -6  -1   4 97613.3 3556.29  36
  -6   1   4 95704.1 3516.40  36
  -6   1   3 42453.2 1936.04  48
  -6  -1   3 40059.4 1890.65  48
  -6   1   3 41618.7 2025.15  31
  -6  -1   3 43132.5 1959.45  49
  -6  -1   3 41675.7 2022.19  35
  -6   1   3 41626.7 1992.59  35
  -6  -1   3 39481.3 1893.50  34
  -6   1   3 39464.1 1950.56  34
  -6  -1   3 42148.4 2003.15  36
  -6   1   3 41160.2 1973.98  36
  -6  -1   2 2368.95 433.278  36
  -6   1   2 1617.81 364.828  36
  -6  -1   2 1911.05 405.124  35
  -6   1   2 1809.94 407.289  35
  -6  -1   2 1418.14 340.153  34
  -6   1   2 1684.33 340.721  30
  -6   1   2 2327.09 437.426  31
  -6  -1   2 1805.11 350.165  26
  -6  -1   2 1652.11 341.038  49
  -6   1   2 1540.66 341.388  48
  -6  -1   2 2350.70 398.465  48
  -6  -1   1 700.853 274.886  36
  -6   1   1 835.759 269.979  36
  -6  -1   1 460.750 229.801  35
  -6  -1   1 1320.94 314.803  34
  -6   1   1 946.174 284.559  34
  -6   1   1 1593.31 359.353   9
  -6  -1   1 710.789 241.631   9
  -6   1   1 983.334 274.405  30
  -6   1   1 741.651 285.910  31
  -6  -1   1 409.375 184.449  26
  -6  -1   1 644.909 225.364  49
  -6  -1   1 945.470 257.414  48
  -6  -1   0 33859.6 1654.47  49
  -6   1   0 34088.2 1701.49  34
  -6   1   0 31615.9 1641.48  33
  -6   1   0 33087.8 1630.67  48
  -6  -1   0 35681.4 1668.60  48
  -6  -1   0 31563.4 1603.25  26
  -6  -1   0 34641.2 1704.81  25
  -6   1   0 32322.2 1645.28  25
  -6   1   0 34094.3 1794.91  31
  -6   1   0 35019.5 1672.49  30
  -6   1   0 32697.9 1698.11   9
  -6  -1   0 32708.1 1701.52   9
  -6  -1  -1 5823.38 640.440  49
  -6   1  -1 7450.76 709.950  48
  -6  -1  -1 6516.94 664.021  48
  -6  -1  -1 8058.65 758.477  33
  -6   1  -1 6892.03 706.554  33
  -6  -1  -1 6702.45 675.110  26
  -6   1  -1 7341.52 722.349  25
  -6   1  -1 6541.84 736.539  28
  -6  -1  -1 6751.41 702.105  25
  -6   1  -1 7395.39 773.655  31
  -6   1  -1 6531.52 670.960  30
  -6   1  -1 10237.8 857.623   9
  -6  -1  -1 7070.57 733.736   9
  -6   1  -2 10477.0 864.393  19
  -6  -1  -2 10439.1 879.199  49
  -6   1  -2 11817.0 981.487   8
  -6  -1  -2 11409.1 969.128   8
  -6  -1  -2 11531.7 931.373  33
  -6   1  -2 11675.3 929.946  33
  -6   1  -2 11530.0 943.668  25
  -6  -1  -2 8877.38 820.361  26
  -6  -1  -2 11639.5 973.022  28
  -6   1  -2 10100.7 938.199  28
  -6   1  -2 11891.0 977.108  31
  -6   1  -2 11071.5 888.160  30
  -6  -1  -2 11204.2 934.586  25
  -6   1  -2 10949.3 937.166   9
  -6  -1  -2 12910.7 1023.09   9
  -6  -1  -3 48030.7 2180.53  19
  -6   1  -3 50004.1 2203.88  19
  -6  -1  -3 54352.8 2320.55  49
  -6  -1  -3 53448.9 2328.86  33
  -6   1  -3 55458.9 2324.90  33
  -6   1  -3 50419.2 2376.81   8
  -6  -1  -3 53464.6 2424.13   8
  -6  -1  -3 48249.1 2284.18  25
  -6   1  -3 53448.8 2354.12  25
  -6  -1  -3 54399.8 2392.81  28
  -6   1  -3 55588.3 2489.85  28
  -6   1  -3 51007.6 2343.21   9
  -6  -1  -3 51921.6 2408.41   9
  -6  -1  -4 44804.8 2047.42  19
  -6   1  -4 46669.6 2066.17  19
  -6   1  -4 42932.6 2064.00  23
  -6   1  -4 50994.9 2171.23  33
  -6   1  -4 41067.6 2162.53   8
  -6  -1  -4 44070.7 2223.56   8
  -6   1  -4 42721.2 2222.35  28
  -6   1  -4 43436.7 2159.23   9
  -6  -1  -4 44682.1 2246.71   9
  -6  -1  -5 116115. 3919.18  19
  -6   1  -5 114698. 3887.50  19
  -6   1  -5 112585. 3962.41  23
  -6   1  -5 107001. 4150.21  28
  -6   1  -5 108892. 4069.29   9
  -6  -1  -5 104963. 4128.01   9
  -6   1  -5 105848. 4121.98   8
  -6  -1  -5 108526. 4145.58   8
  -6   1  -6 492.191 261.247  28
  -6   1  -6 922.331 303.721  23
  -6   1  -6 1034.86 326.337  19
  -6   1  -6 632.506 272.680   8
  -6  -1  -6 838.683 322.571   8
  -6   1  -6 450.469 259.937   9
  -6  -1  -6 921.010 354.577   9
  -6   1  -7 4087.33 537.198  19
  -6   1  -7 3937.58 633.855   8
  -6  -1  -7 3074.74 558.195   8
  -6  -1  -7 3173.09 578.999   9
  -6   1  -7 3899.24 598.037   9
  -6   1  -7 4188.67 642.763  28
  -6   1  -8 6097.53 763.992   8
  -6  -1  -8 6380.79 765.813   8
  -6   1  -8 6109.09 703.094   9
  -6  -1  -8 5704.38 727.924   9
  -6   1  -8 7683.37 815.113  28
  -6   1  -9 429.514 208.092   8
  -6  -1  -9 316.502 220.810   8
  -6  -1  -9 627.397 241.131   9
  -6   1  -9 247.916 175.504  28
  -6  -1 -10 5985.29 582.971   9
  -6   1 -10 7128.88 648.795   8
  -6  -1 -10 5433.40 576.291   8
  -6   1 -11 459.581 145.069   8
  -6  -1 -11 212.942 119.192   8
  -6  -1 -11 198.892 118.084   9
  -6   2  12 5284.56 441.676  32
  -6  -2  12 5323.91 453.896  32
  -6   2  11 335.837 161.583  32
  -6  -2  11 273.855 157.712  32
  -6  -2  11 33.8482 100.169  49
  -6   2  10 1328.03 322.712  32
  -6  -2  10 1861.91 385.255  32
  -6  -2  10 1451.12 310.541  49
  -6  -2   9 24023.8 1525.82  32
  -6   2   9 25405.7 1541.53  32
  -6  -2   9 26382.8 1508.01  49
  -6   2   8 65.0974 178.246  32
  -6  -2   8 119.792 149.719  49
  -6   2   7 2900.47 541.023  32
  -6  -2   7 1726.68 411.201  49
  -6  -2   6 112400. 4009.81  49
  -6   2   6 106516. 4065.00  32
  -6  -2   5 20070.7 1342.99  49
  -6  -2   5 22691.6 1487.75  35
  -6   2   5 20110.7 1352.73  35
  -6   2   5 19580.8 1375.57  34
  -6   2   5 19683.2 1373.25  32
  -6  -2   4 48772.0 2223.31  49
  -6  -2   4 51532.9 2360.69  35
  -6   2   4 52024.6 2299.05  35
  -6   2   4 44932.6 2228.98  34
  -6   2   4 49461.3 2291.34  32
  -6   2   4 48579.8 2248.34  31
  -6  -2   4 49492.4 2158.01  24
  -6   2   3 132471. 4367.39  48
  -6  -2   3 135965. 4360.95  48
  -6  -2   3 128353. 4392.90  49
  -6  -2   3 131728. 4516.48  35
  -6   2   3 129708. 4432.68  35
  -6   2   3 133097. 4508.26  34
  -6  -2   3 135017. 4511.08  36
  -6   2   3 132323. 4448.53  36
  -6   2   3 131341. 4518.59  31
  -6  -2   3 135760. 4362.14  24
  -6   2   2 5633.61 620.101  48
  -6  -2   2 5818.63 612.422  48
  -6  -2   2 4460.18 575.620  49
  -6  -2   2 5217.86 648.924  35
  -6   2   2 4396.64 579.834  35
  -6   2   2 4519.61 592.375  34
  -6  -2   2 6452.50 702.286  36
  -6   2   2 5320.82 625.150  36
  -6   2   2 4896.09 650.904  31
  -6  -2   2 5152.30 594.957  26
  -6   2   2 5827.48 633.734  30
  -6  -2   2 5122.64 590.606  24
  -6  -2   1 26816.9 1476.07   9
  -6   2   1 25597.3 1460.72   9
  -6  -2   1 24034.9 1369.30  49
  -6   2   1 25239.3 1369.37  48
  -6  -2   1 23097.4 1315.32  48
  -6  -2   1 26397.1 1461.25  36
  -6   2   1 24555.9 1398.40  36
  -6  -2   1 25673.1 1461.25  35
  -6   2   1 26290.7 1456.76  34
  -6   2   1 24749.7 1514.44  31
  -6   2   1 22056.9 1320.84  30
  -6  -2   1 23732.6 1357.31  26
  -6  -2   1 24959.8 1373.46  24
  -6  -2   0 95.1854 140.773  49
  -6   2   0 45.5021 152.605  48
  -6  -2   0 44.7612 141.539  48
  -6   2   0 51.2097 140.236   9
  -6  -2   0 51.2123 114.519   9
  -6   2   0 148.547 156.567  34
  -6   2   0 50.3228 112.531  33
  -6  -2   0 238.981 168.966  26
  -6   2   0 139.862 156.355  30
  -6  -2   0 604.980 226.753  24
  -6  -2  -1 717.083 250.061  51
  -6  -2  -1 919.366 265.442  49
  -6   2  -1 1033.66 311.501   9
  -6  -2  -1 747.170 253.590   9
  -6   2  -1 863.663 278.649  33
  -6   2  -1 1183.92 299.860  30
  -6  -2  -1 696.129 229.709  26
  -6   2  -1 401.586 231.753  31
  -6   2  -1 567.654 246.255  28
  -6  -2  -1 856.998 264.774  25
  -6   2  -1 195.601 155.415  25
  -6  -2  -1 772.700 247.882  24
  -6   2  -2 24407.4 1441.36   9
  -6  -2  -2 25574.6 1510.46   9
  -6  -2  -2 25883.5 1465.70  51
  -6  -2  -2 24772.8 1422.23  49
  -6   2  -2 24100.2 1450.59   8
  -6  -2  -2 25815.3 1509.38   8
  -6   2  -2 26165.6 1460.46  33
  -6  -2  -2 21395.0 1358.19  26
  -6   2  -2 24775.7 1526.55  28
  -6   2  -2 24209.7 1468.88  31
  -6   2  -2 25017.6 1406.12  30
  -6  -2  -2 24601.8 1434.02  25
  -6   2  -2 24902.1 1429.62  25
  -6   2  -2 22389.3 1342.18  19
  -6  -2  -2 22704.4 1372.02  24
  -6   2  -3 86537.0 3251.00  19
  -6  -2  -3 85265.5 3313.80  24
  -6  -2  -3 90715.6 3351.64  49
  -6   2  -3 95180.4 3353.88  33
  -6   2  -3 89794.4 3379.47   9
  -6  -2  -3 90962.6 3490.71   9
  -6   2  -3 94291.3 3572.23  28
  -6   2  -3 88253.1 3406.27   8
  -6  -2  -3 90092.6 3457.81   8
  -6   2  -4 2514.81 465.742  33
  -6   2  -4 2134.18 431.666  23
  -6   2  -4 2330.81 427.365  19
  -6   2  -4 3135.01 552.057  28
  -6   2  -4 2053.61 443.334   8
  -6  -2  -4 2581.10 485.519   8
  -6   2  -4 1670.69 390.239   9
  -6  -2  -4 2039.23 444.564   9
  -6   2  -5 45181.5 2296.27   8
  -6  -2  -5 45381.1 2296.50   8
  -6   2  -5 49907.4 2144.96  19
  -6   2  -5 46338.6 2184.55  23
  -6   2  -5 53473.5 2215.85  33
  -6   2  -5 45455.4 2375.65  28
  -6   2  -5 44873.2 2204.05   9
  -6  -2  -5 44031.8 2312.89   9
  -6   2  -6 27731.8 1747.02   8
  -6  -2  -6 31544.8 1819.88   8
  -6   2  -6 32755.6 1632.79  19
  -6   2  -6 32432.9 1709.53  23
  -6   2  -6 28921.4 1820.29  28
  -6   2  -6 28663.7 1674.11   9
  -6  -2  -6 30196.6 1833.86   9
  -6   2  -7 32070.7 1857.85   8
  -6  -2  -7 34226.8 1891.92   8
  -6   2  -7 37169.7 1701.05  19
  -6   2  -7 33742.1 1728.64  23
  -6   2  -7 33148.0 1923.00  28
  -6  -2  -7 28627.5 1808.85   9
  -6   2  -8 10474.7 967.406  28
  -6  -2  -8 7825.84 855.474   9
  -6   2  -8 10195.5 949.147   8
  -6  -2  -8 10562.4 945.622   8
  -6   2  -9 14883.4 1064.51  28
  -6  -2  -9 12174.9 978.939   9
  -6   2  -9 12912.1 988.035   8
  -6  -2  -9 12556.4 972.640   8
  -6   2 -10 5486.36 552.009  28
  -6   2 -10 4533.16 505.616   8
  -6  -2 -10 4829.45 517.189   8
   6   2  10 5166.63 511.499  11
  -6  -2 -10 4977.39 537.481   9
  -6   2 -11 264.766 114.224   8
  -6  -2 -11 70.2683 90.7938   8
  -6  -2 -11 198.466 107.481   9
   6  -2  11 208.315 98.8800  56
  -6   3  11 642.405 189.997  32
  -6   3  11 720.501 191.242  20
  -6  -3  11 993.579 235.487  32
  -6  -3  11 988.212 224.838  49
  -6   3  10 2221.38 392.723  32
  -6  -3  10 2076.99 366.727  49
  -6   3  10 2106.78 374.068  20
  -6   3   9-55.0759 137.656  32
  -6  -3   9 53.1907 157.302  49
  -6   3   8 26647.1 1619.69  32
  -6  -3   8 26577.7 1577.19  49
  -6   3   7 55199.8 2570.02  32
  -6  -3   7 55621.9 2516.22  49
  -6   3   6 30557.3 1811.69  32
  -6  -3   6 35328.6 1871.76  49
  -6   3   5 3042.07 545.088  32
  -6   3   5 3005.38 535.984  35
  -6  -3   5 3497.59 562.126  49
  -6   3   4 173366. 5489.43  48
  -6  -3   4 179402. 5476.70  48
  -6  -3   4 183627. 5668.03  49
  -6  -3   4 177802. 5766.56  35
  -6   3   4 177967. 5605.01  35
  -6   3   4 172134. 5671.93  32
  -6   3   4 169122. 5694.58  34
  -6   3   4 176260. 5673.73  31
  -6  -3   4 178146. 5560.35  24
  -6   3   3 8307.69 761.137  48
  -6  -3   3 8319.54 743.859  48
  -6  -3   3 8512.62 815.380  49
  -6   3   3 8484.50 799.789  35
  -6   3   3 8091.25 811.518  32
  -6   3   3 9045.26 864.971  34
  -6  -3   3 10294.8 895.099  36
  -6   3   3 9145.71 832.005  36
  -6   3   3 9871.66 919.305  31
  -6  -3   3 6973.46 721.081  26
  -6  -3   3 8195.16 778.102  24
  -6  -3   2 3459.06 532.152  36
  -6   3   2 4240.16 566.234  35
  -6   3   2 3548.87 535.528  34
  -6   3   2 4031.57 544.504  36
  -6  -3   2 3728.39 528.448  24
  -6   3   2 3234.49 497.973  30
  -6  -3   2 3715.53 502.995  26
  -6   3   2 4018.96 600.605  31
  -6  -3   2 2926.22 474.231  49
  -6   3   2 4371.73 537.674  48
  -6  -3   2 4947.93 560.352  48
  -6   3   1 7631.45 705.324  48
  -6  -3   1 6860.30 663.027  48
  -6  -3   1 7127.19 730.639  50
  -6  -3   1 7538.48 737.464  49
  -6  -3   1 6186.05 691.203  36
  -6   3   1 7857.24 744.192  36
  -6   3   1 7720.67 759.429  34
  -6   3   1 6780.58 722.567  33
  -6   3   1 6834.90 797.585  31
  -6   3   1 7586.30 726.696  30
  -6  -3   1 7302.92 716.559  26
  -6  -3   1 7222.42 714.351  24
  -6  -3   0 11288.6 918.575   9
  -6   3   0 9394.89 846.853   9
  -6   3   0 10533.8 845.550  48
  -6  -3   0 10699.6 841.869  48
  -6  -3   0 10178.6 873.294  36
  -6   3   0 11513.4 898.328  36
  -6   3   0 12311.2 946.928  34
  -6   3   0 11092.1 931.607  33
  -6  -3   0 9857.57 847.077  49
  -6  -3   0 10873.0 925.414  51
  -6  -3   0 10237.0 886.177  50
  -6  -3   0 10651.1 884.816  26
  -6   3   0 10315.9 966.113  31
  -6   3   0 10617.8 869.055  30
  -6  -3   0 10901.9 900.512  24
  -6   3  -1 54115.3 2320.40   9
  -6  -3  -1 58136.7 2418.29   9
  -6  -3  -1 55914.8 2381.99  51
  -6  -3  -1 52180.1 2277.05  49
  -6   3  -1 52334.5 2316.42  33
  -6  -3  -1 49868.1 2265.08  26
  -6   3  -1 53477.0 2395.62  28
  -6   3  -1 55695.0 2477.79  31
  -6   3  -1 54112.9 2291.26  30
  -6  -3  -1 55021.4 2336.49  24
  -6  -3  -2 162.879 171.699  51
  -6  -3  -2 102.783 140.771  49
  -6   3  -2 106.548 119.171   8
  -6  -3  -2 110.711 163.759   8
  -6   3  -2 103.381 152.924   9
  -6  -3  -2 169.070 178.222   9
  -6   3  -2 314.610 185.389  33
  -6   3  -2 59.9278 149.843  28
  -6   3  -2 349.635 176.599  30
  -6  -3  -2 110.177 123.225  26
  -6   3  -2 303.067 195.626  19
  -6  -3  -2 269.731 200.033  24
  -6  -3  -3 5637.62 718.380   9
  -6  -3  -3 6954.09 739.053  51
  -6  -3  -3 6598.70 719.340  49
  -6   3  -3 6673.43 716.832  33
  -6  -3  -3 6051.43 713.706  24
  -6   3  -3 6711.51 716.552  19
  -6   3  -3 5377.54 715.021  28
  -6   3  -3 6667.69 736.597   8
  -6  -3  -3 7272.25 771.362   8
  -6   3  -4 44882.3 2177.58   8
  -6  -3  -4 44562.6 2186.66   8
  -6   3  -4 45527.9 2073.65  19
  -6   3  -4 43156.8 2102.52  23
  -6   3  -4 48493.3 2121.75  33
  -6   3  -4 45530.4 2305.81  28
  -6  -3  -4 43974.0 2238.03   9
  -6   3  -5 31877.6 1794.44   8
  -6  -3  -5 34875.2 1874.17   8
  -6   3  -5 34300.5 1705.94  19
  -6   3  -5 29668.6 1695.18  23
  -6   3  -5 37214.6 1752.59  33
  -6   3  -5 29629.4 1864.57  28
  -6  -3  -5 30558.7 1828.75   9
  -6   3  -6 189.060 197.811  33
  -6   3  -6 145.339 199.100  28
  -6   3  -6 499.043 251.509   8
  -6  -3  -6 555.937 258.446   8
  -6  -3  -6 277.309 205.154   9
  -6   3  -6 333.438 232.537  23
  -6   3  -6 287.448 207.527  19
  -6   3  -7 348.494 233.825  28
  -6   3  -7 300.374 222.819   8
  -6  -3  -7 117.369 196.911   8
  -6  -3  -7 333.528 223.792   9
  -6   3  -7 874.946 263.720  23
  -6   3  -7 131.934 155.606  19
  -6   3  -8 39633.4 1939.25   8
  -6  -3  -8 39977.3 1927.73   8
  -6   3  -8 39460.0 2050.80  28
  -6  -3  -8 36376.5 1953.57   9
  -6   3  -8 42512.4 1760.67  19
  -6   3  -8 40903.9 1854.68  23
   6   3   9 1998.03 369.512  11
  -6   3  -9 2041.53 372.387   8
  -6  -3  -9 2857.27 430.233   8
  -6  -3  -9 2413.64 430.359   9
  -6   3  -9 2694.67 447.584  28
   6   3  10 94.1112 116.338  11
  -6   3 -10 259.972 143.837  28
  -6   3 -10 97.0179 108.488   8
  -6  -3 -10 109.288 128.804   9
  -6   4  11 18930.9 952.912  32
  -6   4  11 16393.4 905.515  34
  -6   4  11 17609.3 933.289  20
  -6  -4  11 15811.4 896.291  49
  -6   4  10 8043.16 701.587  32
  -6   4  10 9379.60 758.329  20
  -6  -4  10 9821.44 764.764  49
  -6   4   9 26398.4 1481.87  32
  -6  -4   9 28261.5 1519.21  49
  -6   4   9 25321.7 1447.11  20
  -6  -4   8 168.263 177.360  49
  -6   4   8 115.582 193.825  32
  -6   4   8 169.241 178.391  20
  -6   4   7 5845.92 730.457  32
  -6   4   7 5692.93 701.052  20
  -6  -4   7 6549.70 748.837  49
  -6  -4   7 5791.80 719.891  50
  -6   4   6 58780.0 2688.87  32
  -6  -4   6 60387.0 2644.68  49
  -6  -4   6 65242.1 2756.70  50
  -6   4   5 32876.7 1867.16  32
  -6  -4   5 37030.6 1886.09  49
  -6  -4   5 36130.3 1919.41  50
  -6  -4   4 2885.01 493.669  49
  -6  -4   4 3256.23 534.364  50
  -6   4   4 3203.63 555.669  31
  -6  -4   4 2900.27 496.729  24
  -6   4   4 3150.55 542.409  32
  -6   4   4 2494.69 488.404  34
  -6  -4   3 9894.73 880.756  49
  -6  -4   3 10648.9 939.930  50
  -6   4   3 9826.34 955.851  31
  -6  -4   3 10359.7 888.907  24
  -6   4   3 10301.3 888.218  35
  -6   4   3 11140.8 962.711  32
  -6   4   3 10685.7 943.895  34
  -6  -4   2 29922.9 1643.08  50
  -6  -4   2 32709.7 1648.38  49
  -6   4   2 29998.4 1752.96  31
  -6  -4   2 27231.8 1543.86  24
  -6   4   2 27101.8 1597.26  33
  -6   4   2 31477.5 1666.35  32
  -6   4   2 29396.0 1564.63  35
  -6   4   2 29374.2 1622.64  34
  -6  -4   1 39101.3 1960.15  50
  -6  -4   1 45413.8 2107.25  51
  -6  -4   1 42103.1 1956.03  49
  -6   4   1 43702.8 2181.53  31
  -6   4   1 40972.7 1947.70  30
  -6  -4   1 37024.7 1854.82  26
  -6  -4   1 39964.8 1933.35  24
  -6   4   1 41948.6 2043.32  33
  -6   4   1 42698.5 1942.47  35
  -6   4   1 44369.2 2011.19  34
  -6  -4   0 19134.0 1268.70  51
  -6  -4   0 17896.2 1215.71  50
  -6  -4   0 18536.1 1198.51  49
  -6  -4   0 16630.8 1152.80  26
  -6   4   0 18643.5 1346.40  31
  -6   4   0 18379.7 1188.32  30
  -6  -4   0 17139.8 1175.27  24
  -6   4   0 19612.1 1213.23  34
  -6   4   0 17428.6 1225.20  33
  -6  -4  -1 58717.3 2489.95  51
  -6  -4  -1 58041.6 2404.17  49
  -6   4  -1 53604.7 2409.33  33
  -6   4  -1 59559.3 2612.79  31
  -6   4  -1 62078.5 2445.18  30
  -6   4  -1 56852.2 2478.11  28
  -6  -4  -1 55182.4 2416.25  24
  -6   4  -1 50013.4 2314.02  19
  -6  -4  -2 31524.6 1660.44  49
  -6  -4  -2 31161.6 1699.02  51
  -6   4  -2 31587.6 1691.51  33
  -6   4  -2 32990.9 1794.22  31
  -6   4  -2 31018.6 1733.46  28
  -6   4  -2 32760.4 1671.08  30
  -6  -4  -2 30115.5 1681.94  24
  -6   4  -2 29323.9 1624.79  19
  -6  -4  -3 108992. 3874.06   9
  -6  -4  -3 106391. 3793.66  51
  -6  -4  -3 106639. 3771.54  49
  -6   4  -3 110678. 3778.23  33
  -6   4  -3 102910. 3887.28  28
  -6  -4  -3 102579. 3812.66  24
  -6   4  -3 96030.9 3650.90  19
  -6   4  -4 3148.96 483.469  33
  -6  -4  -4 3061.94 531.974   9
  -6   4  -4 2140.30 472.116  28
  -6   4  -4 3946.79 542.851  19
  -6  -4  -4 2316.22 472.315  24
  -6   4  -5 3671.62 525.919  33
  -6   4  -5 4113.95 653.805  28
  -6   4  -5 3863.13 542.677  19
  -6   4  -5 3875.79 581.902  23
  -6  -4  -5 3186.36 556.293   9
  -6   4  -6 50565.1 2101.76  19
  -6   4  -6 47109.8 2187.48  23
  -6  -4  -6 42756.4 2229.90   9
  -6   4  -6 44033.5 2315.30  28
  -6   4  -7 8921.58 746.167  19
  -6   4  -7 10097.5 856.755  23
  -6   4  -7 7790.17 862.288  28
  -6  -4  -7 7957.71 840.539   9
  -6   4  -8 609.070 243.407  23
  -6   4  -8 392.986 187.649  19
  -6   4  -8 470.796 237.445  28
   6   4   8 540.319 245.803  11
  -6  -4  -8 381.559 219.972   9
  -6   4  -9 332.521 184.167  28
   6   4   9 556.603 213.324  11
  -6  -4  -9 309.258 164.045   9
  -6  -4 -10 234.186 122.506  24
  -6  -4 -10 159.745 113.013   9
  -6   4 -10 272.864 152.560  28
   6   4  10 85.5018 119.276  11
  -6   5  11 1294.13 227.751  20
  -6   5  11 1307.29 219.333  32
  -6   5  11 1193.75 218.938  34
  -6  -5  11 934.807 192.456  49
  -6   5  10 2795.56 387.684  20
  -6   5  10 2845.28 380.863  32
  -6  -5  10 1675.30 307.201  49
  -6  -5   9 3163.66 460.391  49
  -6  -5   9 3072.96 465.305  50
  -6   5   9 2723.24 434.635  20
  -6   5   9 2884.97 445.189  32
  -6  -5   8 3611.80 513.760  49
  -6  -5   8 3395.39 520.143  50
  -6   5   8 1912.75 395.183  20
  -6   5   8 2648.03 463.427  32
  -6  -5   7 20954.7 1332.96  49
  -6  -5   7 21528.1 1397.81  50
  -6   5   7 20165.9 1340.99  20
  -6   5   7 20602.4 1360.96  32
  -6  -5   6 4524.34 609.673  49
  -6  -5   6 4330.74 635.765  50
  -6   5   6 4510.40 620.502  20
  -6   5   6 4530.25 644.015  32
  -6  -5   5 53540.7 2381.28  49
  -6  -5   5 57525.8 2534.97  50
  -6   5   5 51948.8 2451.53  32
  -6  -5   4 6614.78 717.216  49
  -6  -5   4 6518.26 755.364  50
  -6   5   4 6680.77 795.115  31
  -6  -5   4 7763.80 787.351  24
  -6   5   4 7375.67 795.293  32
  -6   5   4 6795.94 787.611  34
  -6  -5   3 29715.8 1609.81  49
  -6  -5   3 30271.9 1699.00  50
  -6   5   3 30096.8 1775.41  31
  -6  -5   3 29048.9 1615.80  24
  -6   5   3 28751.6 1670.77  32
  -6   5   3 29626.4 1677.35  34
  -6  -5   2 15693.2 1144.47  50
  -6  -5   2 15531.6 1091.43  49
  -6   5   2 12207.4 1121.76  31
  -6   5   2 12834.8 1018.56  30
  -6  -5   2 14847.7 1087.05  24
  -6   5   2 14147.3 1135.41  33
  -6   5   2 16523.9 1141.33  34
  -6  -5   1 5779.09 709.491  51
  -6  -5   1 7697.33 784.379  50
  -6  -5   1 6677.50 701.342  49
  -6   5   1 5587.03 750.882  31
  -6   5   1 5320.57 641.203  30
  -6  -5   1 6852.33 722.579  24
  -6   5   1 7275.28 794.669  33
  -6  -5   0 4253.10 612.900  51
  -6  -5   0 4598.52 618.814  50
  -6  -5   0 4781.93 591.966  49
  -6   5   0 3931.91 601.022  33
  -6   5   0 3858.58 637.161  31
  -6   5   0 4245.82 563.344  30
  -6  -5   0 4118.13 577.702  24
  -6  -5  -1-57.1817 142.972  51
  -6   5  -1 403.843 232.538  33
  -6  -5  -1 51.4558 152.221  49
  -6   5  -1 201.196 194.797  30
  -6   5  -1 531.628 306.284  31
  -6   5  -1 435.121 227.507  28
  -6  -5  -1 166.628 164.303  24
  -6  -5  -2 8128.70 816.507  51
  -6   5  -2 7957.82 802.599  33
  -6  -5  -2 6735.83 724.551  49
  -6   5  -2 7441.91 844.064  31
  -6   5  -2 7021.64 771.720  28
  -6   5  -2 7878.62 767.391  30
  -6  -5  -2 8145.67 819.094  24
  -6   5  -2 6832.20 753.973  19
  -6  -5  -3 30091.8 1699.10  51
  -6  -5  -3 32201.9 1705.32  49
  -6   5  -3 35825.3 1766.85  33
  -6  -5  -3 31914.2 1767.49  24
  -6   5  -3 30502.6 1679.91  19
  -6   5  -3 34560.8 1837.81  28
  -6   5  -4 2236.13 433.218  33
  -6   5  -4 1935.63 399.826  19
  -6  -5  -4 1327.24 360.412  24
  -6   5  -5 75245.9 2767.95  33
  -6   5  -5 70327.9 3008.96  28
  -6   5  -5 73305.4 2797.63  19
  -6  -5  -5 68668.6 2908.59  24
  -6   5  -5 67973.0 2862.01  23
  -6   5  -6 323.634 204.845  28
  -6   5  -6 437.322 220.504  23
  -6   5  -6 362.296 196.271  19
  -6  -5  -6 409.102 226.484   9
  -6   5  -7 11901.2 845.112  19
  -6   5  -7 11104.3 897.034  23
  -6   5  -7 9632.35 926.967  28
   6   5   7 11582.8 956.013  11
  -6  -5  -7 11537.3 966.256   9
  -6   5  -8 1192.99 291.987  23
  -6   5  -8 1174.50 251.367  19
  -6   5  -8 789.860 283.483  28
   6   5   8 953.266 274.487  11
  -6  -5  -8 1221.62 302.826   9
  -6   5  -9 10322.5 808.251  28
   6   5   9 11655.9 801.105  11
  -6  -5  -9 11019.5 790.737   9
  -6  -5  -9 11430.4 796.168  24
  -6   5  -9 10723.5 738.628  23
   6   5  10 9643.48 607.405  11
  -6  -5 -10 9335.01 616.541   9
   6  -5  10 8422.19 578.448  56
  -6   5 -10 9548.65 648.661  28
  -6  -5 -10 9038.16 596.995  24
  -6  -6  10 3742.79 408.039  49
  -6  -6  10 3698.32 418.961  50
  -6   6  10 4366.49 450.605  20
  -6   6  10 4009.79 411.435  32
  -6   6  10 3743.08 438.144  34
  -6  -6   9 7497.10 649.071  49
  -6  -6   9 6373.38 636.556  50
  -6   6   9 7149.12 663.289  20
  -6   6   9 7630.90 661.778  32
  -6  -6   8 7316.88 699.360  49
  -6  -6   8 7478.94 738.965  50
  -6   6   8 6273.96 671.948  20
  -6   6   8 8283.87 752.712  32
  -6  -6   7 3511.04 503.277  49
  -6  -6   7 4015.66 593.150  50
  -6   6   7 3822.95 552.396  20
  -6   6   7 3436.08 530.866  32
  -6  -6   6 124292. 4198.20  49
  -6  -6   6 127242. 4361.46  50
  -6   6   6 116391. 4214.13  20
  -6   6   6 123904. 4304.14  32
  -6  -6   5 32322.0 1697.17  49
  -6  -6   5 33684.7 1819.01  50
  -6   6   5 32078.5 1737.67  20
  -6   6   5 34215.8 1830.18  32
  -6   6   5 28340.3 1716.38  34
  -6  -6   4 47361.1 2118.00  49
  -6  -6   4 48591.9 2254.46  50
  -6   6   4 48328.4 2257.32  32
  -6   6   4 40933.2 2103.44  34
  -6   6   4 45533.1 2289.10  31
  -6  -6   4 46237.9 2148.38  24
  -6   6   4 42705.5 2099.41  20
  -6  -6   3 311.383 201.005  49
  -6  -6   3 411.775 246.070  50
  -6   6   3 166.280 163.986  34
  -6   6   3 64.9328 145.240  33
  -6   6   3 138.280 278.686  31
  -6  -6   3 274.938 194.423  24
  -6  -6   2 51.1458 127.846  49
  -6   6   2-53.2732 178.649  30
  -6   6   2 212.659 274.479  31
  -6  -6   2 54.6577 172.809  24
  -6   6   2 130.785 193.394  33
  -6  -6   1 36229.1 1869.17  51
  -6  -6   1 30680.6 1699.55  50
  -6  -6   1 32737.2 1661.30  49
  -6   6   1 27808.7 1717.14  33
  -6   6   1 30149.8 1866.29  31
  -6   6   1 29990.4 1620.11  30
  -6  -6   1 33076.7 1728.81  24
  -6  -6   0 3192.95 500.707  49
  -6  -6   0 3907.44 585.519  51
  -6  -6   0 4899.15 637.339  50
  -6   6   0 3890.87 594.248  33
  -6   6   0 4327.24 693.942  31
  -6   6   0 4391.25 570.202  30
  -6  -6   0 4482.28 601.657  24
  -6  -6  -1 9062.35 821.050  49
  -6  -6  -1 9563.00 895.733  51
  -6   6  -1 9082.16 874.354  33
  -6   6  -1 9773.36 1006.12  31
  -6   6  -1 8851.35 815.003  30
  -6  -6  -1 9590.12 889.165  24
  -6  -6  -2 22398.1 1383.60  49
  -6  -6  -2 24399.5 1490.37  51
  -6   6  -2 26919.3 1539.16  33
  -6   6  -2 26067.1 1632.34  31
  -6   6  -2 27500.8 1487.66  30
  -6  -6  -2 26048.0 1527.71  24
  -6   6  -3 7159.60 749.707  33
  -6  -6  -3 8823.49 837.127  51
  -6  -6  -3 8880.55 857.496  24
  -6   6  -3 6626.98 734.007  19
  -6  -6  -3 8037.62 780.719  49
  -6   6  -4 96.4520 152.466  33
  -6   6  -4-57.9069 129.452  28
  -6   6  -4 103.898 224.890  19
  -6  -6  -4-58.1049 159.087  24
  -6  -6  -4-52.9852 145.070  51
  -6   6  -5 3337.07 528.504  28
   6   6   5 3971.39 585.707  11
  -6   6  -5 2484.53 465.169  23
  -6   6  -5 2918.60 465.725  19
  -6  -6  -5 2497.71 476.109  24
  -6   6  -6 55604.0 2486.57  28
   6   6   6 61936.1 2538.35  11
  -6   6  -6 60204.0 2324.62  19
  -6  -6  -6 56760.5 2448.68  24
  -6   6  -6 55821.4 2420.99  23
  -6   6  -7 2397.18 438.090  28
   6   6   7 3124.14 486.010  11
  -6   6  -7 2683.23 389.237  19
  -6  -6  -7 3391.56 488.958  24
  -6   6  -7 3571.53 490.981  23
  -6   6  -8 22699.3 1284.11  28
   6   6   8 24545.0 1281.68  11
  -6  -6  -8 23174.8 1243.61  24
  -6   6  -8 22697.9 1217.64  23
   6   6   9 551.650 188.245  11
   6  -6   9 574.698 176.578  56
  -6   6  -9 909.119 229.436  28
  -6   6  -9 506.956 164.285  23
  -6  -6  -9 701.408 196.406  24
  -6   7  10 3454.41 364.378  34
  -6   7  10 2993.47 338.984  20
  -6  -7  10 3225.43 334.297  49
  -6  -7  10 3126.03 347.852  50
  -6   7   9 40521.6 1711.72  34
  -6   7   9 40534.5 1698.08  20
  -6  -7   9 40463.1 1631.60  49
  -6  -7   9 40742.3 1718.25  50
  -6   7   8 3596.62 491.309  34
  -6   7   8 3490.18 473.337  20
  -6  -7   8 3902.95 470.116  49
  -6  -7   8 3888.77 506.081  50
  -6   7   7 16101.2 1134.84  34
  -6  -7   7 17040.5 1065.96  49
  -6  -7   7 16313.0 1125.89  50
  -6   7   7 14946.2 1060.84  20
  -6   7   6 1539.63 361.016  34
  -6  -7   6 1993.74 422.098  50
  -6  -7   6 1736.23 358.393  49
  -6   7   6 1909.82 395.738  20
  -6   7   5 830.260 290.467  34
  -6  -7   5 458.676 264.539  50
  -6   7   5 384.735 246.066  20
  -6  -7   5 486.351 217.820  49
  -6  -7   4 35498.7 1834.39  50
  -6  -7   4 33023.6 1669.05  49
  -6   7   4 31670.2 1725.30  20
  -6  -7   3 18390.6 1254.06  50
  -6  -7   3 16726.2 1115.42  49
  -6   7   3 13977.4 1186.06  33
  -6   7   3 14929.3 1100.65  30
  -6  -7   3 17404.6 1189.25  24
  -6   7   3 17248.9 1185.38  20
  -6  -7   2 2460.52 420.050  49
  -6  -7   2 2330.22 444.634  50
  -6   7   2 2413.02 441.579  30
  -6   7   2 2889.03 478.831  20
  -6  -7   2 2716.15 486.066  24
  -6   7   2 2766.67 531.742  33
  -6  -7   1 7190.91 789.616  51
  -6  -7   1 7766.67 799.527  50
  -6  -7   1 5698.66 644.066  49
  -6   7   1 5861.06 753.451  33
  -6   7   1 6190.80 672.678  30
  -6  -7   1 7260.37 761.970  24
  -6  -7   0 3793.37 528.063  49
  -6  -7   0 4742.53 638.199  51
  -6   7   0 4277.81 628.211  33
  -6   7   0 2833.71 472.976  30
  -6   7   0 3723.86 622.084  21
  -6  -7   0 4645.62 612.142  24
  -6  -7  -1 1887.72 381.592  49
  -6  -7  -1 2997.22 497.509  51
  -6   7  -1 2786.16 499.651  33
  -6   7  -1 2073.46 408.002  30
  -6   7  -1 2761.97 530.663  21
  -6  -7  -1 3303.99 518.634  24
  -6   7  -2 384.669 230.041  33
  -6  -7  -2 218.257 220.125  51
  -6  -7  -2 450.839 224.189  49
  -6  -7  -2 609.907 248.100  24
  -6   7  -3 58341.7 2431.63  33
  -6  -7  -3 59759.1 2475.73  51
  -6  -7  -3 61346.6 2545.74  24
  -6   7  -3 54596.7 2432.53  19
  -6   7  -4 40228.6 1819.58  33
  -6   7  -4 37663.4 1956.64  22
  -6  -7  -4 39209.9 1919.94  24
  -6   7  -4 38083.7 1844.71  19
  -6  -7  -5 19585.7 1238.15  24
  -6   7  -5 16822.7 1099.92  19
   6   7   6-47.6040 176.511  11
  -6   7  -6 96.0333 131.513  23
  -6   7  -6 469.984 190.853  19
  -6  -7  -6 141.365 166.596  24
   6   7   7 2876.64 429.056  11
  -6   7  -7 2396.12 338.817  19
  -6  -7  -7 2123.62 367.596  24
  -6   7  -7 2948.42 426.541  23
   6   7   8 11069.3 763.657  11
   6   7   8 11670.7 772.933  12
  -6  -7  -8 10932.4 748.228  24
  -6   7  -8 10570.7 740.081  23
   6   7   9 2411.85 301.953  11
  -6  -7  -9 2656.08 306.742  24
  -6   7  -9 2822.45 312.678  23
  -6  -8   9 89.3726 110.450  50
  -6   8   9 84.3942 83.2070  20
  -6   8   9 27.0813 80.1022  34
  -6  -8   8 15688.3 970.075  50
  -6   8   8 15344.8 936.893  20
  -6   8   8 14005.9 889.397  34
  -6  -8   7 14178.8 978.983  50
  -6   8   7 12991.9 931.316  20
  -6   8   7 14084.0 947.910  34
  -6  -8   6 5332.56 618.780  50
  -6   8   6 5410.48 621.985  20
  -6  -8   5 2089.52 408.719  50
  -6   8   5 2760.77 471.381  20
  -6   8   4 5897.26 729.945  33
  -6   8   4 7098.85 710.201  30
  -6   8   4 6435.95 708.751  20
   6   8  -3 11833.5 976.598  17
  -6   8   3 8985.83 940.652  33
  -6  -8   3 12850.8 1016.20  50
  -6   8   3 11926.1 923.842  30
  -6  -8   3 13318.4 1010.48  24
  -6   8   3 12800.8 993.620  20
  -6   8   2 729.017 314.872  33
  -6  -8   2 867.664 297.569  50
  -6   8   2 802.816 259.304  30
  -6   8   2 475.960 237.223  20
  -6  -8   2 1353.29 349.599  24
  -6   8   1 11302.9 1036.73  33
  -6  -8   1 12769.9 1032.40  51
  -6  -8   1 12585.6 998.708  50
  -6  -8   1 13253.3 1009.14  24
  -6   8   1 11260.9 936.778  20
  -6   8   0 4045.53 602.386  33
  -6  -8   0 4685.63 619.685  51
  -6   8   0 4098.04 636.808  21
  -6   8   0 4304.70 573.651  20
  -6  -8   0 4071.54 569.210  24
  -6   8  -1 12732.2 1039.89  33
  -6  -8  -1 11953.2 966.828  51
  -6   8  -1 11059.3 1046.79  21
  -6  -8  -1 12442.4 975.232  24
  -6   8  -2 11816.0 949.529  33
  -6  -8  -2 12164.4 956.250  51
   6   8   2 10345.5 942.274  12
  -6  -8  -2 10595.9 905.184  24
  -6   8  -3-46.5562 127.488  33
   6   8   3 228.508 180.621  12
  -6   8  -3 257.469 199.398  19
  -6  -8  -3 200.845 186.155  24
  -6  -8  -3 48.2309 142.651  51
   6   8   4 10558.5 924.556  12
  -6   8  -4 10787.1 926.277  22
  -6  -8  -4 9794.64 837.107  24
  -6   8  -4 9494.92 814.054  19
   6   8   5 7197.42 755.358  12
  -6  -8  -5 7254.39 684.553  24
  -6   8  -5 6264.72 613.052  19
   6   8   6 12016.0 854.095  11
   6   8   6 11334.2 872.395  12
  -6   8  -6 9771.19 718.954  19
  -6  -8  -6 10824.7 799.731  24
  -6   8  -6 10659.0 815.936  23
   6   8   7 13972.6 871.480  11
   6   8   7 14955.5 917.704  12
  -6   8  -7 12686.6 753.395  19
  -6  -8  -7 13465.1 838.867  24
  -6   8  -7 13774.1 860.401  23
   6   8   8 13418.6 764.849  11
   6   8   8 12462.0 731.399  12
  -6  -8  -8 13061.1 731.155  24
  -6   8  -8 13252.6 753.670  23
  -6  -9   8 11981.2 758.217  50
   6   9  -8 12346.7 706.511  53
  -6   9   8 12784.3 765.214  20
  -6   9   8 12326.0 705.612  30
  -6  -9   7 146.421 141.753  50
   6   9  -7 30.0463 88.8820  53
  -6   9   7 249.235 154.151  20
  -6   9   7 62.3031 104.482  30
   6   9  -6 6055.79 546.252  53
  -6  -9   6 5591.45 585.018  50
  -6   9   6 5233.65 572.619  20
  -6   9   6 5088.19 521.125  30
  -6   9   5 13880.4 977.142  20
  -6  -9   5 13326.8 947.179  50
   6   9  -5 11727.1 816.666  53
  -6   9   4 23883.3 1462.98  33
  -6  -9   4 24475.9 1396.25  50
  -6   9   4 28325.2 1481.21  20
  -6   9   3 4740.07 650.061  33
   6   9  -3 4816.32 597.392  17
  -6  -9   3 4402.32 569.351  50
  -6   9   3 4851.46 591.673  20
  -6   9   2 54586.6 2560.17  33
   6   9  -2 59745.0 2561.22  17
  -6  -9   2 63299.1 2592.93  51
  -6  -9   2 59919.0 2472.13  50
  -6  -9   2 64106.6 2483.67  24
  -6   9   2 61367.5 2498.57  20
  -6  -9   1 1370.43 334.773  51
  -6   9   1 1299.43 322.464  20
  -6  -9   1 1137.28 314.948  24
  -6   9   1 1381.22 362.858  33
  -6  -9   0 15769.5 1108.72  51
  -6   9   0 13138.9 1132.63  21
  -6  -9   0 16987.2 1102.01  24
  -6   9   0 16400.8 1180.49  33
  -6  -9  -1 11293.3 903.067  51
  -6   9  -1 10702.3 978.524  21
  -6  -9  -1 10431.7 853.626  24
  -6   9  -1 11695.6 948.696  33
  -6  -9  -2 1414.90 311.716  51
   6   9   2 1392.46 351.880  12
  -6  -9  -2 814.270 259.505  24
  -6   9  -2 1407.19 320.276  33
  -6  -9  -3 2744.63 415.264  51
   6   9   3 3154.57 504.402  12
  -6   9  -3 2707.70 439.611  19
  -6  -9  -3 2848.98 432.387  24
  -6   9  -3 3643.51 472.375  33
  -6   9  -4 27109.7 1480.18  22
  -6  -9  -4 29125.6 1418.75  24
  -6   9  -4 27585.3 1400.58  19
   6   9   4 28709.1 1530.70  12
  -6   9  -5 280.098 151.721  19
  -6  -9  -5 251.367 155.602  24
   6   9   5 302.718 180.990  12
  -6   9  -6 7997.01 589.477  19
  -6  -9  -6 8281.78 617.042  24
   6   9   6 8786.11 695.171  12
  -6   9  -7 6550.32 510.000  23
   6   9   7 7816.30 551.074  11
   6   9   7 6480.55 532.205  12
  -6  10   7 3156.34 354.832  20
  -6 -10   7 3194.95 359.950  50
   6  10  -7 2889.35 318.842  53
  -6  10   6 432.037 174.714  20
   6  10  -6 588.459 169.167  53
  -6 -10   6 556.939 179.860  50
  -6  10   5 2843.67 406.597  20
  -6 -10   5 3278.53 424.376  50
   6  10  -5 2952.85 368.552  53
  -6  10   4 7305.19 695.387  33
  -6 -10   4 7348.27 659.988  50
  -6  10   4 6418.18 640.963  20
  -6  10   3 20380.4 1271.52  33
   6  10  -3 20299.1 1193.24  17
  -6 -10   3 20626.9 1227.42  51
  -6 -10   3 19869.4 1150.56  50
  -6  10   3 18430.5 1156.09  20
  -6  10   2 8894.05 826.458  33
   6  10  -2 7783.72 752.017  17
  -6 -10   2 9117.74 786.422  51
  -6  10   2 9176.25 790.331  20
  -6 -10   1 22287.1 1285.51  51
  -6  10   1 21578.6 1344.66  33
   6  10  -1 24226.5 1391.10  17
  -6  10   0 9339.49 817.899  33
   6  10   0 8916.91 824.705  17
  -6 -10   0 8262.53 732.876  51
  -6  10   0 9258.31 870.631  21
  -6 -10  -1 27304.6 1401.18  51
  -6  10  -1 28574.8 1470.53  33
   6  10   2 568.852 234.875  12
  -6 -10  -2 611.922 200.870  51
  -6  10  -2 353.150 175.850  33
  -6  10  -3 396.462 177.518  19
   6  10   3 383.220 202.152  12
  -6  10  -4 34.2457 121.063  19
   6  10   4 157.541 152.514  12
  -6  10  -5 1200.23 231.240  19
   6  10   5 1268.64 272.671  12
  -6  10  -6 3641.49 341.098  19
   6  10   6 4108.56 404.355  12
  -6  11   6 3672.87 365.247  20
  -6 -11   6 4014.33 388.079  51
  -6  11   5 2307.10 308.471  33
  -6 -11   5 2206.89 319.450  51
   6  11  -5 2621.31 306.559  53
  -6  11   5 2423.86 326.807  20
  -6  11   4 2453.82 359.058  33
   6  11  -4 2921.97 368.991  17
  -6 -11   4 2842.99 381.165  51
  -6  11   4 2819.74 375.077  20
  -6 -11   3 31844.7 1475.52  51
  -6  11   3 34223.3 1556.74  33
   6  11  -3 32586.7 1485.99  17
  -6 -11   2 9573.18 728.037  51
  -6  11   2 9117.02 762.044  33
   6  11  -2 9724.22 760.017  17
  -6  11   1 17899.1 1081.19  33
   6  11  -1 18851.3 1107.99  17
  -6 -11   1 16104.3 984.424  51
  -6  11   1 17702.7 1089.11  21
  -6  11   0 38.7935 114.736  33
   6  11   0 333.318 192.024  17
  -6 -11   0 34.7271 86.8116  51
  -6  11  -1 1188.79 263.791  33
  -6 -11  -1 1325.79 257.242  51
   6  11   1 1041.33 270.190  17
   6  11   2 1026.22 257.328  17
  -6  11  -2 1228.54 258.761  19
   6  11   2 1128.96 260.824  12
   6  11   3 8766.18 651.559  17
   6  11   3 8288.93 643.154  12
  -6  11  -3 8081.12 618.325  19
   6  11   4 146.955 135.474  12
  -6  11  -4 76.9584 95.1311  19
   6  11   5 11390.8 672.527  12
  -6 -12   3 151.200 101.665  51
   6  12  -3 208.808 113.088  17
  -6  12   3 217.761 113.937  33
  -6 -12   2 624.361 164.888  51
   6  12  -2 467.806 167.030  17
  -6  12   2 350.089 138.820  33
  -6 -12   1 1178.94 216.264  51
  -6  12   1 1138.93 227.942  33
   6  12  -1 1165.86 251.282  17
  -6  12   0 8357.24 587.724  33
   6  12   0 9148.70 651.332  17
   6  12   1 10139.6 670.581  17
  -6  12  -1 10121.0 651.170  19
   6  12   2 4972.41 425.816  17
  -6  12  -2 4535.70 408.558  19
  -7   0  10 31.1910 92.2487  48
  -7   0  10 66.2923 98.0302  32
  -7   0   9 13568.4 929.668  48
  -7   0   9 13364.6 944.414  32
  -7   0   8 49.7134 166.707  48
  -7   0   7 1102.67 309.314  48
  -7   0   6 57.7436 182.561  48
  -7   0   5 116.289 145.363  48
  -7   0   5 169.850 189.880  34
  -7   0   4-63.4779 224.373  35
  -7   0   4-57.8789 129.390  34
  -7   0   4-57.2606 143.117  48
  -7   0   4 58.6774 160.655  31
  -7   0   3 39470.5 2076.22  35
  -7   0   3 40228.8 2027.69  34
  -7   0   3 44234.2 2147.60  36
  -7   0   3 43684.4 2061.69  48
  -7   0   3 40535.9 2100.43  31
  -7   0   2 178.954 221.141  36
  -7   0   2-61.2538 193.657  35
  -7   0   2 58.2323 159.441  34
  -7   0   2 54.6275 136.540  48
  -7   0   2 65.5510 231.703  31
  -7   0   1 5986.33 731.562  35
  -7   0   1 4898.56 660.874  36
  -7   0   1 5407.97 740.305  31
  -7   0   1 6245.01 691.998  48
  -7   0   0 66.4145 196.408  31
  -7   0   0 177.085 218.829  36
  -7   0   0 120.262 201.635  35
  -7   0   0-60.8954 166.728   9
  -7   0  -1 257.649 215.997  31
  -7   0  -1 59.7587 221.542  36
  -7   0  -1 329.228 229.492  33
  -7   0  -1-61.8101 182.798   9
  -7   0  -2 60.6782 224.947  31
  -7   0  -2-111.583 216.027  33
  -7   0  -2 126.418 186.931   9
  -7   0  -3 1412.30 344.623  19
  -7   0  -3 1354.74 376.227   9
  -7   0  -4 64.4926 190.737  28
  -7   0  -4 99.9430 147.797  19
  -7   0  -4 66.5899 166.447   8
  -7   0  -4 194.933 240.893   9
  -7   0  -5 786.742 283.918   8
  -7   0  -5 254.518 201.302   9
  -7   0  -5 123.138 194.792  28
  -7   0  -6 61.9100 138.401   8
  -7   0  -6 59.4552 148.602   9
  -7   0  -6-56.0348 140.053  28
  -7   0  -7 1926.04 400.156   8
  -7   0  -7 1145.44 298.793   9
  -7   0  -8-45.1113 133.408   8
  -7   0  -8 41.6986 114.168   9
  -7   0  -9 18191.2 1007.05   8
  -7   0  -9 19632.8 984.956   9
  -7   1  10 11674.8 779.455  32
  -7   1  10 11373.1 743.509  48
  -7  -1  10 12685.0 768.781  48
  -7   1   9 4771.59 561.899  32
  -7   1   9 6053.07 594.909  48
  -7  -1   9 4694.40 524.616  48
  -7   1   8 27620.3 1569.27  32
  -7   1   8 30814.6 1590.80  48
  -7  -1   8 31723.1 1596.55  48
  -7   1   7 11547.8 955.148  34
  -7   1   7 13227.1 1066.80  32
  -7   1   7 14471.7 1079.56  48
  -7  -1   7 14708.1 1076.10  48
  -7   1   6 37589.4 1933.24  34
  -7   1   6 40934.7 2011.16  48
  -7  -1   6 40428.5 1985.33  48
  -7   1   5 2113.41 508.073  35
  -7   1   5 1735.33 415.078  34
  -7   1   5 2434.63 460.653  48
  -7  -1   5 1701.30 388.534  48
  -7   1   4 532.598 239.471  31
  -7  -1   4 467.525 236.514  31
  -7  -1   4 1031.61 375.098  35
  -7   1   4 1113.42 372.961  35
  -7  -1   4 988.336 295.129  34
  -7   1   4 1147.99 338.368  34
  -7  -1   4 1128.64 316.125  49
  -7   1   4 1372.62 350.810  48
  -7  -1   4 952.553 301.143  48
  -7  -1   3 25726.2 1612.21  35
  -7   1   3 26921.0 1619.36  35
  -7  -1   3 26493.9 1558.00  34
  -7   1   3 26207.8 1584.44  34
  -7  -1   3 27435.4 1633.72  36
  -7   1   3 26509.5 1604.26  36
  -7   1   3 27966.6 1588.34  48
  -7  -1   3 29543.8 1609.63  48
  -7   1   3 26780.4 1629.70  31
  -7  -1   3 27805.2 1656.20  31
  -7  -1   3 27160.2 1572.89  49
  -7  -1   2 10780.7 980.834  35
  -7   1   2 10253.5 956.993  35
  -7   1   2 9655.57 917.539  34
  -7  -1   2 10020.0 945.246  36
  -7   1   2 10589.4 957.987  36
  -7   1   2 11206.3 943.927  48
  -7  -1   2 11242.6 937.728  48
  -7   1   2 10143.6 982.258  31
  -7  -1   2 9594.68 964.482  31
  -7  -1   2 11107.8 946.382  49
  -7  -1   1 33149.9 1812.77  35
  -7   1   1 31835.6 1784.93  35
  -7  -1   1 32724.9 1804.70  36
  -7   1   1 31319.8 1759.54  36
  -7   1   1 35298.8 1778.54  48
  -7  -1   1 33058.3 1726.68  48
  -7   1   1 33694.6 1894.69  31
  -7  -1   1 30866.6 1856.87  31
  -7   1   1 32762.1 1693.10  30
  -7  -1   1 33366.3 1736.30  49
  -7  -1   0 18743.3 1248.23  49
  -7   1   0 19680.9 1392.23  31
  -7  -1   0 17998.0 1360.70  31
  -7   1   0 19871.0 1250.12  30
  -7  -1   0 16358.0 1237.58   9
  -7   1   0 18613.7 1317.45   9
  -7  -1   0 19408.1 1316.48  36
  -7   1   0 20260.5 1342.81  36
  -7  -1   0 18031.7 1282.36  35
  -7   1   0 18510.5 1303.84  35
  -7  -1  -1 31211.0 1665.38  49
  -7  -1  -1 30761.8 1714.60  36
  -7   1  -1 29758.4 1694.47  36
  -7  -1  -1 29224.5 1673.70  35
  -7   1  -1 28978.1 1636.29  33
  -7   1  -1 31611.5 1788.30  31
  -7  -1  -1 28501.2 1723.72  31
  -7   1  -1 31735.2 1650.72  30
  -7   1  -1 28279.1 1680.97   9
  -7  -1  -1 28686.3 1699.02   9
  -7   1  -2 3564.25 543.081  33
  -7   1  -2 3404.00 556.496   9
  -7  -1  -2 3620.94 583.907   9
  -7   1  -2 3997.86 597.147  31
  -7  -1  -2 3607.77 566.734  31
  -7  -1  -2 3975.40 568.444  49
  -7   1  -3 606.920 262.160  33
  -7   1  -3 741.774 311.207  28
  -7   1  -3 812.307 278.484  19
  -7   1  -3 375.349 242.776   9
  -7  -1  -3 978.351 318.199   9
  -7   1  -4 26747.1 1463.81  19
  -7   1  -4 25775.1 1625.00  28
  -7   1  -4 23069.5 1518.29   9
  -7  -1  -4 24866.0 1597.40   9
  -7   1  -4 24405.4 1591.82   8
  -7  -1  -4 24104.7 1591.67   8
  -7   1  -5 17828.0 1145.70  19
  -7   1  -5 15959.1 1254.95   8
  -7  -1  -5 15825.2 1241.79   8
  -7   1  -5 16124.7 1211.04   9
  -7  -1  -5 18751.5 1332.68   9
  -7   1  -5 18796.0 1350.95  28
  -7   1  -6 23709.6 1526.05   8
  -7  -1  -6 25830.5 1566.76   8
  -7   1  -6 25219.7 1501.91   9
  -7  -1  -6 25574.7 1557.90   9
  -7   1  -6 26859.9 1587.73  28
  -7   1  -7 4545.42 610.864   8
  -7  -1  -7 5546.02 658.701   8
  -7   1  -7 5111.96 602.766   9
  -7  -1  -7 4125.59 568.409   9
  -7   1  -7 5606.26 646.424  28
  -7   1  -8 3980.90 519.982   8
  -7  -1  -8 4910.22 563.949   8
  -7   1  -8 4472.83 497.078   9
  -7  -1  -8 4975.03 563.641   9
  -7   1  -8 5825.96 582.136  28
  -7   1  -9 193.208 124.800   8
  -7  -1  -9 252.863 136.938   8
  -7  -1  -9 216.077 138.117   9
  -7   2  10 9931.72 690.951  32
  -7   2  10 8116.81 593.387  48
  -7  -2  10 9571.53 629.989  48
  -7   2   9 1319.63 286.873  32
  -7  -2   9 1059.98 248.335  49
  -7   2   9 1050.27 249.634  48
  -7  -2   9 1211.51 264.261  48
  -7   2   8 4678.41 594.253  32
  -7   2   8 5825.34 625.547  34
  -7   2   8 5742.43 618.720  48
  -7  -2   8 5343.30 592.218  48
  -7  -2   8 4606.42 563.196  49
  -7   2   7 114.858 157.236  32
  -7   2   7 54.8983 162.351  34
  -7  -2   7-106.870 146.301  49
  -7   2   7 51.8303 115.868  48
  -7  -2   7-49.9115 124.748  48
  -7   2   6 1555.92 387.884  34
  -7   2   6 2350.60 464.884  32
  -7  -2   6 1996.43 421.427  49
  -7   2   6 2422.01 446.830  48
  -7  -2   6 2748.41 468.182  48
  -7   2   5 6731.61 789.499  35
  -7   2   5 5710.36 718.392  34
  -7   2   5 5609.27 672.850  48
  -7  -2   5 6464.30 711.434  48
  -7  -2   5 4898.96 654.424  49
  -7   2   4 602.687 245.315  30
  -7   2   4 538.705 276.164  31
  -7  -2   4 408.027 216.485  31
  -7  -2   4 517.674 307.145  35
  -7   2   4 417.666 267.091  35
  -7   2   4 435.315 230.912  34
  -7  -2   4 1045.72 318.391  49
  -7   2   4 446.193 225.157  48
  -7  -2   4 644.321 254.963  48
  -7  -2   3 34675.9 1874.60  35
  -7   2   3 28909.1 1697.25  35
  -7   2   3 34011.2 1836.26  34
  -7  -2   3 33140.6 1813.72  36
  -7   2   3 32987.7 1788.96  36
  -7   2   3 31827.1 1714.34  48
  -7  -2   3 33081.9 1715.37  48
  -7   2   3 30143.3 1770.44  31
  -7  -2   3 30969.7 1802.95  31
  -7   2   3 30679.3 1675.44  30
  -7  -2   3 33018.6 1765.65  49
  -7  -2   2 14665.2 1154.54  35
  -7   2   2 13801.0 1103.67  35
  -7   2   2 13261.2 1082.10  34
  -7  -2   2 13435.1 1093.99  36
  -7   2   2 13214.8 1075.87  36
  -7   2   2 13506.0 1051.04  48
  -7  -2   2 13301.8 1015.48  48
  -7   2   2 12256.0 1090.59  31
  -7   2   2 13217.7 1027.30  30
  -7  -2   2 14669.7 1105.56  49
  -7  -2   1 3532.52 571.848  36
  -7   2   1 3806.83 574.026  36
  -7  -2   1 4774.10 655.062  35
  -7   2   1 4537.76 633.547  35
  -7   2   1 4804.50 650.090  34
  -7   2   1 4417.78 586.159  48
  -7  -2   1 3888.77 544.402  48
  -7   2   1 4875.93 692.155  31
  -7   2   1 3898.65 550.522  30
  -7  -2   1 4576.73 615.917  49
  -7  -2   0 5808.61 688.049  49
  -7  -2   0 6149.67 724.683  36
  -7   2   0 5844.43 705.793  36
  -7   2   0 5581.99 706.880  35
  -7   2   0 4670.50 630.854  33
  -7   2   0 4907.18 701.390  31
  -7   2   0 6410.77 705.173  30
  -7  -2   0 6491.49 751.335   9
  -7  -2  -1 1704.86 408.947  36
  -7   2  -1 2289.94 460.419  36
  -7   2  -1 1622.48 379.398  33
  -7   2  -1 2925.26 506.916   9
  -7  -2  -1 3228.11 543.281   9
  -7   2  -1 2382.42 480.702  31
  -7   2  -1 2310.45 444.900  30
  -7  -2  -1 2747.88 475.179  49
  -7  -2  -2 28311.4 1604.64  49
  -7   2  -2 27861.7 1597.68  33
  -7   2  -2 28548.8 1664.08  31
  -7  -2  -2 28678.0 1681.16  31
  -7   2  -2 28134.2 1641.08   9
  -7  -2  -2 27452.3 1655.35   9
  -7   2  -3 1306.86 339.811  33
  -7   2  -3 892.996 298.652   9
  -7  -2  -3 1159.01 353.483   9
  -7   2  -3 1017.75 340.095  28
  -7   2  -3 870.622 281.561  19
  -7   2  -4 14138.2 1038.03  19
  -7   2  -4 15311.8 1108.92  33
  -7   2  -4 13248.3 1146.08  28
  -7   2  -4 13025.4 1062.29   9
  -7  -2  -4 13032.7 1110.57   9
  -7   2  -5 1253.57 354.639  28
  -7   2  -5 1085.69 294.929  19
  -7   2  -5 613.900 258.076   8
  -7  -2  -5 1096.73 348.247   8
  -7   2  -5 1445.44 368.554   9
  -7  -2  -5 1342.80 372.302   9
  -7   2  -6 7011.36 667.019  19
  -7   2  -6 5808.54 699.571   8
  -7  -2  -6 6948.89 754.162   8
  -7   2  -6 5743.02 647.150   9
  -7  -2  -6 5636.83 706.175   9
  -7   2  -6 5558.36 708.920  28
  -7   2  -7 7943.53 776.896   8
  -7  -2  -7 7981.24 769.687   8
  -7  -2  -7 7790.31 768.976   9
  -7   2  -7 7829.84 786.092  28
  -7   2  -8 1714.34 343.921   8
  -7  -2  -8 1343.61 308.817   8
  -7  -2  -8 1905.61 350.285   9
  -7   2  -8 1884.76 349.654  28
  -7   2  -9 27058.4 1221.55  28
  -7  -2  -9 28745.1 1255.59   9
   7   2   9 26222.6 1177.65  11
  -7   3  10 172.286 106.564  32
  -7  -3  10 236.211 117.449  49
  -7   3   9 1145.45 269.229  32
  -7   3   9 958.100 237.384  34
  -7  -3   9 520.758 186.917  49
  -7   3   9 743.615 205.319  48
  -7   3   8 2673.42 439.319  32
  -7   3   8 1805.07 369.565  34
  -7  -3   8 3233.54 463.347  49
  -7  -3   8 3097.28 420.616  48
  -7   3   8 2566.07 396.817  48
  -7   3   7 13683.5 1063.68  32
  -7   3   7 11980.4 1011.68  34
  -7  -3   7 15801.3 1103.97  49
  -7   3   7 14166.9 1004.37  48
  -7  -3   7 16281.7 1044.45  48
  -7   3   6 5465.50 683.263  32
  -7   3   6 4373.76 633.278  34
  -7  -3   6 5367.37 663.699  49
  -7   3   6 3511.59 535.961  30
  -7   3   6 4665.54 595.275  48
  -7  -3   6 6064.29 649.487  48
  -7   3   5 17745.7 1238.91  35
  -7   3   5 17894.1 1275.83  32
  -7   3   5 15869.8 1244.22  34
  -7  -3   5 18182.2 1266.36  49
  -7   3   5 15868.5 1170.76  30
  -7   3   5 20129.7 1263.14  48
  -7  -3   5 19343.2 1210.00  48
  -7   3   4 5851.14 717.565  35
  -7   3   4 4522.81 627.696  32
  -7   3   4 6449.45 763.097  34
  -7  -3   4 6108.38 716.728  49
  -7   3   4 4834.82 665.861  31
  -7   3   4 5134.53 667.801  30
  -7   3   4 6810.52 716.578  48
  -7  -3   4 5824.41 652.158  48
  -7   3   3 21681.0 1316.87  48
  -7  -3   3 21061.7 1282.60  48
  -7  -3   3 21543.2 1382.81  49
  -7   3   3 20286.6 1333.97  35
  -7   3   3 20216.5 1390.61  34
  -7   3   3 19164.0 1379.81  31
  -7   3   3 18445.8 1273.75  30
  -7  -3   3 20793.7 1290.74  24
  -7  -3   2 586.475 236.427  36
  -7   3   2 221.920 214.897  36
  -7   3   2 512.261 269.979  35
  -7   3   2 178.419 210.295  34
  -7  -3   2 158.166 186.443  24
  -7   3   2 166.677 196.466  30
  -7   3   2 666.520 357.339  31
  -7  -3   2 169.378 178.589  49
  -7   3   2 363.164 224.667  48
  -7  -3   2 49.8187 147.441  48
  -7   3   1 54919.0 2348.98  48
  -7  -3   1 56093.6 2327.17  48
  -7  -3   1 58043.3 2457.97  49
  -7   3   1 49210.3 2348.78  35
  -7   3   1 59103.5 2507.42  34
  -7   3   1 50674.4 2342.21  33
  -7  -3   1 55575.9 2440.56  36
  -7   3   1 53076.4 2369.84  36
  -7   3   1 53070.1 2547.11  31
  -7   3   1 53772.4 2378.82  30
  -7  -3   1 53293.5 2341.15  24
  -7  -3   0 8462.30 817.233  49
  -7  -3   0 7458.12 766.874  24
  -7   3   0 6129.32 742.576  35
  -7   3   0 5982.34 724.821  33
  -7  -3   0 7644.90 784.181  36
  -7   3   0 8450.90 810.780  36
  -7   3   0 8840.67 922.843  31
  -7   3   0 8355.67 809.325  30
  -7  -3   0 6794.00 767.079   9
  -7  -3  -1 41023.7 2060.23   9
  -7  -3  -1 41649.7 2056.68  51
  -7  -3  -1 42619.5 2032.75  49
  -7  -3  -1 42366.5 2050.32  36
  -7   3  -1 38532.8 1948.73  36
  -7   3  -1 39293.2 2002.90  33
  -7   3  -1 43101.7 2161.64  31
  -7   3  -1 43739.3 2036.52  30
  -7  -3  -1 39702.4 1973.75  24
  -7  -3  -2 1328.50 356.176  49
  -7  -3  -2 1020.72 317.757  36
  -7   3  -2 936.493 314.815  36
  -7   3  -2 1053.94 322.998  33
  -7   3  -2 728.024 254.408  19
  -7  -3  -2 899.572 281.990  24
  -7   3  -2 1286.77 375.843  31
  -7   3  -2 624.688 254.952   9
  -7  -3  -2 1087.91 345.242   9
  -7   3  -3 4340.84 603.652  33
  -7   3  -3 3138.81 490.354  19
  -7  -3  -3 3016.42 522.186  24
  -7   3  -3 2062.21 470.325  28
  -7   3  -3 3054.30 509.778   9
  -7  -3  -3 3216.41 545.125   9
  -7   3  -4 6925.61 710.671  19
  -7  -3  -4 5546.35 682.776  24
  -7   3  -4 6831.01 719.588  33
  -7   3  -4 5399.33 726.058  28
  -7  -3  -4 5540.74 711.484   9
  -7   3  -5 1262.92 327.168  33
  -7   3  -5 711.974 290.132  28
  -7  -3  -5 727.962 280.348   9
  -7   3  -5 738.352 248.247  19
  -7  -3  -5 926.215 279.848  24
  -7   3  -6 2274.79 453.121  28
  -7  -3  -6 2426.37 445.833   9
  -7  -3  -6 3187.78 479.705  24
  -7   3  -6 2351.01 387.942  19
  -7   3  -7 2483.68 433.830  28
  -7  -3  -7 2699.00 446.982   9
  -7  -3  -7 2761.36 419.043  24
  -7  -3  -8 273.221 157.402   9
   7   3   8 173.555 150.371  11
  -7   3  -8 244.878 158.128  28
  -7  -3  -9 654.418 178.338   9
  -7   3  -9 532.383 160.390  28
   7   3   9 643.820 169.015  11
  -7   4   9 5667.35 546.385  32
  -7   4   9 5686.54 551.645  34
  -7   4   9 5498.19 502.904  30
  -7  -4   9 5958.04 547.347  49
  -7  -4   8 389.067 174.414  49
  -7   4   8 229.277 145.203  34
  -7   4   8 445.310 186.421  32
  -7  -4   7 398.319 192.853  49
  -7   4   7 54.0750 148.138  34
  -7   4   7 257.934 182.410  32
  -7   4   6 1180.19 333.249  32
  -7   4   6 1185.63 338.708  34
  -7   4   6 703.348 264.674  30
  -7  -4   6 971.477 296.493  49
  -7   4   5 6647.52 751.922  30
  -7  -4   5 8579.50 830.174  49
  -7   4   5 8341.87 836.833  32
  -7   4   5 8105.94 854.182  34
  -7   4   4 64889.8 2743.78  31
  -7   4   4 57392.1 2589.51  30
  -7  -4   4 65372.5 2693.55  49
  -7   4   4 64828.8 2711.68  32
  -7   4   4 65230.8 2632.67  35
  -7   4   4 60669.4 2698.47  34
  -7  -4   3 3607.29 543.255  49
  -7   4   3 3028.41 508.219  30
  -7   4   3 2589.20 536.714  31
  -7  -4   3 2139.85 424.947  24
  -7   4   3 3269.58 527.419  35
  -7   4   3 4014.59 596.037  34
  -7  -4   2 9036.19 852.899  49
  -7  -4   2 9465.61 896.544  50
  -7   4   2 7984.55 804.166  35
  -7   4   2 7533.67 797.005  34
  -7   4   2 8332.32 898.124  31
  -7   4   2 7060.31 767.205  30
  -7  -4   2 7775.56 791.134  24
  -7   4   1 54.4390 192.429  35
  -7   4   1 56.0332 153.422  34
  -7   4   1 58.3468 172.556  33
  -7  -4   1 109.271 149.595  24
  -7   4   1 165.293 204.262  30
  -7   4   1 68.1665 252.709  31
  -7  -4   1-55.1509 163.105  49
  -7  -4   0 68742.6 2741.68  49
  -7  -4   0 67972.3 2811.28  51
  -7   4   0 64737.4 2700.37  35
  -7   4   0 60794.0 2692.19  33
  -7   4   0 61471.0 2830.80  31
  -7   4   0 68306.9 2734.64  30
  -7  -4   0 64276.2 2688.83  24
  -7  -4  -1 8581.66 839.971  49
  -7  -4  -1 9493.99 908.304  51
  -7   4  -1 9624.32 909.867  33
  -7   4  -1 12012.5 1056.28  31
  -7   4  -1 9891.34 884.169  30
  -7  -4  -1 9152.90 863.392  24
  -7  -4  -2 44093.0 2067.08  49
  -7   4  -2 43764.4 2077.13  33
  -7  -4  -2 46424.0 2154.77  51
  -7   4  -2 46331.7 2195.40  31
  -7   4  -2 38236.1 1939.32  19
  -7  -4  -2 39901.1 2026.65  24
  -7   4  -3 14676.9 1089.33  19
  -7  -4  -3 16165.6 1180.23  24
  -7   4  -3 16955.5 1266.97  28
  -7  -4  -3 17796.7 1239.76   9
  -7   4  -3 19192.8 1235.51  33
  -7   4  -4 54136.7 2269.96  19
  -7  -4  -4 50829.5 2340.46  24
  -7   4  -4 58930.1 2337.22  33
  -7   4  -4 50922.6 2436.82  28
  -7  -4  -4 50082.7 2332.27   9
  -7   4  -5 263.102 202.121  33
  -7   4  -5 182.703 225.798  28
  -7   4  -5 267.058 186.185  19
  -7  -4  -5 53.2733 145.901  24
  -7  -4  -5 55.0866 174.191   9
  -7   4  -6 22083.7 1178.76  19
  -7  -4  -6 17626.9 1174.68  24
  -7  -4  -6 21487.9 1293.12   9
   7   4   6 21204.7 1240.45  11
  -7   4  -6 17275.8 1240.56  28
  -7   4  -7 5453.68 517.122  19
  -7  -4  -7 6267.15 609.866  24
   7   4   7 6112.98 602.112  11
  -7  -4  -7 5606.64 602.089   9
  -7   4  -7 4498.85 572.410  28
  -7  -4  -8 25355.2 1197.52  24
  -7   4  -8 26112.3 1316.83  28
   7   4   8 26372.7 1231.02  11
  -7  -4  -8 27542.0 1275.70   9
  -7   5   9 1028.35 227.162  34
  -7   5   9 1120.81 218.475  30
  -7  -5   9 958.373 218.434  49
  -7   5   8 6291.67 606.042  32
  -7   5   8 7061.38 659.173  34
  -7   5   8 5755.26 569.569  30
  -7  -5   8 6854.05 621.424  49
  -7   5   7 564.839 223.310  32
  -7   5   7 548.438 223.010  34
  -7   5   7 46.1581 154.916  30
  -7  -5   7 451.372 201.913  49
  -7   5   6 10866.2 930.582  30
  -7  -5   6 13495.0 1029.51  50
  -7  -5   6 13770.7 1005.28  49
  -7   5   6 15056.9 1075.06  32
  -7   5   6 11024.3 957.374  34
  -7   5   5 9160.68 862.940  30
  -7  -5   5 12549.0 1008.33  50
  -7  -5   5 12423.2 973.205  49
  -7   5   5 10216.2 937.660  34
  -7   5   4 10328.5 960.602  31
  -7   5   4 10935.5 942.830  30
  -7  -5   4 11020.9 972.775  50
  -7  -5   4 10623.4 917.058  49
  -7   5   4 10141.7 930.043  34
  -7  -5   3 20062.6 1341.26  50
  -7  -5   3 22071.8 1352.88  49
  -7   5   3 19458.1 1312.54  34
  -7   5   3 19118.0 1375.58  31
  -7   5   3 20427.8 1330.25  30
  -7  -5   3 21372.3 1326.46  24
  -7  -5   2 53.7604 170.028  49
  -7  -5   2 234.217 185.179  50
  -7   5   2 440.188 246.056  30
  -7   5   2 201.421 248.945  31
  -7  -5   2 323.705 233.603  24
  -7   5   2 54.7770 162.061  34
  -7   5   2 292.152 216.663  33
  -7  -5   1 26690.6 1493.82  49
  -7  -5   1 25887.7 1559.21  51
  -7   5   1 25511.3 1460.32  34
  -7   5   1 23118.6 1469.77  33
  -7   5   1 23308.8 1570.78  31
  -7   5   1 22175.1 1403.68  30
  -7  -5   1 23649.8 1426.83  24
  -7  -5   0 5000.75 627.126  49
  -7  -5   0 5377.37 685.472  51
  -7   5   0 4884.01 609.567  35
  -7   5   0 4241.75 605.127  33
  -7   5   0 4114.52 655.659  31
  -7   5   0 5787.11 666.781  30
  -7  -5   0 5693.41 668.057  24
  -7  -5  -1 105.961 156.707  49
  -7  -5  -1 174.559 195.136  51
  -7   5  -1 52.3337 194.032  35
  -7   5  -1 227.932 201.436  33
  -7   5  -1 194.885 251.549  31
  -7   5  -1 470.715 248.044  30
  -7  -5  -1-55.8444 139.606  24
  -7   5  -2 54.0784 200.479  33
  -7  -5  -2 336.617 207.984  51
  -7  -5  -2-52.5405 155.379  49
  -7   5  -2-52.4959 165.966  19
  -7   5  -3 10900.2 919.456  19
  -7  -5  -3 13053.1 1025.66  24
  -7   5  -3 11939.0 955.248  33
  -7   5  -4 114.539 169.371  28
  -7   5  -4 46.9614 128.586  19
  -7  -5  -4 53.4676 158.127  24
  -7   5  -4 45.6926 161.515  33
  -7   5  -5 218.411 183.112  28
  -7   5  -5 42.1908 133.405  19
  -7  -5  -5 49.8939 136.625  24
  -7   5  -5 161.011 168.363  33
  -7   5  -6 36.1635 134.065  19
  -7  -5  -6-88.2647 147.988  24
  -7   5  -6 444.494 199.041  28
   7   5   6-41.0257 158.852  11
  -7  -5  -7 1746.60 312.054  24
  -7   5  -7 1430.48 261.751  19
  -7   5  -7 1160.99 272.880  28
   7   5   7 1832.06 309.003  11
  -7  -5  -7 1691.93 304.988   9
  -7   5  -8 6864.19 567.134  28
  -7  -5  -8 7439.02 541.411   9
   7   5   8 7812.30 557.844  11
  -7  -5  -8 6614.59 522.529  24
  -7  -6   9 861.936 180.767  49
  -7   6   8 982.115 239.968  34
  -7  -6   8 1255.24 251.837  50
  -7   6   8 927.084 223.651  30
  -7  -6   8 1230.27 246.884  49
  -7   6   7 645.656 220.638  34
  -7  -6   7 502.172 214.516  50
  -7   6   7 123.406 138.193  30
  -7  -6   7 390.558 169.282  49
  -7   6   6 13499.4 1000.90  34
  -7  -6   6 16199.1 1084.23  50
  -7  -6   6 14984.7 998.355  49
  -7   6   6 12536.9 947.485  30
  -7   6   5 21495.7 1321.70  34
  -7   6   5 20449.3 1294.51  30
  -7  -6   5 23536.5 1391.16  50
  -7  -6   5 22007.4 1293.90  49
  -7   6   4 260.575 184.385  34
  -7  -6   4 330.745 222.304  50
  -7   6   4 261.662 202.792  30
  -7  -6   4 491.161 212.779  49
  -7  -6   3 48593.2 2241.50  50
  -7  -6   3 51014.7 2170.64  49
  -7   6   3 46849.2 2133.20  34
  -7   6   3 44181.7 2104.97  30
  -7  -6   3 50296.4 2192.71  24
  -7  -6   2 654.517 238.957  49
  -7  -6   2 714.604 274.616  51
  -7   6   2 116.254 172.173  33
  -7   6   2 365.649 193.889  30
  -7  -6   2 473.522 227.973  24
  -7  -6   1 9175.31 816.063  49
  -7  -6   1 10169.9 933.967  51
  -7   6   1 7602.93 812.076  33
  -7   6   1 8952.16 930.843  31
  -7   6   1 8619.96 801.314  30
  -7  -6   1 8738.81 827.827  24
  -7  -6   0 402.217 194.795  49
  -7  -6   0 231.026 193.795  51
  -7   6   0 465.514 234.610  33
  -7   6   0 150.964 159.239  30
  -7   6   0 857.929 353.835  31
  -7  -6   0 107.097 189.400  24
  -7  -6  -1 24128.3 1394.67  49
  -7  -6  -1 25781.3 1497.44  51
  -7   6  -1 21488.3 1393.82  33
  -7   6  -1 23642.2 1384.48  30
  -7  -6  -1 26398.8 1487.12  24
  -7   6  -2 11515.6 939.139  33
  -7  -6  -2 11992.2 968.088  51
  -7  -6  -2 10728.2 884.795  49
  -7  -6  -2 10457.6 908.418  24
  -7   6  -2 10140.2 884.806  19
  -7   6  -3 846.585 273.486  33
  -7   6  -3 387.693 203.110  19
  -7  -6  -3 516.616 224.036  24
  -7   6  -4 333.499 192.148  33
  -7   6  -4 88.5314 130.946  19
  -7  -6  -4 49.0016 164.347  24
  -7   6  -5 3172.62 414.142  33
  -7   6  -5 2629.70 392.798  19
  -7  -6  -5 2684.68 432.910  24
  -7   6  -6 19543.0 1044.09  19
  -7  -6  -6 19533.5 1108.96  24
  -7   6  -7 20163.1 971.811  19
  -7  -6  -7 21192.8 1066.59  24
   7   6   7 23043.6 1073.78  11
  -7   7   8 424.892 148.881  34
  -7  -7   8 713.415 176.580  50
  -7   7   8 474.128 156.238  30
  -7  -7   8 398.409 131.078  49
  -7   7   7 3002.14 392.331  30
  -7  -7   7 2851.40 396.202  50
  -7  -7   7 3137.45 377.332  49
  -7   7   7 3214.38 409.598  34
  -7   7   6 37965.0 1726.80  30
  -7  -7   6 44006.4 1856.54  50
  -7  -7   6 39925.9 1705.77  49
  -7   7   6 40458.9 1757.05  34
  -7   7   5 9099.53 777.068  30
  -7  -7   5 9654.19 827.373  50
  -7  -7   5 9829.59 767.838  49
  -7   7   5 10664.3 821.118  34
  -7   7   4 9004.27 804.305  30
  -7  -7   4 11918.5 938.480  50
  -7  -7   4 10817.9 823.549  49
  -7   7   3 4686.58 575.679  30
  -7  -7   3 5632.37 669.621  51
  -7  -7   3 5086.28 628.742  50
  -7  -7   3 4773.69 555.391  49
  -7  -7   2 61878.2 2429.26  49
  -7   7   2 59883.1 2435.52  30
  -7  -7   2 62248.3 2495.88  24
  -7  -7   1 2336.75 402.526  49
  -7  -7   1 2760.47 468.079  51
  -7   7   1 1473.52 372.114  33
  -7   7   1 1823.31 372.250  30
  -7  -7   1 1299.44 342.780  24
  -7  -7   0-45.8320 153.687  49
  -7  -7   0-53.6811 146.975  51
  -7   7   0-55.0903 123.155  33
  -7   7   0 229.340 170.041  30
  -7  -7   0 49.9840 185.299  24
  -7   7  -1 1246.44 319.469  33
  -7  -7  -1 1283.70 321.064  51
  -7  -7  -1 907.193 270.074  49
  -7   7  -1 1486.50 347.268  19
  -7  -7  -1 1687.63 369.327  24
  -7   7  -2 1670.66 352.676  33
  -7  -7  -2 2322.14 410.667  51
  -7   7  -2 1489.23 342.503  19
  -7  -7  -2 1936.67 381.424  24
  -7   7  -3 2330.81 388.542  33
  -7   7  -3 1878.26 364.425  19
  -7  -7  -3 2081.87 383.766  24
   7   7   3 2553.00 424.905  12
  -7   7  -4 803.694 231.605  33
   7   7   4 922.489 264.955  12
  -7   7  -4 440.184 190.519  19
  -7  -7  -4 772.221 249.743  24
   7   7   5 3814.64 486.320  12
  -7   7  -5 3440.02 428.808  19
  -7  -7  -5 4104.18 480.031  24
   7   7   6 70603.1 2467.60  12
  -7   7  -6 69642.2 2347.30  19
  -7  -7  -6 70828.8 2438.59  24
   7   7   7 1477.00 250.701  12
  -7  -7  -7 2639.02 302.411  24
  -7   8   7 6945.78 519.846  30
  -7  -8   7 6310.76 523.867  50
  -7   8   6-94.7874 122.339  30
  -7   8   6 190.127 112.005  20
  -7  -8   6 35.4663 104.885  50
  -7  -8   5 403.558 180.507  50
  -7  -8   5 130.794 115.695  49
  -7   8   5 215.052 126.795  30
  -7   8   4 38940.3 1713.27  30
  -7  -8   4 39800.6 1819.98  51
  -7  -8   4 41525.2 1824.41  50
  -7  -8   4 38544.3 1655.46  49
  -7  -8   3 21468.7 1249.56  51
  -7   8   3 18738.3 1098.16  30
  -7  -8   3 18566.2 1059.15  49
  -7   8   2 2673.44 401.241  30
  -7   8   2 1781.31 372.919  33
  -7  -8   2 2524.40 439.240  51
  -7   8   1 154.394 162.724  33
  -7  -8   1 49.1307 134.539  51
  -7   8   1 80.6944 135.318  30
  -7  -8   1 178.544 165.492  24
  -7   8   0 13232.3 1010.09  33
  -7  -8   0 15186.1 1044.02  51
  -7  -8   0 16286.2 1046.56  24
  -7   8  -1 6353.37 660.406  33
  -7  -8  -1 5564.38 610.232  51
  -7  -8  -1 5228.84 582.738  24
  -7   8  -1 4475.48 547.498  19
  -7   8  -2 10140.0 798.186  33
  -7  -8  -2 9557.32 773.554  51
  -7  -8  -2 10326.3 802.249  24
  -7   8  -2 10004.5 804.729  19
  -7   8  -3 19922.5 1099.90  33
   7   8   3 21588.3 1176.85  12
  -7  -8  -3 20525.3 1148.90  24
  -7   8  -3 18479.6 1098.25  19
   7   8   4 6551.39 600.127  12
  -7  -8  -4 7088.25 609.759  24
  -7   8  -4 6978.13 599.268  19
   7   8   5 449.018 172.439  12
  -7   8  -5 678.771 187.492  19
  -7  -8  -5 513.052 182.144  24
   7   8   6 2905.19 342.155  12
  -7   8  -6 3169.11 321.022  19
  -7  -8  -6 2670.90 309.574  24
  -7  -9   5 14780.4 855.435  51
  -7   9   5 13147.9 794.929  20
  -7   9   5 13599.6 776.600  30
  -7   9   4 426.931 168.471  20
  -7  -9   4 330.591 159.284  51
  -7  -9   3 17280.7 1041.66  51
  -7   9   3 15944.9 992.953  33
  -7  -9   2 330.784 173.128  51
  -7   9   2 385.156 185.449  33
   7   9  -2 302.107 184.178  17
  -7  -9   1 85208.0 2942.33  51
  -7   9   1 77447.1 2914.70  33
   7   9  -1 83340.9 2919.48  17
  -7  -9   0 3467.17 454.536  51
  -7  -9   0 3179.19 414.493  24
  -7   9   0 2993.90 436.550  33
  -7  -9  -1-112.697 145.455  51
  -7   9  -1 37.7117 103.253  19
  -7  -9  -1 178.519 149.323  24
  -7   9  -1 310.974 168.278  33
  -7  -9  -2 3706.65 431.229  24
  -7   9  -2 2762.20 394.099  19
  -7   9  -2 2935.40 394.607  33
  -7  -9  -3 4693.54 472.847  24
  -7   9  -3 3903.68 437.975  19
  -7   9  -3 5080.29 463.569  33
  -7   9  -4 3887.86 401.827  19
  -7  -9  -4 4443.20 417.245  24
   7   9   4 3918.23 410.049  12
  -7 -10   4 49033.6 1787.41  51
  -7 -10   3 181.572 107.009  51
  -7  10   3 87.2703 86.0822  33
  -7 -10   2 1591.95 287.518  51
   7  10  -2 1423.25 257.713  17
  -7  10   2 1994.39 310.534  33
  -7 -10   1 2681.70 362.218  51
   7  10  -1 2869.94 372.795  17
  -7  10   1 2161.69 324.136  33
  -7 -10   0 9292.47 664.840  51
  -7  10   0 9796.58 699.048  33
   7  10   0 10694.3 732.481  17
  -7  10  -1 2944.85 359.728  33
  -7  10  -1 2593.99 330.710  19
   7  10   1 3001.50 382.362  17
  -7  10  -2 473.587 147.762  33
  -7  10  -2 322.783 127.949  19
   7  10   2 464.185 168.795  17
  -7  10  -3 729.110 167.228  19
  -8   0   8 12779.2 788.991  48
  -8   0   7 115.795 105.718  48
  -8   0   6 11115.6 859.761  48
  -8   0   5 97.2463 163.064  48
  -8   0   4 13496.4 1012.29  48
  -8   0   4 12456.9 980.731  31
  -8   0   3 115.511 288.726  35
  -8   0   3 104.126 184.056  48
  -8   0   3 172.927 157.858  31
  -8   0   2 55210.2 2533.18  31
  -8   0   2 58062.7 2514.71  35
  -8   0   1-63.5061 255.953  31
  -8   0   1 344.266 231.256  36
  -8   0   1 291.557 252.449  35
  -8   0   0 57048.9 2547.99  31
  -8   0   0 53489.6 2425.81  35
  -8   0   0 54960.2 2437.04  36
  -8   0  -1 118.469 187.278  31
  -8   0  -1 57.0422 220.876  36
  -8   0  -1 56.7837 210.515  35
  -8   0  -2 65761.6 2727.90  36
  -8   0  -2 65708.8 2706.22  35
  -8   0  -3 54.3470 160.722  36
  -8   0  -3-51.7228 182.823  35
  -8   0  -3 56.2738 140.651   9
  -8   0  -4 2656.86 454.358  36
  -8   0  -4 2818.33 450.223  35
  -8   0  -4 2476.53 441.601   9
  -8   0  -5-45.9201 125.740  36
  -8   0  -5-93.8958 189.215   9
  -8   0  -6 6290.61 599.659   9
  -8   0  -6 6403.71 602.204  36
  -8   0  -7-58.2649 86.1653  36
  -8   1   8 1509.52 258.344  48
  -8  -1   8 1195.20 228.105  48
  -8   1   7 5828.62 570.825  48
  -8  -1   7 5642.87 557.494  48
  -8   1   6 24274.0 1330.97  48
  -8  -1   6 23819.2 1303.64  48
  -8   1   5 19565.8 1219.98  48
  -8  -1   5 19197.7 1196.75  48
  -8   1   4 607.483 233.681  48
  -8  -1   4 543.747 241.204  48
  -8   1   4 309.093 215.859  31
  -8  -1   4 814.119 273.081  31
  -8  -1   3 97103.5 3592.83  35
  -8   1   3 93091.6 3561.11  35
  -8   1   3 99855.7 3539.43  48
  -8  -1   3 100954. 3513.52  48
  -8   1   3 92280.1 3549.22  31
  -8  -1   3 95476.2 3581.10  31
  -8   1   2 10728.9 990.556  31
  -8  -1   2 11319.7 1008.27  31
  -8  -1   2 11183.1 988.301  35
  -8   1   2 11368.1 982.080  35
  -8   1   1 1384.07 411.768  31
  -8  -1   1 1403.87 411.472  31
  -8  -1   1 1885.07 420.388  36
  -8   1   1 1405.61 373.707  36
  -8  -1   1 1437.91 382.207  35
  -8   1   1 1795.11 435.829  35
  -8   1   0 15326.7 1183.46  31
  -8  -1   0 15815.7 1214.38  31
  -8  -1   0 14892.4 1122.73  35
  -8   1   0 14373.4 1122.55  35
  -8  -1   0 15098.4 1138.12  36
  -8   1   0 14627.9 1114.77  36
  -8   1  -1 17903.9 1262.78  31
  -8  -1  -1 18933.4 1304.05  31
  -8  -1  -1 19722.3 1281.75  35
  -8   1  -1 17272.0 1227.98  35
  -8  -1  -1 18873.5 1266.49  36
  -8   1  -1 16861.1 1207.56  36
  -8  -1  -2 55.3843 163.833  36
  -8   1  -2 110.318 195.006  36
  -8  -1  -2 260.273 193.014  35
  -8   1  -2 112.075 207.776  35
  -8  -1  -2 346.892 241.829   9
  -8  -1  -3 1492.78 363.941  36
  -8   1  -3 1227.73 328.418  36
  -8   1  -3 1176.59 329.037  35
  -8  -1  -3 1459.92 356.529   9
  -8  -1  -4 1843.17 371.572  36
  -8   1  -4 2157.19 410.242  36
  -8   1  -4 1527.12 346.255  35
  -8   1  -4 1614.03 340.692   9
  -8  -1  -4 1320.45 336.425   9
  -8  -1  -5 1111.55 291.869  36
  -8   1  -5 1216.00 295.591  36
  -8   1  -5 1763.48 341.732  35
  -8   1  -5 1772.85 344.988   9
  -8  -1  -5 1419.60 323.609   9
  -8  -1  -6 7150.10 630.329  36
  -8   1  -6 7355.29 640.754  36
  -8   1  -6 8275.55 654.186  35
  -8  -1  -6 7647.48 670.097   9
  -8   1  -6 8005.33 650.788   9
  -8   2   8 897.136 192.333  48
  -8  -2   8 849.052 180.866  48
  -8   2   7 4485.60 480.571  48
  -8  -2   7 4972.25 497.504  48
  -8   2   6 41.1858 112.772  48
  -8  -2   6 39.5373 108.259  48
  -8   2   6 88.1401 120.668  34
  -8  -2   5 1422.02 322.380  49
  -8   2   5 1826.00 355.490  48
  -8  -2   5 1397.99 303.335  48
  -8   2   4 4936.55 594.184  48
  -8  -2   4 4630.43 562.396  48
  -8   2   4 4785.28 605.399  31
  -8  -2   4 4618.45 575.283  31
  -8  -2   4 4800.84 591.099  49
  -8   2   3 7454.17 781.495  35
  -8  -2   3 6382.50 687.815  49
  -8   2   3 6128.12 719.885  31
  -8  -2   3 7304.56 790.169  31
  -8  -2   2 1402.51 383.023  35
  -8   2   2 1768.36 429.365  35
  -8  -2   2 1386.01 346.036  49
  -8   2   2 1390.93 377.977  31
  -8  -2   2 1229.68 358.803  31
  -8   2   2 1454.07 335.785  30
  -8   2   1 101529. 3688.63  35
  -8  -2   1 105178. 3710.38  36
  -8   2   1 104311. 3674.14  36
  -8  -2   1 103946. 3638.38  49
  -8   2   1 99116.4 3761.57  31
  -8  -2   1 96075.1 3772.77  31
  -8   2   1 98452.6 3543.59  30
  -8  -2   0 717.428 254.883  36
  -8   2   0 807.815 255.936  36
  -8   2   0 1130.21 340.564  35
  -8  -2   0 508.771 241.849  49
  -8   2   0 549.554 273.518  31
  -8  -2   0 565.764 263.438  31
  -8   2  -1 2885.17 516.173  31
  -8  -2  -1 3303.43 539.716  31
  -8  -2  -1 2607.44 474.927  36
  -8   2  -1 2189.99 439.632  36
  -8   2  -1 2647.59 492.167  35
  -8   2  -1 2744.66 461.314  33
  -8  -2  -2 3865.51 546.413  31
  -8  -2  -2 2271.22 432.010  36
  -8   2  -2 3039.36 498.971  36
  -8   2  -2 3435.10 526.955  35
  -8  -2  -2 2780.12 490.918   9
  -8  -2  -3 35404.1 1794.63   9
  -8  -2  -3 35878.2 1755.67  36
  -8   2  -3 32631.5 1696.21  36
  -8   2  -3 33614.5 1749.41  35
  -8  -2  -4 46.4310 146.802  36
  -8   2  -4 94.1078 117.619  36
  -8   2  -4 98.9016 156.349  35
  -8  -2  -4 50.6881 138.792   9
  -8  -2  -5-40.8060 111.740  36
  -8   2  -5-83.6184 140.210  36
  -8   2  -5-43.5333 145.991  35
  -8  -2  -5-90.5973 151.910   9
  -8  -2  -6 466.059 174.828  36
  -8   2  -6 550.997 176.689  36
  -8   2  -6 283.101 168.126  35
  -8  -2  -6 375.864 173.522   9
  -8   3   7 1309.16 268.423  34
  -8  -3   7 1893.23 304.358  49
  -8   3   7 1855.90 284.277  48
  -8   3   6 1862.84 348.578  34
  -8  -3   6 1816.02 331.305  49
  -8   3   6 1698.27 313.311  48
  -8   3   5 14473.8 1061.30  34
  -8   3   5 19299.6 1108.56  48
  -8  -3   5 18000.6 1048.72  48
  -8  -3   5 18693.9 1136.44  49
  -8   3   5 13991.6 976.664  30
  -8   3   4 3446.81 480.802  48
  -8  -3   4 3168.45 447.193  48
  -8   3   4 2515.03 420.154  30
  -8   3   4 3419.75 508.298  31
  -8  -3   4 4480.18 554.578  31
  -8  -3   4 3634.71 511.864  49
  -8   3   3 817.300 284.622  30
  -8   3   3 664.216 276.963  31
  -8  -3   3 440.744 213.679  31
  -8  -3   3 401.077 210.040  49
  -8   3   3 352.333 258.113  35
  -8   3   2 7143.08 792.307  31
  -8  -3   2 6814.48 768.310  31
  -8   3   2 6898.52 707.193  30
  -8  -3   2 6351.12 698.651  49
  -8   3   2 6329.05 707.807  35
  -8   3   1-60.4361 224.048  31
  -8   3   1 347.861 200.275  30
  -8  -3   1-152.383 204.707  49
  -8  -3   1 210.040 176.081  36
  -8   3   1 201.080 194.647  36
  -8   3   1 52.9657 213.459  35
  -8   3   0 97026.9 3544.16  31
  -8  -3   0 86452.1 3467.65  31
  -8  -3   0 95221.9 3366.12  49
  -8   3   0 90114.3 3358.98  35
  -8   3   0 85452.8 3243.13  33
  -8  -3   0 91706.6 3346.14  36
  -8   3   0 92796.4 3320.19  36
  -8   3  -1 392.510 250.740  31
  -8  -3  -1 173.245 182.622  31
  -8  -3  -1 100.881 187.042  36
  -8   3  -1 49.2618 182.673  36
  -8   3  -1 160.917 198.895  35
  -8   3  -1 344.536 213.117  33
  -8  -3  -2 33964.1 1698.38  31
  -8   3  -2 28839.2 1618.50  35
  -8   3  -2 31828.2 1616.88  33
  -8  -3  -2 35122.3 1689.71  36
  -8   3  -2 30617.4 1588.21  36
  -8  -3  -3 5116.29 612.115   9
  -8   3  -3 4946.32 630.234  35
  -8  -3  -3 5316.20 597.978  36
  -8   3  -3 5926.18 623.190  36
  -8  -3  -4-41.0858 129.895  36
  -8   3  -4 41.8523 114.592  36
  -8   3  -4-47.3950 167.527  35
  -8  -3  -4-92.5837 206.974   9
  -8   3  -5 145.328 121.831  36
  -8   3  -5-41.7099 154.626  35
  -8  -3  -5-40.9121 120.989   9
  -8   3  -6 3479.96 419.668  35
  -8  -3  -6 3737.72 427.970   9
  -8  -4   7 1228.53 239.808  49
  -8   4   7 1270.23 256.672  34
  -8   4   6 524.578 212.179  34
  -8  -4   6 867.230 231.413  49
  -8   4   6 631.954 196.886  30
  -8   4   5 1328.16 312.610  34
  -8  -4   5 1492.66 313.807  49
  -8   4   5 820.147 230.840  30
  -8   4   4 11273.1 898.152  31
  -8  -4   4 12862.5 929.511  31
  -8   4   4 11122.4 861.771  30
  -8  -4   4 12124.8 913.810  49
  -8   4   3 860.903 277.889  35
  -8  -4   3 716.425 245.199  49
  -8   4   3 567.378 242.745  30
  -8   4   3 530.967 237.967  31
  -8  -4   3 734.119 249.214  31
  -8   4   2 21326.3 1272.88  35
  -8   4   2 21461.6 1375.11  31
  -8  -4   2 20806.6 1370.59  31
  -8   4   2 22085.4 1306.17  30
  -8  -4   2 23645.0 1345.60  49
  -8   4   1 14603.2 1035.78  35
  -8  -4   1 13445.6 971.895  24
  -8   4   1 13374.2 1089.35  31
  -8  -4   1 13257.6 1106.89  31
  -8   4   1 15822.5 1079.47  30
  -8  -4   1 16687.5 1104.77  49
  -8   4   0 17041.8 1135.75  35
  -8   4   0 15670.8 1099.89  33
  -8  -4   0 17306.9 1112.41  24
  -8   4   0 18563.3 1258.22  31
  -8  -4   0 18138.2 1278.81  31
  -8  -4   0 17893.6 1158.89  49
  -8   4  -1 375.137 239.835  31
  -8  -4  -1 552.802 239.540  31
  -8   4  -1 541.948 240.271  35
  -8   4  -1 190.910 185.098  33
  -8  -4  -1 642.874 246.377  24
  -8  -4  -2 23519.7 1331.41  31
  -8   4  -2 21602.2 1303.24  35
  -8   4  -2 23408.9 1306.58  33
  -8  -4  -2 18922.9 1179.89  24
  -8   4  -3 2797.52 446.945  35
  -8   4  -3 3932.65 504.013  33
  -8   4  -3 3874.53 464.799  19
  -8  -4  -3 3113.75 444.025  24
  -8   4  -4 172.275 152.358  35
  -8  -4  -4 264.675 146.534  24
  -8   4  -4 382.161 164.870  19
  -8  -4  -4 198.557 160.161   9
  -8  -4  -5 480.238 184.324   9
  -8   4  -5 562.780 192.600  35
  -8   4  -6 3512.28 394.658  35
  -8  -5   6 4435.36 460.645  49
  -8   5   6 2729.76 364.899  30
  -8  -5   5 9276.30 716.779  49
  -8   5   5 6710.04 629.547  30
  -8   5   4 126.608 163.520  30
  -8  -5   4 415.825 197.285  49
  -8  -5   3 44575.9 2003.76  31
  -8   5   3 41134.0 1889.06  30
  -8  -5   3 46378.1 1952.90  49
  -8  -5   2 10759.1 931.308  31
  -8   5   2 11440.2 888.618  30
  -8  -5   2 11990.5 895.128  49
  -8  -5   1-89.9517 174.147  49
  -8  -5   1-56.7249 141.777  31
  -8   5   1 45.7262 144.563  30
  -8  -5   1 441.711 215.210  24
  -8   5   1 45.0784 133.311  33
  -8  -5   0 21589.0 1251.91  49
  -8  -5   0 21256.4 1357.17  31
  -8  -5   0 21299.8 1234.84  24
  -8   5   0 23204.6 1268.58  35
  -8   5   0 20910.3 1250.03  33
  -8  -5  -1 38765.8 1847.87  31
  -8  -5  -1 37304.7 1717.47  24
  -8   5  -1 35334.3 1681.54  35
  -8   5  -1 36872.6 1740.50  33
  -8  -5  -2 11538.3 852.584  24
  -8   5  -2 11246.7 845.180  35
  -8   5  -2 10366.9 820.263  33
  -8   5  -3 211.298 136.358  19
  -8  -5  -3-117.701 151.914  24
  -8   5  -3 160.934 142.211  35
  -8   5  -3 304.767 164.919  33
  -8   5  -4 16383.0 928.674  19
  -8  -5  -4 16742.9 974.921  24
  -8   5  -4 16762.2 995.670  35
  -8  -5  -5 1141.72 223.277  24
  -8   5  -5 1489.88 266.098  35
  -8  -6   6 2847.97 334.978  49
  -8   6   5 2077.11 319.541  30
  -8  -6   5 2375.04 335.200  49
  -8   6   4 1449.13 293.186  30
  -8  -6   4 1643.99 301.331  49
  -8  -6   3 3449.40 472.410  31
  -8   6   3 3211.21 451.984  30
  -8  -6   3 4306.98 488.297  49
  -8  -6   2 13325.8 999.139  31
  -8   6   2 14460.9 958.141  30
  -8  -6   2 14749.4 949.110  49
  -8  -6   1 4461.59 509.241  49
  -8  -6   1 4274.94 570.423  31
  -8   6   1 4733.78 541.347  30
  -8  -6   1 4693.09 534.936  24
  -8   6   1 3785.93 492.837  33
  -8  -6   0 13576.2 901.756  49
  -8  -6   0 12174.3 959.422  31
  -8  -6   0 12177.7 872.055  24
  -8   6   0 11839.5 878.978  33
  -8  -6  -1 8919.94 766.370  31
  -8  -6  -1 7178.35 656.211  24
  -8   6  -1 8389.93 711.225  33
  -8  -6  -2 5911.13 575.504  24
  -8   6  -2 6378.18 600.649  33
  -8   6  -3 186.059 120.089  19
  -8  -6  -3 34.5225 94.5442  24
  -8   6  -3 66.3518 138.767  33
  -8   6  -4 7035.35 542.090  19
  -8  -6  -4 6684.27 548.572  24
  -8   7   4 3076.94 377.916  30
  -8  -7   4 3440.17 381.781  49
  -8  -7   3 21865.1 1137.16  31
  -8   7   3 21829.0 1111.21  30
  -8  -7   3 20657.3 1060.64  49
  -8  -7   2 6445.13 631.775  31
  -8   7   2 6975.80 603.757  30
  -8  -7   2 7572.17 608.558  49
  -8  -7   1 2823.99 368.551  49
  -8   7   1 2030.24 336.845  33
  -8   7   0 9399.42 716.611  33
  -8  -7   0 8872.83 701.384  24
  -8  -7   0 9099.33 751.108  31
  -8   7  -1 245.991 141.667  33
  -8  -7  -1 204.464 137.380  24
  -8  -7  -1 37.4127 110.695  31
  -8  -7  -2 4155.46 446.625  24
  -8   7  -2 4886.77 480.685  33
  -8  -7  -3 112.601 99.5870  24
  -8   7  -3 268.828 134.444  33
  -8  -8   2 3989.64 429.026  31
  -8   8   1 20283.1 1004.82  33
  -8  -8   1 19037.6 1047.92  31
  -8   8   0 322.133 146.917  33
  -8  -8   0 930.956 221.543  31
  -8  -8  -1 292.740 119.056  24
  -8   8  -1 82.5247 97.3181  33
  -9   0   3 18593.2 1075.04  31
  -9   0   2 43.0243 159.502  31
  -9   0   1 1563.23 337.614  31
  -9   0   1 1969.04 379.952  35
  -9   0   0 43.0261 179.949  31
  -9   0   0 40.9172 164.905  35
  -9   0  -1 5539.66 558.599  31
  -9   0  -1 5110.95 545.424  35
  -9   0  -2 112.564 132.626  36
  -9   0  -2-102.785 132.662  35
  -9   1   3 5999.72 587.120  31
  -9  -1   3 5187.48 545.500  31
  -9   1   2 35660.8 1653.20  31
  -9  -1   2 33844.9 1621.73  31
  -9   1   1 4801.89 560.078  31
  -9  -1   1 4548.86 546.023  31
  -9   1   1 3487.16 478.463  35
  -9   1   0 6571.63 646.046  31
  -9  -1   0 6206.25 620.944  31
  -9   1   0 6313.95 632.032  35
  -9   1  -1-37.3590 144.655  31
  -9  -1  -1-37.3325 131.958  31
  -9   1  -1 237.763 171.548  35
  -9  -1  -2 433.806 171.877  36
  -9   1  -2 511.086 187.398  36
  -9   1  -2 576.297 189.238  35
  -9   2   3 109.154 135.010  31
  -9  -2   3 426.773 164.007  31
  -9   2   2 7108.28 662.778  31
  -9  -2   2 6208.83 616.693  31
  -9   2   1 126.954 141.922  31
  -9  -2   1 42.3781 116.052  31
  -9   2   1 160.359 167.682  35
  -9   2   0 12138.2 864.831  31
  -9  -2   0 10414.2 805.865  31
  -9   2   0 11440.0 841.654  35
  -9   2  -1 11237.5 786.645  31
  -9  -2  -1 12235.3 822.861  31
  -9   2  -1 11897.9 840.116  35
  -9   2  -2 7998.94 662.726  35
  -9  -3   2 2684.64 385.373  31
  -9  -3   1 1408.92 298.755  31
  -9   3   1 1444.75 295.991  35
  -9  -3   0 672.607 214.004  31
  -9   3   0 1161.64 276.000  35
  -9   3  -1 2070.39 334.386  35
   0   0   0    0.00    0.00   0
TITL exp_908_L_ZnAst in P2(1)/n
REM P2(1)/n (#14 in standard setting)
CELL 1.54184   7.526457  13.407026  12.658006  90.0000  92.8635  90.0000
ZERR    5.00   0.000064   0.000121   0.000111   0.0000   0.0008   0.0000
LATT  1
SYMM -x+1/2, y+1/2,-z+1/2
SFAC C H N O
UNIT 55.00 50.00 5.00 5.00
TREF
HKLF 4
END
;
_shelx_hkl_checksum     49149
_shelx_res_file
;
TITL I.res in P2(1)/n
    I.res
    created by SHELXL-2019/3 at 04:07:08 on 04-Jul-2023
REM Old TITL I.res in P2(1)/n
REM SHELXT solution in P2(1)/n: R1 0.081, Rweak 0.027, Alpha 0.019
REM <I/s> 0.985 for 113 systematic absences, Orientation as input
REM Formula found by SHELXT: C9 N2 Zn Cl4
CELL 1.54184 7.526457 13.407026 12.658006 90 92.8635 90
ZERR 4 0.000064 0.000121 0.000111 0 0.0008 0
LATT 1
SYMM 0.5-X,0.5+Y,0.5-Z
SFAC C H Cl N Zn
UNIT 36 40 16 8 4
DFIX 0.89 0.01 N1 H1c N1 H1b N1 H1a
DFIX 0.86 0.01 N2 H2
L.S. 4 0 0
PLAN  4
SIZE 0.24 0.21 0.15
TEMP 293
CONF
BOND
list 4
MORE -1
BOND $H
fmap 2 53
ACTA NOHKL
REM <olex2.extras>
REM <HklSrc "%.\\I.hkl">
REM </olex2.extras>
WGHT    0.036200    0.328300
EXTI    0.003588
FVAR       5.79800
ZN1   5    0.921451    0.416944    0.174095    11.00000    0.02863    0.02727 =
         0.03004   -0.00273    0.00209    0.00008
CL4   3    0.665230    0.369671    0.078926    11.00000    0.02999    0.04439 =
         0.02652   -0.00831    0.00214   -0.00244
CL1   3    0.845498    0.566272    0.244475    11.00000    0.04219    0.02373 =
         0.04024   -0.00495   -0.00051    0.00109
CL2   3    0.955423    0.310348    0.315211    11.00000    0.04781    0.02722 =
         0.03537    0.00296    0.00368    0.00672
CL3   3    1.167649    0.412942    0.082361    11.00000    0.03009    0.04502 =
         0.03605   -0.00603    0.00597   -0.00615
[truncated: 2,814 more chars]
