# Supplementary material for: Crystal structure and Hirshfeld surface analysis of 8-aza­niumylquinolinium tetra­chlorido­zincate(II)
Source: Acta Crystallogr E Crystallogr Commun. 2023 Aug 30;79(Pt 9):856–61. doi: 10.1107/S2056989023007466 (PMC10483548; doi:10.1107/S2056989023007466)
Supplement: Supplementary file 2 [file e-79-00856-Isup2.hkl]

#
# h,k,l, Fc-squared, Fo-squared, sigma(Fo-squared), status flag
#
data_I
_shelx_title ' I.res in P2(1)/n'
_shelx_refln_list_code          4
_shelx_F_calc_maximum      190.66
_exptl_crystal_F_000       704.00
_reflns_d_resolution_high  0.8132

loop_
 _space_group_symop_operation_xyz
 'x, y, z'
 '-x+1/2, y+1/2, -z+1/2'
 '-x, -y, -z'
 'x-1/2, -y-1/2, z-1/2'

_cell_length_a     7.5265
_cell_length_b    13.4070
_cell_length_c    12.6580
_cell_angle_alpha  90.000
_cell_angle_beta   92.864
_cell_angle_gamma  90.000

_shelx_F_squared_multiplier     1.000

loop_
 _refln_index_h
 _refln_index_k
 _refln_index_l
 _refln_F_squared_calc
 _refln_F_squared_meas
 _refln_F_squared_sigma
 _refln_observed_status
   2   0   0        506.38        393.74        11.19 o
   4   0   0       3820.46       3843.43       118.86 o
   6   0   0        503.66        495.75        14.67 o
   8   0   0       1553.67       1658.13        42.85 o
   1   1   0       1809.16       2022.46        21.56 o
   2   1   0        152.41        148.00         2.98 o
   3   1   0        614.06        577.49         9.92 o
   4   1   0      10890.76      10882.20       143.71 o
   5   1   0        613.55        654.86        12.24 o
   6   1   0        999.44       1002.22        14.48 o
   7   1   0        564.04        560.68        12.30 o
   8   1   0        428.00        447.84        13.98 o
   9   1   0        154.30        189.54        10.88 o
   0   2   0      14279.67      14807.19       327.20 o
   1   2   0       2638.23       2615.79        23.26 o
   2   2   0       3063.80       3362.67        44.38 o
   3   2   0       4533.65       4317.24        53.80 o
   4   2   0       3402.08       3468.06        52.42 o
   5   2   0       4668.97       4643.89        36.54 o
   6   2   0          0.92          3.68         1.35 o
   7   2   0        175.49        171.43         7.36 o
   8   2   0         20.45         20.90         3.24 o
   9   2   0        275.64        338.05        14.40 o
   1   3   0         41.64         48.63         2.15 o
   2   3   0       2761.81       2952.15        31.25 o
   3   3   0       2220.78       2214.34        30.81 o
   4   3   0       8155.49       7841.98        96.50 o
   5   3   0        425.86        444.34         7.93 o
   6   3   0        303.15        319.13         6.85 o
   7   3   0        202.85        226.12         9.13 o
   8   3   0       2672.36       2768.32        41.39 o
   9   3   0         26.23         27.43         7.28 o
   0   4   0      26157.85      25936.19      1169.02 o
   1   4   0       2342.74       2532.36        27.43 o
   2   4   0        397.40        445.34         9.19 o
   3   4   0       1969.40       2013.86        33.29 o
   4   4   0        519.66        478.75        23.80 o
   5   4   0       2993.74       2988.24        34.32 o
   6   4   0        545.96        542.19        12.11 o
   7   4   0       1977.91       1968.14        33.49 o
   8   4   0        487.27        519.44        14.24 o
   1   5   0       1035.19       1063.63        19.44 o
   2   5   0         33.45         31.82         4.38 o
   3   5   0       2239.76       2257.39        37.59 o
   4   5   0        384.62        359.28         9.62 o
   5   5   0        895.91        885.37        14.55 o
   6   5   0        129.56        127.47         6.74 o
   7   5   0        145.33        150.52         7.24 o
   8   5   0        627.09        648.10        16.98 o
   0   6   0      16257.54      16101.94       708.36 o
   1   6   0       2406.66       2585.05        38.55 o
   2   6   0        407.08        470.65        24.73 o
   3   6   0        152.11        160.03        10.34 o
   4   6   0       3367.99       3328.48        42.49 o
   5   6   0       1869.65       1824.96        27.29 o
   6   6   0        113.78        123.61         6.64 o
   7   6   0         10.16          9.44         2.74 o
   8   6   0        379.38        372.19        13.44 o
   1   7   0       8187.44       7944.56       149.59 o
   2   7   0        581.23        663.04        20.05 o
   3   7   0       4799.04       4884.71        67.38 o
   4   7   0        810.23        807.44        14.68 o
   5   7   0         23.37         24.85         3.15 o
   6   7   0        120.44        118.84         7.36 o
   7   7   0          0.70          0.46         2.01 o
   8   7   0        268.75        272.12        12.43 o
   0   8   0       7313.52       6927.92       131.63 o
   1   8   0         49.26         37.38         3.41 o
   2   8   0       2811.02       2877.39        51.02 o
   3   8   0       3121.57       3102.19        47.09 o
   4   8   0        287.22        305.55         8.39 o
   5   8   0       1011.69        988.91        23.72 o
   6   8   0        137.10        126.53         7.97 o
   7   8   0        441.47        446.79        22.99 o
   8   8   0         16.05         18.31         9.06 o
   1   9   0        917.88        899.09        14.75 o
   2   9   0        468.29        454.24        10.31 o
   3   9   0         14.72         15.44         3.46 o
   4   9   0       5019.10       4992.66        61.79 o
   5   9   0         19.45         18.98         4.55 o
   6   9   0        486.36        469.14        19.74 o
   7   9   0        106.18         95.77         7.46 o
   0  10   0       1147.72       1083.75        42.20 o
   1  10   0        435.72        432.25        10.11 o
   2  10   0       3118.46       3036.84        59.51 o
   3  10   0       3721.07       3607.70        40.40 o
   4  10   0        152.99        163.92         9.00 o
   5  10   0       3269.45       3259.33        58.75 o
   6  10   0        263.87        265.76        12.02 o
   7  10   0        289.08        295.75        12.00 o
   1  11   0       4140.92       3929.05        64.47 o
   2  11   0        803.37        788.22        23.30 o
   3  11   0        800.85        823.17        18.22 o
   4  11   0        129.75        132.37        10.92 o
   5  11   0         25.32         20.12         3.87 o
   6  11   0          1.29          2.89         2.50 o
   0  12   0        472.29        431.54        34.45 o
   1  12   0         43.68         35.53         6.04 o
   2  12   0        571.12        588.42        23.54 o
   3  12   0        137.46        141.26         8.42 o
   4  12   0        308.85        314.37        18.68 o
   5  12   0          3.37          9.10         3.15 o
   6  12   0        247.81        260.30        13.01 o
   1  13   0        632.68        633.20        23.66 o
   2  13   0        868.79        870.47        24.59 o
   3  13   0        566.28        581.46        22.01 o
   4  13   0         13.51         17.78         3.86 o
   5  13   0         80.63         78.71         7.84 o
   0  14   0        967.28       1024.30        52.93 o
   1  14   0         49.97         60.98         8.67 o
   2  14   0        125.55        126.90         8.18 o
   3  14   0        197.56        202.77        13.70 o
   4  14   0        651.39        672.50        23.93 o
   1  15   0         79.63         91.06         7.49 o
   2  15   0         40.32         37.31         4.01 o
   3  15   0         11.38         17.13         3.90 o
   0  16   0        256.23        236.21        12.64 o
   1  16   0         74.23         80.73         5.01 o
   2  16   0          0.08          1.43         1.95 o
  -9   0   1         38.25         52.54         7.51 o
  -7   0   1        174.99        168.73        10.48 o
  -5   0   1       1525.23       1497.57        26.29 o
  -3   0   1      10495.35      10389.70       190.61 o
  -1   0   1       1508.07       1370.60        29.45 o
   1   0   1       7203.25       7369.18       172.32 o
   3   0   1       4859.85       4672.08        74.44 o
   5   0   1          6.75         12.48         1.68 o
   7   0   1          0.34          4.01         3.12 o
   9   0   1        147.74        158.74        11.62 o
  -9   1   1        106.92        127.45        11.11 o
  -8   1   1         48.45         46.53         4.91 o
  -7   1   1        977.57        983.65        16.87 o
  -6   1   1         25.59         25.30         2.23 o
  -5   1   1       1000.71        999.98        13.49 o
  -4   1   1      13355.19      13389.72       174.63 o
  -3   1   1       3901.95       4040.54        50.40 o
  -2   1   1      12503.98      12170.44       196.19 o
  -1   1   1       4334.84       4366.18        53.01 o
   0   1   1        780.84        861.91        19.48 o
   1   1   1        725.33        764.55         7.13 o
   2   1   1      25948.53      25986.43       824.58 o
   3   1   1         98.57        106.95         3.38 o
   4   1   1        735.76        731.73        14.65 o
   5   1   1        376.16        364.15         6.28 o
   6   1   1        212.14        213.78         6.07 o
   7   1   1        891.22        895.17        16.00 o
   8   1   1        529.21        545.55        15.32 o
   9   1   1          0.38          1.24         2.52 o
  -9   2   1          0.17          3.05         2.36 o
  -8   2   1       2829.70       3074.57        42.22 o
  -7   2   1        124.88        127.98         5.67 o
  -6   2   1        735.22        742.57        11.66 o
  -5   2   1          4.92          4.68         1.24 o
  -4   2   1       5637.60       5619.47        70.83 o
  -3   2   1        748.48        733.21        11.89 o
  -2   2   1          3.98         12.04         1.05 o
  -1   2   1        541.15        617.27         7.91 o
   0   2   1      13519.17      14043.85       200.95 o
   1   2   1       1259.16       1361.31        20.96 o
   2   2   1      33944.66      34564.59      1288.45 o
   3   2   1        324.72        386.42         8.79 o
   4   2   1       5614.30       5573.85        79.13 o
   5   2   1        105.46        103.55         3.11 o
   6   2   1         22.86         21.39         2.07 o
   7   2   1         68.39         71.76         4.80 o
   8   2   1         82.54         81.23         5.88 o
   9   2   1        325.20        351.75        14.05 o
  -9   3   1         34.81         42.47         6.26 o
  -8   3   1          0.64          3.19         2.43 o
  -7   3   1       1603.79       1632.98        21.73 o
  -6   3   1        214.14        215.60         6.22 o
  -5   3   1        756.74        791.66        14.35 o
  -4   3   1       4159.79       4244.71        62.75 o
  -3   3   1       5504.28       5434.37        66.92 o
  -2   3   1        394.75        387.72         5.38 o
  -1   3   1       2542.30       2274.46        33.57 o
   0   3   1         32.47         24.36         1.76 o
   1   3   1       2329.27       2216.71        21.65 o
   2   3   1       3301.14       3404.58        38.75 o
   3   3   1        734.50        694.19        13.13 o
   4   3   1        570.86        548.85        11.62 o
   5   3   1       4105.85       4035.17        34.31 o
   6   3   1       1655.10       1626.54        22.30 o
   7   3   1       1179.47       1239.25        20.32 o
   8   3   1          5.24          5.70         2.41 o
   9   3   1         50.72         61.62         9.95 o
  -8   4   1        422.04        435.81        15.66 o
  -7   4   1          1.34          1.87         1.98 o
  -6   4   1       1255.59       1250.95        19.75 o
  -5   4   1          0.22          2.39         1.27 o
  -4   4   1       2309.37       2411.62        64.44 o
  -3   4   1        677.82        691.60        17.58 o
  -2   4   1         38.98         63.62         2.87 o
  -1   4   1        267.33        263.26         7.40 o
   0   4   1       1146.72       1288.22        16.43 o
   1   4   1        185.56        185.93         3.91 o
   2   4   1        333.54        331.35         7.70 o
   3   4   1       1975.20       1991.35        38.67 o
   4   4   1       4638.12       4671.69        69.92 o
   5   4   1        131.94        130.61         4.81 o
   6   4   1       1729.48       1709.59        32.41 o
   7   4   1        286.30        290.67        10.99 o
   8   4   1         16.70         13.23         3.01 o
  -8   5   1          0.47          1.67         2.06 o
  -7   5   1        687.42        728.68        17.81 o
  -6   5   1        178.50        193.01         9.27 o
  -5   5   1        334.61        341.66         9.50 o
  -4   5   1       3779.06       3813.36        43.18 o
  -3   5   1       1156.67       1210.92        24.35 o
  -2   5   1        175.53        162.26         5.38 o
  -1   5   1         14.66         16.97         1.80 o
   0   5   1      16950.01      16825.31       191.83 o
   1   5   1       1761.66       1751.12        24.60 o
   2   5   1       2301.02       2338.16        43.63 o
   3   5   1         90.21         88.11         5.77 o
   4   5   1        135.54        138.61         6.68 o
   5   5   1       2873.50       2860.92        33.19 o
   6   5   1          3.12          5.97         2.10 o
   7   5   1          4.64          4.24         2.10 o
   8   5   1       1044.39       1110.45        26.14 o
  -8   6   1        132.63        131.04         7.03 o
  -7   6   1        267.29        264.57        10.32 o
  -6   6   1        924.97        946.26        26.24 o
  -5   6   1         42.90         45.35         3.60 o
  -4   6   1         18.12         13.99         1.69 o
  -3   6   1       3266.68       3252.98        52.87 o
  -2   6   1       1755.54       1641.76        24.43 o
  -1   6   1        559.47        576.17        11.26 o
   0   6   1          6.11          3.53         1.08 o
   1   6   1       7176.65       6825.97        92.68 o
   2   6   1        260.20        292.02        11.45 o
   3   6   1        126.34        128.59         6.84 o
   4   6   1       3285.81       3275.10        34.75 o
   5   6   1          0.04          3.78         1.93 o
   6   6   1        278.02        276.93        10.67 o
   7   6   1        684.78        726.61        21.62 o
   8   6   1        227.19        242.57        14.00 o
  -8   7   1         70.61         73.13        11.81 o
  -7   7   1         48.85         58.92         7.38 o
  -6   7   1        206.51        198.06         9.92 o
  -5   7   1          0.04          2.92         1.90 o
  -4   7   1       1868.43       1823.23        45.65 o
  -3   7   1         66.82         86.02         5.09 o
  -2   7   1       9491.05       9589.01       107.69 o
  -1   7   1         79.58         76.88         4.25 o
   0   7   1       1034.02       1072.97        18.79 o
   1   7   1          0.78          3.49         1.58 o
   2   7   1       7914.89       7693.58       107.00 o
   3   7   1       2350.80       2339.72        28.20 o
   4   7   1        826.11        842.48        21.43 o
   5   7   1       1212.88       1240.75        25.45 o
   6   7   1         73.97         77.94         5.88 o
   7   7   1         30.14         39.33         4.26 o
   8   7   1          0.82          4.53         2.19 o
  -8   8   1        598.97        589.78        21.71 o
  -7   8   1          1.55          3.29         2.19 o
  -6   8   1        364.76        365.71        13.35 o
  -5   8   1        409.25        420.88        14.64 o
  -4   8   1        123.22        129.24         5.53 o
  -3   8   1       4810.26       4671.79        76.13 o
  -2   8   1       1423.55       1558.12        40.49 o
  -1   8   1        142.34        134.40         6.45 o
   0   8   1       3290.63       3184.27        69.74 o
   1   8   1       2513.52       2563.36        64.55 o
   2   8   1        268.93        276.03         7.29 o
   3   8   1          3.56          4.83         1.27 o
   4   8   1        141.03        118.35         5.92 o
   5   8   1        646.77        637.45        16.69 o
   6   8   1        365.77        360.53        14.99 o
   7   8   1        154.48        160.77         9.51 o
   8   8   1          4.08          5.27         3.13 o
  -7   9   1       2349.30       2487.85        64.21 o
  -6   9   1         34.31         38.58         4.94 o
  -5   9   1        212.96        212.40        16.04 o
  -4   9   1        640.73        616.48        19.11 o
  -3   9   1        147.87        143.54         6.73 o
  -2   9   1        532.95        545.79        13.07 o
  -1   9   1       2606.75       2476.22        31.62 o
   0   9   1        225.71        211.22         7.83 o
   1   9   1       9289.03       8853.83       103.46 o
   2   9   1       2174.11       2022.76        29.79 o
   3   9   1         62.24         59.93         3.69 o
   4   9   1        261.21        246.69        12.45 o
   5   9   1       4046.81       4003.05        68.90 o
   6   9   1        337.16        328.91        13.67 o
   7   9   1          1.58          2.68         2.42 o
  -7  10   1         76.31         76.54         6.03 o
  -6  10   1        677.74        678.69        23.10 o
  -5  10   1        659.07        652.40        18.53 o
  -4  10   1        316.19        321.58        11.71 o
  -3  10   1        877.07        905.28        18.97 o
  -2  10   1       3001.78       2834.61        36.79 o
  -1  10   1        114.17        109.45         5.03 o
   0  10   1        130.95        105.73         7.49 o
   1  10   1        198.87        199.03         7.66 o
   2  10   1         15.50         15.13         2.36 o
   3  10   1        158.73        152.79         6.46 o
   4  10   1        286.42        268.47        13.55 o
   5  10   1        707.16        715.02        21.47 o
   6  10   1        831.24        835.66        30.36 o
   7  10   1         79.24         84.48         6.11 o
  -6  11   1        526.44        525.95        15.86 o
  -5  11   1         38.65         38.74         4.28 o
  -4  11   1       2488.16       2456.20        43.05 o
  -3  11   1        259.39        271.65        10.58 o
  -2  11   1       1504.96       1529.66        31.32 o
  -1  11   1        231.84        229.13         7.59 o
   0  11   1        870.81        842.78        21.92 o
   1  11   1        412.88        374.42        15.38 o
   2  11   1        296.09        289.97        13.38 o
   3  11   1        108.96        122.41         8.01 o
   4  11   1       1249.10       1239.08        31.65 o
   5  11   1        623.30        626.06        19.43 o
   6  11   1         36.71         35.74         4.53 o
  -6  12   1         30.61         34.57         3.96 o
  -5  12   1        186.92        171.58        10.71 o
  -4  12   1         93.02         91.53         7.31 o
  -3  12   1       2046.10       2026.60        37.36 o
  -2  12   1        111.55        114.80         7.69 o
  -1  12   1         69.81         61.61         6.19 o
   0  12   1       3632.66       3547.77        72.74 o
   1  12   1       1081.52       1038.08        40.07 o
   2  12   1        251.69        237.17        20.49 o
   3  12   1          0.97          3.01         3.33 o
   4  12   1         27.75         25.19         4.25 o
   5  12   1        263.50        288.19        13.59 o
   6  12   1        281.09        302.14        13.93 o
  -5  13   1        272.38        291.81        12.08 o
  -4  13   1          0.11          1.27         2.84 o
  -3  13   1        154.65        169.91        10.95 o
  -2  13   1        137.84        128.18         8.91 o
  -1  13   1        113.53        106.05         9.62 o
   0  13   1       1347.03       1286.35        36.02 o
   1  13   1       1518.05       1519.96        49.91 o
   2  13   1        955.94       1028.97        31.88 o
   3  13   1        360.87        380.01        17.32 o
   4  13   1          1.33          3.94         3.12 o
   5  13   1        160.17        160.72         8.65 o
  -4  14   1        119.73        111.72         9.09 o
  -3  14   1         74.47         67.92         6.45 o
  -2  14   1         20.80         26.27         3.91 o
  -1  14   1         29.98         40.71         5.05 o
   0  14   1        252.92        271.74        34.79 o
   1  14   1        609.40        618.68        27.52 o
   2  14   1        423.58        435.63        24.91 o
   3  14   1        128.23        132.96        11.05 o
   4  14   1        646.74        654.58        19.07 o
  -3  15   1         58.06         68.45         6.60 o
  -2  15   1        451.39        482.90        16.67 o
  -1  15   1        218.65        231.63        10.10 o
   0  15   1          1.69          1.79         2.34 o
   1  15   1        278.35        265.93        10.96 o
   2  15   1        159.43        186.10         9.82 o
   3  15   1        519.83        523.81        19.44 o
  -1  16   1        934.43        953.28        17.63 o
   0  16   1         99.01         96.75         5.61 o
   1  16   1          0.36          0.48         1.26 o
   2  16   1        135.83        134.79        12.02 o
  -8   0   2       1593.33       1704.94        53.68 o
  -6   0   2       1425.95       1368.43        33.01 o
  -4   0   2       5623.96       5410.59       152.27 o
  -2   0   2       5322.36       4830.07        57.33 o
   0   0   2      12072.11      12126.66       274.88 o
   2   0   2      36351.30      36520.93       858.33 o
   4   0   2       8584.91       8467.46       133.17 o
   6   0   2        718.48        724.36        16.19 o
   8   0   2       2109.49       1984.73        58.01 o
  -9   1   2        871.75       1042.45        34.72 o
  -8   1   2        339.42        332.63        14.79 o
  -7   1   2        308.73        312.76         8.98 o
  -6   1   2         56.37         55.46         3.35 o
  -5   1   2         27.60         29.77         2.18 o
  -4   1   2       5384.42       5454.08       108.52 o
  -3   1   2        122.01        118.99         4.41 o
  -2   1   2       9708.10       9693.83        87.94 o
  -1   1   2      12776.01      13320.38       100.99 o
   0   1   2        964.90       1056.90        18.76 o
   1   1   2       1374.12       1403.69        15.64 o
   2   1   2       5333.30       5554.37        48.99 o
   3   1   2       4748.83       4578.51        51.98 o
   4   1   2          1.62          2.40         1.26 o
   5   1   2       1093.48       1037.63        12.02 o
   6   1   2        338.20        332.65         7.15 o
   7   1   2        115.56        110.13         6.91 o
   8   1   2          5.94          4.96         2.60 o
   9   1   2         15.41         15.03         3.13 o
  -9   2   2        178.19        198.36        13.45 o
  -8   2   2         36.14         42.78         4.47 o
  -7   2   2        391.33        403.83        10.17 o
  -6   2   2        147.61        156.42         5.30 o
  -5   2   2       4199.28       4059.67        42.63 o
  -4   2   2        190.35        185.53        10.94 o
  -3   2   2       2180.00       2144.90        33.25 o
  -2   2   2       1665.86       1600.70        19.35 o
  -1   2   2       4142.06       4050.41        35.97 o
   0   2   2       1534.71       1456.69        17.18 o
   1   2   2       8387.18       8047.46        69.03 o
   2   2   2         76.75         66.99         2.54 o
   3   2   2       3295.28       3288.49        47.82 o
   4   2   2      10593.37      10774.96       144.91 o
   5   2   2        126.97        126.89         3.91 o
   6   2   2        701.98        730.55        11.09 o
   7   2   2        832.40        842.42        20.02 o
   8   2   2         89.20         92.05         6.85 o
   9   2   2        198.13        238.44        19.76 o
  -9   3   2         79.90         79.93        11.47 o
  -8   3   2        189.12        199.52         9.75 o
  -7   3   2          5.41          7.98         1.94 o
  -6   3   2        111.04        115.13         4.77 o
  -5   3   2        724.92        704.25        14.37 o
  -4   3   2       5605.35       5730.48       116.39 o
  -3   3   2        895.21        919.25        17.76 o
  -2   3   2          1.76          1.77         0.66 o
  -1   3   2       3544.66       3718.18        38.38 o
   0   3   2      25832.50      26377.87       538.40 o
   1   3   2         55.37         60.10         2.69 o
   2   3   2        171.05        150.78         4.48 o
   3   3   2        405.89        389.27         9.26 o
   4   3   2        129.80        150.79         6.23 o
   5   3   2        199.74        166.49         5.32 o
   6   3   2          3.95          5.02         1.35 o
   7   3   2         29.47         29.19         3.03 o
   8   3   2        928.15        962.37        29.75 o
  -8   4   2        613.86        654.68        17.80 o
  -7   4   2        247.52        243.31         9.29 o
  -6   4   2        884.80        888.21        17.21 o
  -5   4   2        344.94        324.89         9.04 o
  -4   4   2       6411.87       6430.24       130.24 o
  -3   4   2       1236.16       1384.12        25.49 o
  -2   4   2       1609.15       1678.30        25.56 o
  -1   4   2      15453.54      15138.40       229.25 o
   0   4   2         51.39         42.47         2.83 o
   1   4   2       8940.89       8763.86        86.46 o
   2   4   2       2264.31       2205.11        26.07 o
   3   4   2          4.21          4.97         1.53 o
   4   4   2       1889.04       1818.60        33.57 o
   5   4   2         66.92         78.84         4.75 o
   6   4   2        947.90        937.32        17.91 o
   7   4   2       1231.83       1292.99        36.33 o
   8   4   2        632.09        653.42        27.63 o
  -8   5   2        328.99        341.02        15.57 o
  -7   5   2          2.76          6.27         2.25 o
  -6   5   2        427.64        436.51        15.26 o
  -5   5   2        240.14        243.84         7.21 o
  -4   5   2        697.24        675.33        13.18 o
  -3   5   2        344.76        294.84        10.32 o
  -2   5   2       5455.03       5475.07       132.69 o
  -1   5   2        346.38        317.97         8.15 o
   0   5   2        137.17        175.66         6.88 o
   1   5   2        621.04        676.82        11.53 o
   2   5   2        155.31        160.99         4.95 o
   3   5   2       6284.05       6230.66        88.19 o
   4   5   2        629.18        598.77        11.18 o
   5   5   2       3004.58       2899.46        34.18 o
   6   5   2        227.96        224.10         8.27 o
   7   5   2          0.46          1.65         2.65 o
   8   5   2        327.59        329.76        14.45 o
  -8   6   2        435.02        424.85        16.69 o
  -7   6   2         12.98         12.81         2.83 o
  -6   6   2          0.09          1.98         2.31 o
  -5   6   2        141.93        143.64         6.10 o
  -4   6   2       1377.22       1342.59        21.12 o
  -3   6   2       2684.62       2904.47        54.60 o
  -2   6   2       3352.43       3325.71       101.13 o
  -1   6   2        177.45        205.00         6.92 o
   0   6   2       4823.93       4835.92        78.30 o
   1   6   2         73.74         95.28         4.34 o
   2   6   2        991.83       1023.09        15.68 o
   3   6   2        158.56        166.17         9.67 o
   4   6   2       8685.28       8398.66       116.19 o
   5   6   2        386.80        393.05        10.59 o
   6   6   2        752.30        764.19        19.19 o
   7   6   2        318.32        326.88        12.20 o
   8   6   2        173.07        183.02        12.38 o
  -8   7   2        194.93        209.81        10.57 o
  -7   7   2       1851.32       1848.41        42.68 o
  -6   7   2         86.96         77.04         5.63 o
  -5   7   2        117.22        108.98         7.33 o
  -4   7   2         27.20         26.48         3.33 o
  -3   7   2       1912.74       1948.54        33.52 o
  -2   7   2        442.78        474.79        11.81 o
  -1   7   2         70.01         60.42         4.05 o
   0   7   2       9042.46       8962.89       170.35 o
   1   7   2       3604.02       3386.50        52.46 o
   2   7   2       1677.89       1664.18        28.77 o
   3   7   2       1153.58       1157.71        25.01 o
   4   7   2       1080.79       1021.74        18.76 o
   5   7   2       2358.73       2304.92        45.44 o
   6   7   2         15.55         12.21         3.42 o
   7   7   2         50.28         55.42         5.49 o
   8   7   2        115.00        134.72        10.89 o
  -8   8   2        119.63        118.83        12.78 o
  -7   8   2         67.24         70.20         7.42 o
  -6   8   2         27.92         24.92         3.77 o
  -5   8   2        300.48        314.46        12.59 o
  -4   8   2        699.08        688.09        18.33 o
  -3   8   2       1508.56       1455.33        28.56 o
  -2   8   2        838.78        788.86        13.93 o
  -1   8   2        862.05        842.46        32.45 o
   0   8   2       8169.82       7881.95       154.03 o
   1   8   2       7055.86       6985.61       171.55 o
   2   8   2        156.87        154.66         4.87 o
   3   8   2        515.07        535.91        10.79 o
   4   8   2        404.19        396.72        11.92 o
   5   8   2         23.61         31.80         4.28 o
   6   8   2        326.97        335.73        13.98 o
   7   8   2        290.33        298.34        11.84 o
  -7   9   2          6.32         10.09         3.10 o
  -6   9   2       1821.33       1827.78        32.60 o
  -5   9   2         29.94         27.61         6.62 o
  -4   9   2       3395.65       3265.38        56.88 o
  -3   9   2        164.33        163.23         7.41 o
  -2   9   2        337.49        321.01        17.39 o
  -1   9   2        240.66        252.27         7.38 o
   0   9   2        133.96        116.69         6.00 o
   1   9   2        374.59        370.93        12.16 o
   2   9   2        457.79        433.85        10.02 o
   3   9   2          2.80          4.99         1.61 o
   4   9   2         48.62         51.97        10.06 o
   5   9   2        299.82        305.81        12.39 o
   6   9   2         43.31         37.71         4.54 o
   7   9   2         90.21         93.85         8.15 o
  -7  10   2         42.91         49.66         4.86 o
  -6  10   2        279.04        260.95        11.74 o
  -5  10   2        741.59        714.34        19.56 o
  -4  10   2        278.51        266.79        10.06 o
  -3  10   2       2148.42       2049.74        32.16 o
  -2  10   2       1108.01       1097.78        22.50 o
  -1  10   2        107.28         95.84         5.33 o
   0  10   2        490.31        476.43        12.30 o
   1  10   2       2328.34       2222.38        55.49 o
   2  10   2        455.84        446.92        11.42 o
   3  10   2         35.16         42.30         6.53 o
   4  10   2        250.15        257.84        15.60 o
   5  10   2        111.91        115.49         9.19 o
   6  10   2         14.95         14.92         3.43 o
   7  10   2         14.62         12.34         2.50 o
  -6  11   2        287.68        282.71        12.90 o
  -5  11   2          1.40          5.13         2.26 o
  -4  11   2        227.83        211.82         9.41 o
  -3  11   2       1772.16       1721.82        37.85 o
  -2  11   2       2198.49       2175.23        39.32 o
  -1  11   2        293.02        286.91         9.22 o
   0  11   2       1097.98       1057.73        18.26 o
   1  11   2       1747.65       1696.37        42.94 o
   2  11   2          3.77          3.48         3.50 o
   3  11   2         39.69         23.34         6.35 o
   4  11   2         54.84         57.58         7.50 o
   5  11   2       1150.68       1222.34        29.16 o
   6  11   2         23.70         33.73         4.45 o
  -6  12   2         12.91         14.42         2.67 o
  -5  12   2        151.52        156.71         7.54 o
  -4  12   2        343.93        344.80        16.25 o
  -3  12   2        605.71        630.33        20.42 o
  -2  12   2       1275.48       1264.89        27.63 o
  -1  12   2        224.05        211.49        11.60 o
   0  12   2       1394.67       1394.67        38.33 o
   1  12   2         91.09         95.23         9.14 o
   2  12   2        975.56       1021.75        39.80 o
   3  12   2         95.72        109.78         9.99 o
   4  12   2       1315.83       1360.73        36.86 o
   5  12   2          0.14          0.95         1.83 o
   6  12   2        152.91        141.66         8.78 o
  -5  13   2        201.16        200.16        12.93 o
  -4  13   2         11.39         10.29         3.11 o
  -3  13   2        326.86        338.65        16.05 o
  -2  13   2        500.39        493.24        15.38 o
  -1  13   2         75.40         79.93         6.36 o
   0  13   2          1.73          8.86         3.61 o
   1  13   2         47.53         49.45         8.21 o
   2  13   2       1310.12       1341.68        36.43 o
   3  13   2        793.56        842.48        33.95 o
   4  13   2         45.03         46.03         5.49 o
   5  13   2        721.31        785.39        25.61 o
  -4  14   2         48.09         39.23         4.32 o
  -3  14   2        247.22        248.81        12.08 o
  -2  14   2         17.30         15.27         3.05 o
  -1  14   2        266.94        276.34        12.23 o
   0  14   2        195.21        211.66        10.66 o
   1  14   2       2553.82       2675.27        56.25 o
   2  14   2        457.46        478.04        36.14 o
   3  14   2         21.30         25.03         4.17 o
   4  14   2        863.15        872.91        22.33 o
  -3  15   2        468.28        500.52        18.71 o
  -2  15   2         17.79         17.93         3.26 o
  -1  15   2        809.84        844.08        24.10 o
   0  15   2        974.33       1010.62        23.35 o
   1  15   2         63.50         55.31         5.71 o
   2  15   2        386.02        383.85        17.82 o
   3  15   2         50.27         55.15         5.94 o
  -1  16   2         46.52         47.77         3.70 o
   0  16   2        287.64        298.29         9.72 o
   1  16   2        364.09        330.37        11.51 o
  -9   0   3        502.75        555.79        32.14 o
  -7   0   3       1150.23       1249.31        28.07 o
  -5   0   3        498.01        479.21        23.89 o
  -3   0   3       1565.73       1580.01        30.59 o
  -1   0   3       1098.36       1221.55        20.85 o
   1   0   3      21813.95      22082.18       392.72 o
   3   0   3        157.02        167.54         9.72 o
   5   0   3       1468.00       1433.29        22.28 o
   7   0   3         34.21         41.26         7.56 o
  -9   1   3        159.12        166.64        12.10 o
  -8   1   3       2642.15       2926.98        43.99 o
  -7   1   3        777.53        812.35        14.47 o
  -6   1   3       1257.21       1238.46        18.62 o
  -5   1   3         18.00         21.44         2.33 o
  -4   1   3        692.82        695.53        19.00 o
  -3   1   3        389.05        368.10         7.99 o
  -2   1   3      12226.64      12803.03       146.81 o
  -1   1   3        404.32        450.48         9.13 o
   0   1   3       5692.14       5570.64        51.56 o
   1   1   3       2043.58       2322.52        27.07 o
   2   1   3      17556.77      17552.61       158.03 o
   3   1   3        811.38        849.54        16.10 o
   4   1   3       4183.64       3887.29        75.87 o
   5   1   3         68.38         69.72         2.79 o
   6   1   3       1641.05       1572.44        19.49 o
   7   1   3         16.05         20.40         3.70 o
   8   1   3         34.03         39.90         5.11 o
  -9   2   3          1.90          7.51         4.72 o
  -8   2   3        197.72        202.75        11.04 o
  -7   2   3        940.14        962.11        15.93 o
  -6   2   3       4168.62       4053.65        42.92 o
  -5   2   3         52.18         53.77         3.37 o
  -4   2   3       4145.05       4094.75        70.31 o
  -3   2   3        309.25        344.77         7.76 o
  -2   2   3      16514.90      16408.92       170.68 o
  -1   2   3        494.38        519.54         7.40 o
   0   2   3      13041.05      13658.90       196.48 o
   1   2   3      15979.07      16254.44       199.65 o
   2   2   3        272.33        286.88         8.22 o
   3   2   3        477.57        552.51        15.68 o
   4   2   3       4108.19       3978.96        71.95 o
   5   2   3       3411.07       3328.27        27.28 o
   6   2   3       2852.71       2731.34        34.28 o
   7   2   3         31.19         31.29         4.24 o
   8   2   3       1102.12       1031.36        26.21 o
  -8   3   3         14.40         15.44         3.23 o
  -7   3   3        588.47        610.63        14.03 o
  -6   3   3        259.19        257.22         7.25 o
  -5   3   3       2566.92       2619.22        31.10 o
  -4   3   3        424.24        470.18        15.39 o
  -3   3   3      13392.38      12720.56       164.87 o
  -2   3   3       3187.21       3192.03        35.26 o
  -1   3   3        163.89        136.43         4.47 o
   0   3   3       3617.32       3761.63        64.14 o
   1   3   3       6865.08       6596.22        78.12 o
   2   3   3          5.77         13.13         2.54 o
   3   3   3       6395.15       6512.99       124.67 o
   4   3   3       3005.32       2944.90        54.63 o
   5   3   3       4350.92       4175.36        43.36 o
   6   3   3        193.45        192.78         7.22 o
   7   3   3        102.87         94.65         6.30 o
   8   3   3        167.88        159.39         9.17 o
  -8   4   3         17.36         20.15         3.32 o
  -7   4   3         93.49         93.03         6.95 o
  -6   4   3        318.07        310.33        10.38 o
  -5   4   3        167.66        155.32         6.32 o
  -4   4   3       8144.88       8265.27       162.65 o
  -3   4   3        362.26        425.40        12.07 o
  -2   4   3       8664.12       8378.04       150.25 o
  -1   4   3       1465.68       1527.73        26.09 o
   0   4   3       7553.02       7940.81        93.34 o
   1   4   3        426.81        385.01         7.26 o
   2   4   3        659.78        613.73        12.55 o
   3   4   3          4.55          3.30         1.44 o
   4   4   3        625.00        555.92        11.21 o
   5   4   3         59.64         52.11         4.09 o
   6   4   3       3394.08       3192.24        46.44 o
   7   4   3        570.46        506.58        18.38 o
   8   4   3        101.73        103.01         8.15 o
  -8   5   3       1213.00       1323.26        40.73 o
  -7   5   3        601.37        611.46        16.33 o
  -6   5   3        890.89        884.96        20.42 o
  -5   5   3         22.49         20.47         2.46 o
  -4   5   3        808.19        756.50        12.75 o
  -3   5   3       8484.44       7826.72       358.45 o
  -2   5   3         44.74         51.63         3.86 o
  -1   5   3        313.66        350.50        15.21 o
   0   5   3      14283.12      14291.57       184.56 o
   1   5   3       6082.04       6089.06        58.89 o
   2   5   3      23485.74      23926.18       250.06 o
   3   5   3        770.63        737.21        18.32 o
   4   5   3       2173.47       2097.06        29.31 o
   5   5   3       1684.31       1699.05        31.43 o
   6   5   3        984.36        974.54        24.05 o
   7   5   3        372.06        356.39        16.60 o
   8   5   3          0.45          4.13         2.22 o
  -8   6   3        107.29        109.80         9.36 o
  -7   6   3       1368.48       1448.62        31.92 o
  -6   6   3          6.88          6.38         2.31 o
  -5   6   3         62.09         65.74         4.22 o
  -4   6   3        113.52        107.20         5.88 o
  -3   6   3         54.52         54.43         5.69 o
  -2   6   3        760.69        718.31        24.63 o
  -1   6   3        311.34        319.36        12.19 o
   0   6   3         96.88        169.12         6.73 o
   1   6   3      16598.64      16306.41       149.07 o
   2   6   3        285.98        316.95         8.60 o
   3   6   3        202.21        182.68         7.76 o
   4   6   3         39.70         37.87         4.67 o
   5   6   3       4162.15       3969.83        76.69 o
   6   6   3        239.36        235.46        12.07 o
   7   6   3         17.11         16.75         3.92 o
   8   6   3          0.53          2.73         1.95 o
  -8   7   3        611.06        641.21        19.03 o
  -7   7   3        149.18        149.50         8.97 o
  -6   7   3        521.16        492.95        17.43 o
  -5   7   3        448.25        419.70        25.03 o
  -4   7   3        166.33        151.80        13.65 o
  -3   7   3       1352.59       1361.55        25.96 o
  -2   7   3        288.95        295.75        11.82 o
  -1   7   3          3.15         20.50         3.40 o
   0   7   3       2438.40       2306.34        52.37 o
   1   7   3        601.62        601.02        19.44 o
   2   7   3       2555.69       2486.39        42.28 o
   3   7   3       2934.89       2918.24        58.20 o
   4   7   3        543.17        537.16        15.80 o
   5   7   3       1707.10       1743.61        33.50 o
   6   7   3       1758.45       1761.79        37.17 o
   7   7   3         68.98         65.88         5.78 o
   8   7   3          2.14          5.33         2.38 o
  -7   8   3        546.96        582.32        25.76 o
  -6   8   3        373.92        359.64        13.84 o
  -5   8   3        148.08        137.22         8.39 o
  -4   8   3       2017.67       1876.50        51.02 o
  -3   8   3       1087.45       1083.17        22.76 o
  -2   8   3       2030.35       1974.84        30.14 o
  -1   8   3       2939.52       2769.40        73.76 o
   0   8   3        172.22        146.52         7.32 o
   1   8   3       2546.67       2455.12        33.36 o
   2   8   3        231.27        225.02         6.90 o
   3   8   3         12.25         17.26         2.43 o
   4   8   3        553.23        558.14        16.95 o
   5   8   3       1900.26       1882.65        35.23 o
   6   8   3          5.14          3.49         2.13 o
   7   8   3        593.30        601.67        16.88 o
  -7   9   3        511.66        496.11        21.47 o
  -6   9   3        168.83        140.02         8.94 o
  -5   9   3        291.17        291.95        10.98 o
  -4   9   3         23.01         23.64         3.91 o
  -3   9   3       7680.69       7280.31        87.47 o
  -2   9   3        111.27        113.72         5.34 o
  -1   9   3         35.57         41.83         3.68 o
   0   9   3          5.09          7.08         1.64 o
   1   9   3       1127.01       1051.66        25.12 o
   2   9   3         37.26         41.76         4.10 o
   3   9   3       1095.55       1076.99        22.40 o
   4   9   3         25.85         18.49         8.13 o
   5   9   3       1422.04       1453.64        40.10 o
   6   9   3         96.74         90.09         5.99 o
   7   9   3        146.71        136.62         9.01 o
  -7  10   3          1.56          3.85         2.00 o
  -6  10   3        580.72        594.93        16.00 o
  -5  10   3         36.29         38.50         4.39 o
  -4  10   3       1057.44       1007.02        21.06 o
  -3  10   3         67.08         73.69         5.59 o
  -2  10   3       1140.92       1116.38        21.39 o
  -1  10   3          2.42          5.44         1.71 o
   0  10   3        203.29        221.69         9.87 o
   1  10   3        163.34        162.56         7.18 o
   2  10   3         54.11         52.24         5.76 o
   3  10   3         57.26         60.23         7.56 o
   4  10   3        214.68        220.54        14.97 o
   5  10   3         16.73         25.64         6.74 o
   6  10   3         10.25         11.61         3.97 o
   7  10   3         21.49         21.69         4.98 o
  -6  11   3        953.62        985.38        26.05 o
  -5  11   3        135.95        154.02         8.96 o
  -4  11   3        957.69        951.86        21.81 o
  -3  11   3       2845.83       2845.26        48.17 o
  -2  11   3         42.15         40.76         5.19 o
  -1  11   3        162.23        170.02        10.32 o
   0  11   3        259.12        284.37        11.67 o
   1  11   3        439.87        450.11        21.74 o
   2  11   3        143.77        159.85        17.10 o
   3  11   3         21.21         12.44         4.10 o
   4  11   3        103.99        116.89        10.17 o
   5  11   3        497.81        538.16        23.44 o
   6  11   3        257.88        249.75        10.97 o
  -6  12   3          8.81          5.68         1.87 o
  -5  12   3          2.74          2.74         2.26 o
  -4  12   3        578.82        581.14        15.02 o
  -3  12   3         26.11         24.72         4.58 o
  -2  12   3        269.13        250.28        12.49 o
  -1  12   3         24.73         26.45         4.50 o
   0  12   3       1621.64       1556.74        35.53 o
   1  12   3       1943.60       1965.00        54.84 o
   2  12   3        390.94        386.01        18.09 o
   3  12   3         37.17         38.27         6.07 o
   4  12   3          0.96          2.87         3.02 o
   5  12   3       1713.14       1742.57        38.78 o
  -5  13   3         41.90         46.67         5.61 o
  -4  13   3         72.25         58.37         5.94 o
  -3  13   3        686.07        733.11        18.70 o
  -2  13   3        595.22        594.51        19.00 o
  -1  13   3        108.20        109.11        10.45 o
   0  13   3       2706.67       2811.71        46.64 o
   1  13   3        694.99        698.55        20.97 o
   2  13   3       2963.28       3021.18        77.74 o
   3  13   3          4.62          7.77         3.25 o
   4  13   3        265.81        300.24        17.89 o
   5  13   3        126.38        120.76         8.27 o
  -4  14   3        224.62        244.15        10.45 o
  -3  14   3         20.44         22.24         3.36 o
  -2  14   3        171.27        195.79         9.79 o
  -1  14   3         22.93         35.10         4.45 o
   0  14   3         41.15         37.50         4.63 o
   1  14   3        381.41        362.22        13.57 o
   2  14   3        349.58        362.02        19.05 o
   3  14   3        115.36        104.01         9.54 o
   4  14   3       1119.60       1083.86        34.98 o
  -3  15   3       1741.47       1726.63        37.86 o
  -2  15   3        538.17        582.22        17.97 o
  -1  15   3         83.61         87.86        10.76 o
   0  15   3         47.29         45.47         6.24 o
   1  15   3        229.74        228.19        13.39 o
   2  15   3        396.45        401.42        27.27 o
   3  15   3        303.71        290.43        13.01 o
  -1  16   3        212.73        191.91        14.74 o
   0  16   3        194.64        184.18         8.24 o
   1  16   3        308.66        316.87        19.03 o
  -8   0   4        340.55        387.10        21.00 o
  -6   0   4         13.43         12.36         3.44 o
  -4   0   4        116.86        218.24        17.90 o
  -2   0   4       8134.73       8091.98       168.09 o
   0   0   4         72.65         73.55         7.50 o
   2   0   4      17997.56      17701.46       293.61 o
   4   0   4         66.22         63.16         7.29 o
   6   0   4        606.34        571.98        17.49 o
   8   0   4         83.23         79.05         7.71 o
  -8   1   4         13.47         16.49         3.55 o
  -7   1   4         24.98         28.20         2.99 o
  -6   1   4       2761.41       2832.67        41.12 o
  -5   1   4        342.98        372.39        10.57 o
  -4   1   4         19.76         19.53         3.20 o
  -3   1   4        952.76       1001.14        21.74 o
  -2   1   4         91.44        113.51         5.95 o
  -1   1   4        528.53        557.09        10.87 o
   0   1   4       5438.67       5653.88        64.68 o
   1   1   4        972.81        964.44        14.18 o
   2   1   4         58.13         70.03         2.94 o
   3   1   4       8139.07       8721.70       132.27 o
   4   1   4       1421.12       1453.53        60.64 o
   5   1   4         29.20         35.85         2.22 o
   6   1   4       1440.64       1344.47        21.50 o
   7   1   4        802.40        744.97        19.07 o
   8   1   4         49.31         50.56         4.77 o
  -8   2   4        143.25        141.52         7.79 o
  -7   2   4         18.63         16.39         2.52 o
  -6   2   4       1441.74       1480.21        25.61 o
  -5   2   4       2186.15       2302.51        34.24 o
  -4   2   4        690.28        674.51        19.68 o
  -3   2   4       3349.48       3541.48        54.77 o
  -2   2   4       1127.08       1096.35        20.43 o
  -1   2   4       9595.83       9515.95       130.29 o
   0   2   4        607.73        610.32        10.61 o
   1   2   4          7.16          4.00         1.87 o
   2   2   4       3989.10       4113.94        65.75 o
   3   2   4          5.94         24.89         3.09 o
   4   2   4        358.62        327.40         7.92 o
   5   2   4       1368.64       1273.55        18.76 o
   6   2   4         70.00         68.61         4.72 o
   7   2   4        394.34        411.93        14.55 o
   8   2   4          2.01          2.18         2.05 o
  -8   3   4         94.56        102.47         5.85 o
  -7   3   4        174.46        170.33         7.24 o
  -6   3   4       5426.88       5436.29        57.70 o
  -5   3   4         10.81         18.47         2.44 o
  -4   3   4        321.10        326.22        12.88 o
  -3   3   4       1025.57       1034.16        20.81 o
  -2   3   4       7946.07       7688.71       105.09 o
  -1   3   4       2346.02       2430.61        33.71 o
   0   3   4          1.02          7.12         1.34 o
   1   3   4        824.55        902.73        21.32 o
   2   3   4       1057.82       1043.79        23.86 o
   3   3   4       2622.58       2607.55        69.94 o
   4   3   4        215.70        201.82         5.90 o
   5   3   4         29.02         30.49         2.32 o
   6   3   4       1396.63       1357.80        24.60 o
   7   3   4        184.33        182.22        10.09 o
   8   3   4          0.30         -0.74         2.13 o
  -8   4   4        355.74        353.53        13.42 o
  -7   4   4       1845.00       1901.43        35.87 o
  -6   4   4         99.86         88.78         6.28 o
  -5   4   4       2227.07       2195.63        34.98 o
  -4   4   4          3.12          4.92         2.50 o
  -3   4   4       9051.27       8591.21       170.61 o
  -2   4   4       8008.29       7960.23       138.79 o
  -1   4   4       9608.48       9263.39       124.10 o
   0   4   4        702.97        746.60        14.83 o
   1   4   4       6234.63       6213.83        87.95 o
   2   4   4       2570.46       2408.04        40.08 o
   3   4   4       1020.78       1014.16        22.71 o
   4   4   4         46.32         42.02         3.65 o
   5   4   4       2197.71       2156.58        41.61 o
   6   4   4        106.30         89.30         8.04 o
   7   4   4       1694.04       1601.74        43.52 o
   8   4   4         10.66          7.52         2.31 o
  -8   5   4          5.43          7.67         4.30 o
  -7   5   4        316.86        316.46        12.59 o
  -6   5   4        202.28        207.60         9.38 o
  -5   5   4       1479.73       1447.28        24.30 o
  -4   5   4        499.64        480.10        13.18 o
  -3   5   4       3968.97       3724.06       106.30 o
  -2   5   4       5883.13       6062.10       122.45 o
  -1   5   4        293.59        256.10        10.72 o
   0   5   4       3374.35       3330.33        58.35 o
   1   5   4       5493.86       5749.64        94.58 o
   2   5   4       1325.43       1407.76        22.15 o
   3   5   4       5988.45       6052.90        99.94 o
   4   5   4         33.40         35.39         3.76 o
   5   5   4       1096.12       1105.94        20.83 o
   6   5   4         54.65         55.31         6.91 o
   7   5   4          0.73          1.89         2.26 o
   8   5   4        494.15        496.59        16.65 o
  -8   6   4         42.06         46.13         6.25 o
  -7   6   4         10.57          9.89         3.04 o
  -6   6   4       1323.68       1371.68        27.36 o
  -5   6   4        101.79         97.40         5.50 o
  -4   6   4       1758.96       1696.84        59.60 o
  -3   6   4        194.28        190.80         8.67 o
  -2   6   4       6438.28       6328.25       129.74 o
  -1   6   4       3410.83       3670.78        66.67 o
   0   6   4         15.71         22.70         3.97 o
   1   6   4        632.25        542.02        14.86 o
   2   6   4       8680.18       8471.85        96.10 o
   3   6   4          7.30          8.31         1.95 o
   4   6   4       1907.64       1909.64        43.95 o
   5   6   4          0.71          1.62         3.23 o
   6   6   4          0.34         -0.08         2.06 o
   7   6   4          5.09          4.26         2.69 o
   8   6   4        208.92        204.67        11.49 o
  -8   7   4         87.23         97.26         8.00 o
  -7   7   4        322.80        315.45        22.16 o
  -6   7   4       1028.55        999.68        30.07 o
  -5   7   4        315.03        290.83        15.32 o
  -4   7   4        449.31        435.43        18.33 o
  -3   7   4        448.52        425.28        12.53 o
  -2   7   4       1209.58       1089.80        21.12 o
  -1   7   4       2424.88       2179.58        57.59 o
   0   7   4        254.15        231.18        10.59 o
   1   7   4       3443.78       3325.41        79.13 o
   2   7   4       4431.21       4379.20        52.25 o
   3   7   4       1032.38        963.90        22.60 o
   4   7   4         26.48         25.00         4.12 o
   5   7   4       1095.08       1118.43        43.19 o
   6   7   4       1130.57       1164.69        28.22 o
   7   7   4         22.88         21.50         3.40 o
  -7   8   4       1204.47       1190.63        26.25 o
  -6   8   4        236.43        194.40        12.32 o
  -5   8   4          1.06          6.49         3.35 o
  -4   8   4        138.45        137.12         7.45 o
  -3   8   4       1976.98       1899.46        32.35 o
  -2   8   4        635.23        584.71        15.11 o
  -1   8   4        919.62        934.55        16.85 o
   0   8   4        363.60        365.07        11.70 o
   1   8   4        932.82        908.75        18.45 o
   2   8   4        941.60        950.77        20.13 o
   3   8   4        168.13        166.09         7.41 o
   4   8   4        713.45        703.22        27.01 o
   5   8   4        791.68        825.05        27.55 o
   6   8   4        302.58        301.84        12.98 o
   7   8   4        199.94        204.94        10.37 o
  -7   9   4          4.98         11.23         3.44 o
  -6   9   4        849.44        767.67        39.63 o
  -5   9   4          6.66          5.51         3.07 o
  -4   9   4        928.71        871.63        22.42 o
  -3   9   4        179.54        169.92         7.90 o
  -2   9   4        825.35        833.42        16.79 o
  -1   9   4        432.76        436.92        12.30 o
   0   9   4         98.96        101.04         9.93 o
   1   9   4         22.41         30.54         3.76 o
   2   9   4        785.62        777.94        18.51 o
   3   9   4        279.40        273.94         9.96 o
   4   9   4        712.23        788.94        23.46 o
   5   9   4        375.77        406.54        18.70 o
   6   9   4        803.28        842.38        21.77 o
   7   9   4        120.17        121.86         7.04 o
  -7  10   4       1603.94       1482.79        54.05 o
  -6  10   4        229.08        209.47        11.43 o
  -5  10   4        252.31        266.07        10.04 o
  -4  10   4        124.53        115.99         7.70 o
  -3  10   4       1592.73       1623.37        33.24 o
  -2  10   4        288.70        277.81         9.48 o
  -1  10   4        248.26        261.91         9.89 o
   0  10   4        602.05        583.92        16.78 o
   1  10   4         33.36         40.48         4.17 o
   2  10   4         74.28         75.57         7.70 o
   3  10   4         54.82         59.50         7.57 o
   4  10   4        116.37        114.64         9.80 o
   5  10   4        630.43        706.91        24.65 o
   6  10   4          3.20          2.64         2.82 o
  -6  11   4         78.67         82.33         5.52 o
  -5  11   4        341.98        356.84        13.44 o
  -4  11   4         63.78         54.12         4.82 o
  -3  11   4        618.43        641.95        18.71 o
  -2  11   4       1729.68       1707.02        33.57 o
  -1  11   4        378.27        389.16        22.48 o
   0  11   4       1630.80       1562.79        35.39 o
   1  11   4       3320.71       3365.42        60.62 o
   2  11   4         97.29         95.51         7.98 o
   3  11   4          4.95          3.86         3.22 o
   4  11   4         34.75         39.31         6.19 o
   5  11   4        223.10        240.91        15.59 o
   6  11   4          6.02          3.15         2.32 o
  -5  12   4        163.67        174.92         8.73 o
  -4  12   4        626.71        651.74        19.66 o
  -3  12   4         44.94         44.91         4.69 o
  -2  12   4        633.69        643.60        28.13 o
  -1  12   4       1051.30       1124.03        43.75 o
   0  12   4         60.98         51.25         5.86 o
   1  12   4        325.62        321.52        14.21 o
   2  12   4       1201.43       1241.07        30.52 o
   3  12   4         84.07         76.90         7.97 o
   4  12   4        726.73        738.84        23.31 o
   5  12   4        342.60        398.47        17.70 o
  -5  13   4        115.71        119.64         9.62 o
  -4  13   4          6.47          4.97         2.16 o
  -3  13   4        391.35        431.43        13.49 o
  -2  13   4         63.87         63.18         7.15 o
  -1  13   4        841.65        818.84        26.95 o
   0  13   4          1.07          0.18         2.20 o
   1  13   4       1295.24       1297.02        30.24 o
   2  13   4         69.66         62.40         9.27 o
   3  13   4        551.81        593.69        25.57 o
   4  13   4        161.37        168.79        11.50 o
   5  13   4          6.12         11.11         4.04 o
  -4  14   4         37.52         31.55         4.45 o
  -3  14   4        475.75        515.08        14.93 o
  -2  14   4        356.95        363.70        26.29 o
  -1  14   4        183.97        185.44        11.09 o
   0  14   4         32.98         39.55         4.59 o
   1  14   4       1275.62       1233.95        38.86 o
   2  14   4        871.36        845.81        24.05 o
   3  14   4        117.38        119.17         9.33 o
   4  14   4        808.49        790.58        23.63 o
  -3  15   4        372.13        332.21        19.16 o
  -2  15   4        532.33        555.24        15.57 o
  -1  15   4          0.52          1.49         1.93 o
   0  15   4        820.07        842.67        22.57 o
   1  15   4        332.41        335.47        12.60 o
   2  15   4        430.08        420.96        14.78 o
  -7   0   5          6.43          4.15         3.43 o
  -5   0   5        717.72        761.77        31.27 o
  -3   0   5        321.76        259.53        10.77 o
  -1   0   5       2726.89       2816.75        49.11 o
   1   0   5        418.88        400.37        11.89 o
   3   0   5       4553.66       4301.99       471.93 o
   5   0   5       5181.64       4666.69        57.66 o
   7   0   5         10.48         10.19         5.27 o
  -8   1   5        525.18        578.77        25.51 o
  -7   1   5         64.44         59.43         6.49 o
  -6   1   5       1098.87       1106.31        32.23 o
  -5   1   5         33.32         38.33         3.92 o
  -4   1   5       1278.21       1338.88        29.42 o
  -3   1   5        670.33        704.87        18.99 o
  -2   1   5       8052.69       7721.23       149.46 o
  -1   1   5       6223.60       6424.87        87.94 o
   0   1   5       1819.73       1974.76        25.59 o
   1   1   5       4340.93       4293.45        60.77 o
   2   1   5         14.08         14.63         2.13 o
   3   1   5        183.03        203.89         8.79 o
   4   1   5       1193.12       1102.49        18.32 o
   5   1   5         23.13         26.92         2.25 o
   6   1   5       3659.60       3354.68        43.54 o
   7   1   5        563.88        514.90        16.62 o
   8   1   5         46.72         43.76         4.22 o
  -8   2   5         52.96         46.08         5.58 o
  -7   2   5        156.90        175.20         9.39 o
  -6   2   5        603.71        609.63        18.48 o
  -5   2   5        331.43        331.40        11.30 o
  -4   2   5        646.52        712.97        12.79 o
  -3   2   5        266.44        239.78         8.17 o
  -2   2   5        690.21        732.25        14.97 o
  -1   2   5       1995.07       2090.05        27.53 o
   0   2   5       1109.62       1163.97        17.32 o
   1   2   5       1651.10       1718.57        25.92 o
   2   2   5      10608.51      10859.37       127.34 o
   3   2   5       1070.10       1199.77        40.55 o
   4   2   5       1494.43       1417.41        24.47 o
   5   2   5       1474.86       1374.87        28.51 o
   6   2   5       1521.54       1415.91        29.29 o
   7   2   5         37.25         33.53         3.93 o
   8   2   5          0.37         -1.87         2.00 o
  -8   3   5        520.71        507.92        31.43 o
  -7   3   5        552.81        536.00        14.33 o
  -6   3   5        103.03         94.92         9.41 o
  -5   3   5       1814.69       1794.02        45.12 o
  -4   3   5        630.11        655.61        13.96 o
  -3   3   5       7806.74       7962.77        98.87 o
  -2   3   5        191.34        170.47         7.56 o
  -1   3   5       1428.78       1484.34        23.71 o
   0   3   5       4457.37       4585.12        65.27 o
   1   3   5      11536.11      11688.85       153.82 o
   2   3   5       1820.59       1840.52        28.79 o
   3   3   5       1692.45       1824.57        33.48 o
   4   3   5        173.43        164.62         5.93 o
   5   3   5        822.27        786.33        15.19 o
   6   3   5       1077.93        983.77        30.57 o
   7   3   5         27.32         26.18         3.75 o
   8   3   5          0.76          0.76         2.23 o
  -8   4   5         36.62         35.93         5.56 o
  -7   4   5        265.55        236.24        12.15 o
  -6   4   5       1036.96       1060.54        34.40 o
  -5   4   5        197.49        209.38        11.74 o
  -4   4   5       4682.64       4413.95        72.52 o
  -3   4   5         49.51         57.72         7.45 o
  -2   4   5       4420.97       4440.03        67.29 o
  -1   4   5       1519.27       1583.04        25.88 o
   0   4   5       2384.59       2440.02        38.99 o
   1   4   5       1814.79       1833.72        32.56 o
   2   4   5       2247.87       2259.50        69.51 o
   3   4   5       1355.47       1499.31        27.79 o
   4   4   5        227.52        252.92        10.15 o
   5   4   5         35.31         31.93         3.56 o
   6   4   5        133.12        111.43         7.55 o
   7   4   5          3.03          4.60         2.41 o
   8   4   5         21.10         15.49         3.96 o
  -8   5   5        250.31        239.51        38.25 o
  -7   5   5        347.61        331.66        24.08 o
  -6   5   5       1561.19       1633.34        45.24 o
  -5   5   5        298.57        293.67        12.14 o
  -4   5   5        430.19        425.71        16.11 o
  -3   5   5        482.85        446.33        11.51 o
  -2   5   5       8832.39       8949.41       174.01 o
  -1   5   5          2.51         31.68        13.79 o
   0   5   5       1133.99       1143.37        26.42 o
   1   5   5       1384.28       1283.14        25.91 o
   2   5   5        386.77        398.90        16.57 o
   3   5   5        994.81        999.49        49.46 o
   4   5   5          2.90          3.72         1.71 o
   5   5   5        133.37        131.74         8.99 o
   6   5   5       2293.18       2153.75        38.97 o
   7   5   5          2.03          3.21         2.25 o
   8   5   5         46.35         38.94         5.18 o
  -8   6   5         73.53         66.35         6.88 o
  -7   6   5        656.20        653.72        19.78 o
  -6   6   5        971.87        963.24        23.53 o
  -5   6   5        202.47        205.36         8.67 o
  -4   6   5        484.31        467.13        17.20 o
  -3   6   5       4024.32       3812.78        56.60 o
  -2   6   5        662.99        613.93        21.59 o
  -1   6   5       3343.67       3466.44        58.25 o
   0   6   5       4036.55       4125.05        72.27 o
   1   6   5        367.88        380.34        12.59 o
   2   6   5        787.34        746.76        15.19 o
   3   6   5         84.93         83.12         5.44 o
   4   6   5          4.89          5.82         2.51 o
   5   6   5       1608.24       1612.46        35.31 o
   6   6   5         94.44         90.66         7.30 o
   7   6   5         82.24         84.74         7.09 o
  -7   7   5        290.83        292.91        11.88 o
  -6   7   5         15.73         15.72         3.73 o
  -5   7   5       1540.82       1528.38        30.83 o
  -4   7   5       1060.62       1018.94        27.10 o
  -3   7   5        415.50        401.14        13.90 o
  -2   7   5         35.75         40.42         3.46 o
  -1   7   5        278.62        255.67         8.37 o
   0   7   5       1529.18       1519.94        34.57 o
   1   7   5       2381.76       2522.27        42.92 o
   2   7   5         83.13         87.67         5.49 o
   3   7   5        887.16        875.34        33.78 o
   4   7   5       3732.74       3757.37        64.87 o
   5   7   5        107.22        103.44         9.32 o
   6   7   5        553.98        541.84        41.25 o
   7   7   5        108.70        112.53         7.96 o
  -7   8   5          2.53          6.82         2.30 o
  -6   8   5         55.33         72.13         9.99 o
  -5   8   5        121.51        119.01        10.93 o
  -4   8   5        151.61        135.03         9.39 o
  -3   8   5        762.91        760.54        18.55 o
  -2   8   5        534.60        535.20        14.84 o
  -1   8   5        146.59        143.55         6.19 o
   0   8   5        483.19        469.47        12.80 o
   1   8   5       1253.24       1335.98        27.00 o
   2   8   5       1616.91       1643.90        31.73 o
   3   8   5        120.67        112.93         9.64 o
   4   8   5          3.62          3.72         3.06 o
   5   8   5       1357.71       1437.44        43.57 o
   6   8   5        214.00        204.67        11.64 o
   7   8   5         13.42         16.43         3.10 o
  -7   9   5        422.95        412.93        13.91 o
  -6   9   5        356.06        384.72        18.14 o
  -5   9   5        953.79        908.02        34.35 o
  -4   9   5        645.68        620.38        18.49 o
  -3   9   5        146.16        141.37         9.70 o
  -2   9   5        838.88        844.45        17.57 o
  -1   9   5          5.79         10.56         2.11 o
   0   9   5         51.13         60.38         4.43 o
   1   9   5       4881.44       4696.40        95.61 o
   2   9   5        296.99        303.40        11.15 o
   3   9   5        951.99        922.13        30.14 o
   4   9   5        783.70        845.70        24.19 o
   5   9   5       1803.62       1919.64        45.88 o
   6   9   5          8.10          8.24         2.77 o
  -6  10   5        103.17         90.02         6.84 o
  -5  10   5         37.65         40.82         3.89 o
  -4  10   5        653.67        604.85        20.40 o
  -3  10   5       1366.31       1321.54        37.68 o
  -2  10   5          1.61          6.04         3.08 o
  -1  10   5        182.56        174.89         7.16 o
   0  10   5       3065.15       3101.95        79.90 o
   1  10   5       1070.24       1117.71        35.90 o
   2  10   5        456.69        452.50        18.37 o
   3  10   5         12.89         11.25         4.03 o
   4  10   5         34.14         43.11         6.25 o
   5  10   5        110.94        120.02         8.85 o
   6  10   5         38.95         36.59         5.25 o
  -6  11   5         74.88         71.53         4.69 o
  -5  11   5        373.21        401.19        13.67 o
  -4  11   5         32.22         41.38         4.52 o
  -3  11   5        466.32        504.51        16.17 o
  -2  11   5        440.39        445.24        14.96 o
  -1  11   5         76.41         66.16         7.74 o
   0  11   5         94.98         86.27         8.75 o
   1  11   5        625.12        624.38        23.65 o
   2  11   5        817.24        744.82        22.75 o
   3  11   5         31.65         33.97         5.54 o
   4  11   5       1268.95       1289.52        34.00 o
   5  11   5         11.07         10.78         2.83 o
   6  11   5        322.50        339.99        20.07 o
  -5  12   5        478.74        465.89        13.38 o
  -4  12   5        712.39        722.64        19.90 o
  -3  12   5       1299.14       1246.36        26.29 o
  -2  12   5        598.68        584.08        24.66 o
  -1  12   5        395.95        432.97        16.29 o
   0  12   5          0.82          0.69         2.85 o
   1  12   5         25.37         36.32         5.67 o
   2  12   5         16.32         11.28         4.30 o
   3  12   5          3.39          6.27         2.77 o
   4  12   5          1.82          1.20         2.45 o
   5  12   5        272.76        290.61        14.07 o
  -4  13   5        310.08        313.88        12.55 o
  -3  13   5        233.42        255.32         8.87 o
  -2  13   5        875.78        848.87        26.53 o
  -1  13   5        825.52        806.97        22.09 o
   0  13   5       1287.13       1319.26        34.98 o
   1  13   5        315.35        293.26        14.57 o
   2  13   5        755.09        796.61        27.22 o
   3  13   5       1711.98       1692.74        37.52 o
   4  13   5         89.33         90.27         7.83 o
  -3  14   5          0.85          1.00         1.71 o
  -2  14   5        121.41        129.08         8.62 o
  -1  14   5          8.27         15.57         3.44 o
   0  14   5          0.20          0.42         1.82 o
   1  14   5        457.89        458.60        14.24 o
   2  14   5        230.65        228.96        11.69 o
   3  14   5        377.09        384.89        13.67 o
  -2  15   5        130.39        135.30         5.51 o
  -1  15   5         74.70         65.99         5.39 o
   0  15   5         74.09         59.66         4.27 o
   1  15   5        483.87        468.68        12.53 o
   2  15   5         40.10         36.80         4.38 o
  -8   0   6        308.43        331.46        25.64 o
  -6   0   6       7356.02       6653.52       211.97 o
  -4   0   6       1589.97       1755.00        49.93 o
  -2   0   6      17554.59      17348.06       450.70 o
   0   0   6        314.78        284.96        14.57 o
   2   0   6       8751.72       8330.61       705.43 o
   4   0   6       1260.88       1201.12        29.95 o
   6   0   6       7595.84       6737.09       155.36 o
   8   0   6        216.42        189.18        12.66 o
  -8   1   6        635.75        718.84        27.84 o
  -7   1   6       1098.09       1188.49        34.18 o
  -6   1   6          4.52          6.67         3.29 o
  -5   1   6        574.00        576.56        17.98 o
  -4   1   6        102.87         95.91         4.94 o
  -3   1   6        902.03        847.00        20.45 o
  -2   1   6       2849.72       2579.01        60.49 o
  -1   1   6        319.07        445.10        12.33 o
   0   1   6        514.41        572.32        13.66 o
   1   1   6       4450.12       4574.56        94.74 o
   2   1   6      11212.78      11750.47       152.24 o
   3   1   6       2186.54       2294.61        54.53 o
   4   1   6         87.26         80.19         3.90 o
   5   1   6        979.35        879.09        20.31 o
   6   1   6         22.19         21.92         3.31 o
   7   1   6        843.34        761.57        20.70 o
   8   1   6        237.12        229.52         8.65 o
  -8   2   6          0.35          1.65         1.95 o
  -7   2   6         65.88         66.65         5.78 o
  -6   2   6       3261.66       3328.76        89.37 o
  -5   2   6       1042.98       1057.94        22.65 o
  -4   2   6        624.43        627.75        12.50 o
  -3   2   6       5144.11       5004.22        97.53 o
  -2   2   6         40.12         57.39         4.43 o
  -1   2   6       4618.48       4825.94        70.05 o
   0   2   6        234.58        203.57        11.14 o
   1   2   6       1639.95       1556.75        32.90 o
   2   2   6       1037.97       1125.36        43.28 o
   3   2   6       3228.03       3137.50       162.91 o
   4   2   6        136.35        120.30         5.70 o
   5   2   6       1092.51        965.46        22.08 o
   6   2   6        988.20        912.62        20.43 o
   7   2   6        208.68        183.75         8.45 o
   8   2   6         12.59         12.45         2.58 o
  -8   3   6         56.85         53.25         5.67 o
  -7   3   6        144.14        147.20         9.65 o
  -6   3   6        966.94        989.02        71.42 o
  -5   3   6          3.34          4.73         3.60 o
  -4   3   6        466.03        441.07        11.74 o
  -3   3   6          0.11          2.11         2.35 o
  -2   3   6      15426.28      15465.61       256.13 o
  -1   3   6       1449.93       1479.74        27.48 o
   0   3   6        707.69        687.78        16.35 o
   1   3   6       1191.43       1110.35        39.67 o
   2   3   6      12221.25      12268.90       222.91 o
   3   3   6        180.04        165.34         9.20 o
   4   3   6          8.78         11.42         2.30 o
   5   3   6        442.67        399.81        13.17 o
   6   3   6          5.42          9.31         2.45 o
   7   3   6         80.64         76.56         6.51 o
   8   3   6        115.70        107.53         8.92 o
  -8   4   6         32.26         20.27         3.64 o
  -7   4   6         26.33         29.86         4.52 o
  -6   4   6       1788.30       1851.38        53.85 o
  -5   4   6        383.16        390.70        16.48 o
  -4   4   6          3.57          7.83         2.53 o
  -3   4   6       2995.21       2940.94        40.87 o
  -2   4   6       1302.83       1302.67        29.39 o
  -1   4   6      11391.95      11799.08       145.76 o
   0   4   6        414.49        413.16        12.32 o
   1   4   6       1883.07       1930.01        35.44 o
   2   4   6       1749.06       1742.79        43.00 o
   3   4   6         36.69         30.82         3.29 o
   4   4   6        383.30        396.85        17.97 o
   5   4   6        687.69        591.31        19.98 o
   6   4   6       1531.68       1397.38        47.21 o
   7   4   6        667.36        601.44        29.16 o
   8   4   6        114.61        104.61        11.75 o
  -8   5   6        102.84        106.92        25.39 o
  -7   5   6        406.92        384.61        22.50 o
  -6   5   6        144.84        133.29         9.34 o
  -5   5   6       1974.69       1948.96        37.57 o
  -4   5   6         41.99         33.69         4.66 o
  -3   5   6         43.22         48.59         4.27 o
  -2   5   6       1777.91       1664.14        30.32 o
  -1   5   6        157.40        166.45        10.01 o
   0   5   6        149.27        180.83         9.32 o
   1   5   6        842.65        897.03        21.47 o
   2   5   6        609.50        660.75        14.25 o
   3   5   6       1810.86       1880.11        30.33 o
   4   5   6         58.17         61.66         4.86 o
   5   5   6        435.40        445.74        15.05 o
   6   5   6         15.22         11.34         3.14 o
   7   5   6          2.17          1.92         2.86 o
  -8   6   6         72.29         84.78         9.97 o
  -7   6   6        430.65        427.31        22.17 o
  -6   6   6       3700.71       3749.24        65.04 o
  -5   6   6        154.20        163.30        10.83 o
  -4   6   6        286.97        302.04        12.15 o
  -3   6   6         11.19         13.72         2.77 o
  -2   6   6        466.95        471.46        14.94 o
  -1   6   6        858.96        843.10        17.24 o
   0   6   6        176.25        183.27        11.97 o
   1   6   6       4705.05       4863.95        61.37 o
   2   6   6       3080.56       3067.02        44.85 o
   3   6   6        399.83        375.38        11.89 o
   4   6   6        199.43        194.60        16.56 o
   5   6   6        166.05        178.62        10.53 o
   6   6   6       1744.11       1751.16        36.50 o
   7   6   6        599.10        584.04        22.72 o
  -7   7   6       1190.18       1218.51        29.53 o
  -6   7   6         51.31         53.30         5.68 o
  -5   7   6        920.92        913.78        20.65 o
  -4   7   6        451.22        426.85        18.96 o
  -3   7   6       1382.91       1360.06        41.38 o
  -2   7   6        701.41        693.71        17.36 o
  -1   7   6         84.76         88.10         4.79 o
   0   7   6        228.77        207.82         9.14 o
   1   7   6        422.25        466.03        16.06 o
   2   7   6        157.45        165.02         7.19 o
   3   7   6       2762.92       2618.87        44.43 o
   4   7   6        136.41        171.34        28.46 o
   5   7   6       1253.80       1259.76        30.11 o
   6   7   6          2.93          4.58         2.52 o
   7   7   6       2081.89       2130.91        42.26 o
  -7   8   6          1.45          1.41         2.08 o
  -6   8   6        161.22        159.97        13.06 o
  -5   8   6        105.34        115.64        15.01 o
  -4   8   6        484.08        520.70        18.93 o
  -3   8   6       4479.83       4364.52        90.27 o
  -2   8   6       1621.81       1528.69        32.49 o
  -1   8   6       3449.09       3480.71        69.46 o
   0   8   6       1259.05       1221.69        29.27 o
   1   8   6        941.08        901.52        29.25 o
   2   8   6       1365.13       1323.87        31.45 o
   3   8   6       1469.93       1472.63        47.66 o
   4   8   6         63.07         64.33        14.69 o
   5   8   6         38.09         44.71         4.66 o
   6   8   6        318.88        324.44        10.76 o
   7   8   6         91.76         87.07         5.56 o
  -6   9   6        185.72        164.18         8.26 o
  -5   9   6        203.59        176.42        11.81 o
  -4   9   6        139.93        162.36         8.19 o
  -3   9   6        364.96        346.21        16.79 o
  -2   9   6       1501.06       1476.65        34.00 o
  -1   9   6        123.41        110.30         5.78 o
   0   9   6         78.58         78.77         5.64 o
   1   9   6         78.07         81.91         6.27 o
   2   9   6       2455.83       2508.54        62.18 o
   3   9   6        141.21        144.30         9.52 o
   4   9   6       1012.13       1113.71        32.68 o
   5   9   6         12.90         12.92         3.22 o
   6   9   6        237.89        248.08        10.83 o
  -6  10   6         18.68         15.76         3.00 o
  -5  10   6        434.85        437.35        17.10 o
  -4  10   6         20.21         11.78         3.25 o
  -3  10   6       1931.19       1845.54        46.33 o
  -2  10   6        476.18        494.93        17.84 o
  -1  10   6       2828.37       2817.46        47.14 o
   0  10   6       1179.64       1145.28        28.86 o
   1  10   6       3879.60       3785.73        94.27 o
   2  10   6        544.55        544.09        22.05 o
   3  10   6       1664.47       1660.15        47.45 o
   4  10   6        157.53        149.41        10.49 o
   5  10   6         30.60         30.20         4.52 o
   6  10   6        107.60        114.63         7.76 o
  -6  11   6        117.98        114.39         7.92 o
  -5  11   6        447.20        462.60        16.20 o
  -4  11   6          2.77          1.26         1.63 o
  -3  11   6        549.35        601.63        19.19 o
  -2  11   6       1301.83       1323.55        32.01 o
  -1  11   6        679.75        674.08        18.98 o
   0  11   6        132.14        114.06         9.76 o
   1  11   6        124.55        129.30        12.89 o
   2  11   6         45.72         64.47         7.57 o
   3  11   6        812.16        847.75        26.21 o
   4  11   6         11.33          8.43         2.99 o
   5  11   6        432.80        447.57        15.23 o
  -5  12   6         82.35         67.21         6.67 o
  -4  12   6        205.36        193.75         8.18 o
  -3  12   6         19.80         27.25         5.28 o
  -2  12   6          2.67          0.40         2.34 o
  -1  12   6         57.75         49.88         4.91 o
   0  12   6        625.49        598.76        19.57 o
   1  12   6         10.94          3.97         3.68 o
   2  12   6        961.29        955.10        31.30 o
   3  12   6         32.94         36.95         4.34 o
   4  12   6          7.17          3.59         2.43 o
  -4  13   6        146.48        129.84         7.21 o
  -3  13   6         15.19         15.62         2.45 o
  -2  13   6          0.49          4.42         2.93 o
  -1  13   6         13.22         20.35         3.47 o
   0  13   6          0.22          0.35         2.06 o
   1  13   6          1.11          1.62         1.88 o
   2  13   6          3.00          6.24         2.28 o
   3  13   6        757.68        741.37        18.20 o
   4  13   6        328.82        308.30        11.02 o
  -3  14   6        166.56        150.40         7.75 o
  -2  14   6          4.03          4.82         2.04 o
  -1  14   6        986.97       1045.51        26.79 o
   0  14   6        182.67        181.78        12.12 o
   1  14   6          6.70          6.79         2.00 o
   2  14   6         58.20         51.16         4.72 o
   3  14   6         28.08         34.88         6.22 o
  -1  15   6          1.72          2.56         1.52 o
   0  15   6         45.16         36.74         3.52 o
   1  15   6          7.34          9.72         3.43 o
  -7   0   7         26.41         32.81         9.20 o
  -5   0   7       2973.65       2986.07        82.20 o
  -3   0   7       3205.76       3084.01       123.94 o
  -1   0   7        220.76        252.30        13.57 o
   1   0   7        193.73        285.35        14.12 o
   3   0   7       4116.93       3314.58       117.50 o
   5   0   7       2103.63       1930.37        64.68 o
   7   0   7         53.91         45.33        11.61 o
  -8   1   7        159.57        170.83        11.88 o
  -7   1   7        389.76        402.39        18.96 o
  -6   1   7       2115.06       2015.45        69.34 o
  -5   1   7        161.69        166.90         9.67 o
  -4   1   7       1015.91       1032.56        28.49 o
  -3   1   7        164.13        158.57         7.17 o
  -2   1   7        500.21        582.97        35.21 o
  -1   1   7       3683.94       3629.42        56.63 o
   0   1   7        464.24        411.09        11.09 o
   1   1   7       2740.72       2771.81        52.52 o
   2   1   7       7819.54       8318.18       130.71 o
   3   1   7          8.69          9.28         2.14 o
   4   1   7       4076.02       3539.30        99.01 o
   5   1   7        218.24        185.36         8.36 o
   6   1   7        137.06        111.92         7.15 o
   7   1   7        176.08        148.92         8.19 o
  -8   2   7        140.86        140.97        10.29 o
  -7   2   7          1.03          0.32         1.83 o
  -6   2   7         56.12         68.58        17.46 o
  -5   2   7        553.72        518.66        16.97 o
  -4   2   7       2213.05       2122.51        57.88 o
  -3   2   7        216.67        214.22         6.92 o
  -2   2   7      13845.05      13995.35       362.17 o
  -1   2   7         23.68         22.95         4.41 o
   0   2   7       4537.95       4511.25        67.43 o
   1   2   7        570.34        636.29        23.88 o
   2   2   7         99.80        108.76        10.24 o
   3   2   7        634.75        604.31        22.78 o
   4   2   7         46.67         48.47         4.88 o
   5   2   7        197.16        175.97         8.86 o
   6   2   7       1123.65       1002.90        25.23 o
   7   2   7        246.91        235.06        11.55 o
  -8   3   7         43.31         50.80         5.14 o
  -7   3   7        427.48        432.38        20.12 o
  -6   3   7       1620.20       1666.07        54.06 o
  -5   3   7       2073.62       2098.77        62.33 o
  -4   3   7        269.60        253.91         8.62 o
  -3   3   7        140.00        126.54         6.06 o
  -2   3   7        154.92        151.20         7.91 o
  -1   3   7       7205.40       7224.50       191.70 o
   0   3   7        180.91        169.29         9.21 o
   1   3   7       1633.53       1647.30        43.72 o
   2   3   7       2471.46       2379.73        41.80 o
   3   3   7        398.90        409.25        26.18 o
   4   3   7        112.01        101.96         6.00 o
   5   3   7        260.21        217.78        13.38 o
   6   3   7          9.22          9.71         2.52 o
   7   3   7         74.08         79.03         7.44 o
  -8   4   7         48.82         37.15         5.22 o
  -7   4   7         11.64          6.57         2.94 o
  -6   4   7        193.54        177.96        10.79 o
  -5   4   7         13.06         11.24         4.25 o
  -4   4   7       3726.19       3434.60        60.04 o
  -3   4   7       2520.60       2415.65        40.00 o
  -2   4   7         29.80         36.41         3.57 o
  -1   4   7         20.13         23.30         3.77 o
   0   4   7        962.74        966.11        34.43 o
   1   4   7        187.93        198.05         8.43 o
   2   4   7        762.87        764.14        15.14 o
   3   4   7         17.09         20.07         3.02 o
   4   4   7        695.51        718.98        21.41 o
   5   4   7        299.54        288.82        14.11 o
   6   4   7        271.81        262.10        14.07 o
   7   4   7        195.10        167.52         7.69 o
  -7   5   7         13.75         10.99         3.35 o
  -6   5   7        620.74        621.68        20.28 o
  -5   5   7       1755.20       1687.82        69.05 o
  -4   5   7         45.72         41.78         4.75 o
  -3   5   7        156.40        145.49         8.21 o
  -2   5   7         23.00         27.19         2.77 o
  -1   5   7       2352.05       2464.03        39.10 o
   0   5   7        783.94        809.20        25.66 o
   1   5   7          6.05         10.10         2.13 o
   2   5   7       2283.32       2263.90        27.55 o
   3   5   7        408.07        402.54        19.44 o
   4   5   7        881.50        838.90        42.80 o
   5   5   7         23.47         29.22         4.57 o
   6   5   7        323.78        334.73        12.20 o
   7   5   7         41.28         47.08         3.86 o
  -7   6   7         13.80         11.28         2.82 o
  -6   6   7        121.92        109.74         8.07 o
  -5   6   7        595.60        597.30        18.21 o
  -4   6   7        179.11        181.09        13.39 o
  -3   6   7          8.52          5.59         1.76 o
  -2   6   7         65.42         66.28         4.26 o
  -1   6   7       2087.56       2184.17        44.78 o
   0   6   7       2828.62       2834.00        57.25 o
   1   6   7          9.93          9.56         1.79 o
   2   6   7        682.56        691.43        13.84 o
   3   6   7       2354.76       2407.24        41.49 o
   4   6   7        766.49        747.80        26.53 o
   5   6   7         39.03         38.40         4.95 o
   6   6   7         89.17         90.34         6.03 o
   7   6   7        618.44        641.46        22.07 o
  -7   7   7        103.02         91.01         5.86 o
  -6   7   7        489.00        481.45        16.35 o
  -5   7   7        469.90        456.91        15.63 o
  -4   7   7       4382.92       4312.83        73.29 o
  -3   7   7        293.60        277.15         8.81 o
  -2   7   7         56.70         94.32        20.27 o
  -1   7   7        184.43        188.01         7.93 o
   0   7   7        578.50        595.11        19.93 o
   1   7   7          2.61          2.60         1.89 o
   2   7   7        352.87        323.16         9.87 o
   3   7   7        145.79        176.44        11.76 o
   4   7   7       2097.82       2200.86        62.74 o
   5   7   7        216.70        224.54        16.30 o
   6   7   7         74.91         76.61         5.72 o
   7   7   7         63.15         63.03        17.29 o
  -7   8   7        195.67        198.08        11.00 o
  -6   8   7        434.28        410.51        16.41 o
  -5   8   7       1368.21       1399.56        32.93 o
  -4   8   7         10.65         10.52         2.91 o
  -3   8   7        656.79        681.26        29.54 o
  -2   8   7       1525.13       1542.23        39.33 o
  -1   8   7        263.29        264.55        10.25 o
   0   8   7        994.25        989.92        16.34 o
   1   8   7          0.92          4.26         1.94 o
   2   8   7         66.88         83.85        10.83 o
   3   8   7       4737.50       4902.73        98.86 o
   4   8   7         50.18         49.39         8.31 o
   5   8   7        192.72        206.31        12.22 o
   6   8   7        402.05        409.35        11.25 o
  -6   9   7          5.00          3.10         1.69 o
  -5   9   7       1912.45       1856.80        43.90 o
  -4   9   7        668.75        674.58        21.20 o
  -3   9   7        319.52        321.73        16.61 o
  -2   9   7         25.73         36.62         5.49 o
  -1   9   7       8494.94       8529.43       125.61 o
   0   9   7         42.39         38.59         4.36 o
   1   9   7        379.75        370.20        17.74 o
   2   9   7        624.92        649.53        24.31 o
   3   9   7         32.37         30.02         5.29 o
   4   9   7         28.21         33.62         7.57 o
   5   9   7        135.72        130.24         9.01 o
   6   9   7        191.80        207.71        12.33 o
  -6  10   7        108.04         91.46         5.90 o
  -5  10   7         48.32         54.76         4.97 o
  -4  10   7          0.40          0.53         2.27 o
  -3  10   7        114.18        112.69        12.44 o
  -2  10   7        227.24        249.17        12.29 o
  -1  10   7       1313.30       1286.91        27.68 o
   0  10   7       2644.64       2692.60        45.36 o
   1  10   7       1030.08       1032.69        31.34 o
   2  10   7        151.13        151.73        14.10 o
   3  10   7        712.78        733.58        24.35 o
   4  10   7        167.56        175.20        10.66 o
   5  10   7         10.99         10.59         2.96 o
  -5  11   7        176.20        154.25        10.01 o
  -4  11   7        987.91        985.77        27.58 o
  -3  11   7         29.97         38.03         4.75 o
  -2  11   7        534.02        576.77        21.72 o
  -1  11   7       1562.77       1598.66        31.29 o
   0  11   7         23.11         26.95         3.93 o
   1  11   7         49.38         40.09         5.01 o
   2  11   7       1109.19       1148.53        34.07 o
   3  11   7        574.40        549.36        19.42 o
   4  11   7        862.89        859.05        28.89 o
   5  11   7         11.20          8.97         2.12 o
  -4  12   7        432.73        440.03        16.61 o
  -3  12   7         48.97         50.58         4.32 o
  -2  12   7        389.74        380.88        16.39 o
  -1  12   7        776.68        755.60        18.72 o
   0  12   7         43.95         36.86         4.53 o
   1  12   7        133.34        113.93         7.66 o
   2  12   7        441.66        433.73        18.38 o
   3  12   7       1340.51       1374.10        32.03 o
   4  12   7         71.63         78.15         9.61 o
  -3  13   7        501.47        483.08        13.65 o
  -2  13   7          1.65          4.55         2.19 o
  -1  13   7        194.83        204.58         9.29 o
   0  13   7         41.12         37.72         4.80 o
   1  13   7         47.23         43.53         4.36 o
   2  13   7         55.38         55.18         5.24 o
   3  13   7        419.84        428.92        17.17 o
  -2  14   7          1.18          1.72         1.62 o
  -1  14   7         84.96         85.01         5.29 o
   0  14   7         27.97         34.90         3.90 o
   1  14   7         93.28         92.25         7.91 o
   2  14   7          1.56          2.01         1.53 o
  -8   0   8        371.69        381.53        23.56 o
  -6   0   8         89.74        102.33        17.60 o
  -4   0   8          2.03          2.46         2.66 o
  -2   0   8      11424.89      10759.14       301.91 o
   0   0   8      15715.06      16551.01       253.38 o
   2   0   8        262.87        244.56        11.34 o
   4   0   8         23.05         18.64         3.86 o
   6   0   8        540.50        448.59        71.80 o
  -8   1   8         47.06         40.21         5.09 o
  -7   1   8        847.07        901.84        33.77 o
  -6   1   8       1884.36       1788.56        46.52 o
  -5   1   8         91.69         78.57         7.90 o
  -4   1   8       1273.43       1301.49        34.35 o
  -3   1   8       1783.63       1722.17        64.04 o
  -2   1   8         61.73         69.79        11.31 o
  -1   1   8       1052.94        992.69        27.11 o
   0   1   8        309.47        321.74        11.87 o
   1   1   8         27.23         38.71         3.08 o
   2   1   8       1510.07       1509.75        30.71 o
   3   1   8        269.89        282.30        20.12 o
   4   1   8       2306.25       2020.49        63.43 o
   5   1   8        910.63        831.98        25.52 o
   6   1   8        208.78        190.86        10.02 o
   7   1   8        133.52        144.44         7.22 o
  -8   2   8         31.84         25.96         3.92 o
  -7   2   8        135.78        156.51         7.96 o
  -6   2   8          0.20          2.82         3.41 o
  -5   2   8       1271.17       1255.34        60.93 o
  -4   2   8         31.20         28.37         3.05 o
  -3   2   8       3297.76       3190.84        41.13 o
  -2   2   8        408.58        387.74        12.63 o
  -1   2   8        368.96        335.42        13.27 o
   0   2   8         43.93         38.26         3.48 o
   1   2   8       7362.30       7649.49        73.62 o
   2   2   8        598.10        597.79        18.19 o
   3   2   8        863.37        823.67        24.35 o
   4   2   8        253.14        214.53        11.98 o
   5   2   8         94.13         84.42         6.22 o
   6   2   8        344.52        292.16        16.40 o
   7   2   8         52.14         51.21         5.01 o
  -7   3   8         76.83         80.60         5.94 o
  -6   3   8        735.64        795.54        33.78 o
  -5   3   8          5.01          3.96         2.85 o
  -4   3   8          2.77          1.10         1.66 o
  -3   3   8          5.22          7.08         1.66 o
  -2   3   8        127.99        131.66         6.16 o
  -1   3   8         87.59         81.56         4.62 o
   0   3   8         27.13         30.38         3.52 o
   1   3   8        970.63        996.56        19.93 o
   2   3   8       3013.84       3049.95        63.49 o
   3   3   8        160.30        143.13         6.72 o
   4   3   8       1047.74        963.83        33.77 o
   5   3   8          1.70          2.24         2.22 o
   6   3   8       1220.33       1200.72        23.37 o
   7   3   8          4.39          6.83         2.67 o
  -7   4   8         11.68         10.25         2.85 o
  -6   4   8          1.05          4.52         3.14 o
  -5   4   8        734.49        711.00        31.95 o
  -4   4   8         12.78         14.33         3.44 o
  -3   4   8        523.75        500.10        14.50 o
  -2   4   8        977.65        966.93        18.68 o
  -1   4   8        204.53        190.74         7.36 o
   0   4   8       2192.56       2308.78        40.86 o
   1   4   8       1253.57       1277.30        22.23 o
   2   4   8       1676.33       1671.60        38.61 o
   3   4   8       1051.99       1073.37        28.25 o
   4   4   8         52.00         69.89        19.88 o
   5   4   8        838.98        807.11        37.21 o
   6   4   8         16.99         14.05         2.97 o
   7   4   8        770.26        788.98        18.76 o
  -7   5   8        203.56        193.08         9.11 o
  -6   5   8         98.36         86.77        10.51 o
  -5   5   8        108.27        104.05         8.96 o
  -4   5   8         72.72         70.11         7.29 o
  -3   5   8         32.55         31.31         4.59 o
  -2   5   8       1914.77       1865.35        29.08 o
  -1   5   8        216.47        202.09         7.71 o
   0   5   8        820.49        825.64        19.33 o
   1   5   8         68.42         63.88         4.73 o
   2   5   8       1497.10       1513.45        27.61 o
   3   5   8        380.25        366.73        21.06 o
   4   5   8        258.87        246.11        12.68 o
   5   5   8        491.58        505.99        18.26 o
   6   5   8         26.10         32.37         3.71 o
   7   5   8        207.45        214.64         8.14 o
  -7   6   8         33.03         32.92         3.57 o
  -6   6   8        221.91        218.98        10.63 o
  -5   6   8        151.71        138.55         8.45 o
  -4   6   8         28.38         22.18         4.38 o
  -3   6   8         30.35         25.22         4.56 o
  -2   6   8       3231.18       3219.48        53.99 o
  -1   6   8        628.63        652.19        16.10 o
   0   6   8        413.20        445.98        13.12 o
   1   6   8        101.19        108.98         6.02 o
   2   6   8        787.76        857.29        17.26 o
   3   6   8        582.58        557.77        30.12 o
   4   6   8        621.86        632.81        23.86 o
   5   6   8        101.05        100.08         9.58 o
   6   6   8        664.59        696.28        18.77 o
  -7   7   8         22.94         15.05         2.24 o
  -6   7   8        107.69        110.93         7.21 o
  -5   7   8        110.33        114.25         6.69 o
  -4   7   8         79.75         75.03         9.84 o
  -3   7   8        358.64        359.24        16.35 o
  -2   7   8       2669.92       2598.57        61.30 o
  -1   7   8       1501.72       1531.83        28.15 o
   0   7   8         32.65         32.64         3.96 o
   1   7   8         23.62         24.97         2.79 o
   2   7   8        124.74        138.54         9.50 o
   3   7   8         58.66         70.98        10.76 o
   4   7   8        185.98        205.13        15.24 o
   5   7   8         74.34         69.49         7.05 o
   6   7   8        295.11        329.88        11.27 o
  -6   8   8        466.01        447.85        16.04 o
  -5   8   8       1052.08       1056.81        26.51 o
  -4   8   8        474.43        468.81        15.75 o
  -3   8   8         48.95         49.74         5.18 o
  -2   8   8       2203.75       2280.45        41.06 o
  -1   8   8         69.88         76.13         7.64 o
   0   8   8        122.40        104.17         6.94 o
   1   8   8        218.02        221.02         9.32 o
   2   8   8       1039.58       1096.87        28.34 o
   3   8   8       1740.98       1782.87        53.84 o
   4   8   8         24.50         26.57         8.73 o
   5   8   8          0.45          2.73         2.16 o
   6   8   8        362.75        389.44        11.12 o
  -6   9   8        358.99        368.96        10.93 o
  -5   9   8         14.01         15.81         3.64 o
  -4   9   8       1790.03       1751.24        37.05 o
  -3   9   8        337.59        354.99        17.34 o
  -2   9   8        758.53        766.93        22.63 o
  -1   9   8          0.89          3.11         2.41 o
   0   9   8        297.00        296.85        13.22 o
   1   9   8          4.67          7.21         2.45 o
   2   9   8       1909.13       2049.07        51.20 o
   3   9   8        241.85        257.62        13.94 o
   4   9   8         23.97         26.83        11.01 o
   5   9   8         94.39         69.01         7.34 o
  -5  10   8       1182.75       1229.37        25.12 o
  -4  10   8          6.73          9.51         2.31 o
  -3  10   8        346.26        329.51        15.90 o
  -2  10   8       1066.91       1094.36        31.83 o
  -1  10   8          4.05          9.50         2.97 o
   0  10   8       1673.47       1758.91        33.22 o
   1  10   8        518.56        548.51        16.21 o
   2  10   8         75.58         62.28         7.20 o
   3  10   8       2223.44       2240.70        59.93 o
   4  10   8         58.49         59.20         7.04 o
   5  10   8         39.60         38.21         4.79 o
  -5  11   8        114.89        122.77        14.11 o
  -4  11   8         39.93         38.71         4.70 o
  -3  11   8          6.41          7.77         3.73 o
  -2  11   8         80.17         91.24         6.79 o
  -1  11   8       2888.76       2994.85        52.68 o
   0  11   8        115.29        129.27         7.36 o
   1  11   8        326.00        350.90        11.09 o
   2  11   8        183.77        193.09        10.93 o
   3  11   8        407.46        393.49        18.92 o
   4  11   8        271.60        269.86        13.54 o
  -4  12   8         76.53         77.01         5.46 o
  -3  12   8          2.75          1.13         2.21 o
  -2  12   8        738.61        732.13        22.39 o
  -1  12   8          7.55          9.29         2.52 o
   0  12   8         32.66         35.00         5.74 o
   1  12   8        552.59        566.35        16.47 o
   2  12   8          0.03          1.43         1.97 o
   3  12   8        246.23        267.48        14.14 o
  -3  13   8          1.21          0.46         1.73 o
  -2  13   8         12.28         10.71         2.47 o
  -1  13   8         39.58         39.11         3.78 o
   0  13   8         49.49         42.77         4.98 o
   1  13   8         23.86         21.81         3.27 o
   2  13   8         13.45         19.35         2.88 o
  -1  14   8        140.12        130.50        11.20 o
   0  14   8         25.91         23.15         4.58 o
  -7   0   9        407.29        401.94        19.77 o
  -5   0   9       2904.86       2873.18       116.21 o
  -3   0   9        308.66        294.98        22.83 o
  -1   0   9        597.70        591.55        21.14 o
   1   0   9        188.39        192.54         9.08 o
   3   0   9        443.95        433.77        24.98 o
   5   0   9         11.97         10.29         7.30 o
   7   0   9        526.98        566.64        21.55 o
  -7   1   9        136.05        154.54        12.47 o
  -6   1   9       1255.47       1267.27        41.77 o
  -5   1   9         55.25         45.52         5.97 o
  -4   1   9       4998.24       5311.38       144.29 o
  -3   1   9        850.71        861.32        24.02 o
  -2   1   9       2975.28       2834.51        63.95 o
  -1   1   9       1708.35       1658.85        31.26 o
   0   1   9       1169.49       1130.31        20.21 o
   1   1   9        257.84        261.64         8.18 o
   2   1   9          7.52         11.80         2.74 o
   3   1   9        262.43        277.01        13.80 o
   4   1   9       1724.64       1585.35        36.88 o
   5   1   9          0.42         -0.95         2.00 o
   6   1   9         11.36         11.65         3.08 o
   7   1   9          6.77          6.54         2.28 o
  -7   2   9         36.75         34.47         3.88 o
  -6   2   9        826.71        757.38        26.34 o
  -5   2   9        760.39        766.68        31.87 o
  -4   2   9         12.28         15.11         5.27 o
  -3   2   9         91.54         98.88         5.97 o
  -2   2   9        150.30        137.14         8.87 o
  -1   2   9       1740.34       1678.26        31.26 o
   0   2   9       8410.08       8599.84       110.56 o
   1   2   9         25.73         22.88         2.66 o
   2   2   9        351.94        348.29        13.17 o
   3   2   9         64.71         68.89         6.22 o
   4   2   9       1765.12       1702.68        46.81 o
   5   2   9         26.10         25.53         4.03 o
   6   2   9        378.24        391.89        15.14 o
   7   2   9        778.19        819.09        21.06 o
  -7   3   9         30.00         25.00         3.60 o
  -6   3   9          1.53         -0.14         3.08 o
  -5   3   9          1.35          1.90         3.33 o
  -4   3   9       2488.45       2446.75        59.36 o
  -3   3   9        391.77        365.11        14.12 o
  -2   3   9          1.12          0.34         1.56 o
  -1   3   9       3971.46       4067.01        70.14 o
   0   3   9        160.79        168.12         7.59 o
   1   3   9         36.74         37.03         3.28 o
   2   3   9        273.77        276.82        12.07 o
   3   3   9       5062.80       4935.07        73.48 o
   4   3   9        286.53        271.65        13.22 o
   5   3   9        200.65        208.73        10.24 o
   6   3   9         76.42         71.45         5.40 o
   7   3   9         16.95         18.18         2.90 o
  -7   4   9        184.71        169.78         7.98 o
  -6   4   9        781.29        797.71        25.59 o
  -5   4   9         10.00         10.25         3.14 o
  -4   4   9        160.34        147.34        11.61 o
  -3   4   9          6.30         12.16         2.42 o
  -2   4   9         27.77         31.27         3.60 o
  -1   4   9        142.70        136.10         6.95 o
   0   4   9       1300.93       1365.96        30.78 o
   1   4   9         67.40         83.48         4.97 o
   2   4   9       3094.26       3147.66        47.42 o
   3   4   9        347.97        379.89        27.14 o
   4   4   9       3085.67       3108.39       206.88 o
   5   4   9        457.63        445.14        16.47 o
   6   4   9          9.34         11.56         3.16 o
  -7   5   9         27.26         30.96         3.80 o
  -6   5   9         80.72         88.17         6.71 o
  -5   5   9        251.28        281.67        13.54 o
  -4   5   9       1774.62       1771.08        46.58 o
  -3   5   9        217.39        202.99        13.58 o
  -2   5   9       5742.63       5647.20        81.65 o
  -1   5   9       3179.90       3246.63        45.43 o
   0   5   9       4524.42       4653.26        61.87 o
   1   5   9         57.24         66.64         4.28 o
   2   5   9         78.76         93.64         7.43 o
   3   5   9       3292.49       3332.35        69.88 o
   4   5   9        453.27        508.18        18.18 o
   5   5   9         11.53         15.22         3.45 o
   6   5   9        310.46        329.34        10.48 o
  -7   6   9         33.12         25.65         5.38 o
  -6   6   9        206.99        214.06         9.72 o
  -5   6   9       1756.37       1809.31        35.20 o
  -4   6   9          7.99         10.61         3.24 o
  -3   6   9        138.33        139.49        11.50 o
  -2   6   9         61.07         66.25         6.72 o
  -1   6   9       3040.81       3040.81        41.69 o
   0   6   9        258.80        273.28        10.34 o
   1   6   9        123.40        127.26         8.86 o
   2   6   9        343.15        334.15        14.67 o
   3   6   9        104.55        103.51         9.51 o
   4   6   9        274.47        284.50        12.95 o
   5   6   9         16.20         14.69         3.21 o
   6   6   9         20.07         19.26         2.49 o
  -6   7   9       1227.42       1218.92        25.37 o
  -5   7   9          2.08          6.27         2.32 o
  -4   7   9        865.87        851.09        31.34 o
  -3   7   9         97.52        102.74         7.38 o
  -2   7   9          4.42          5.37         2.55 o
  -1   7   9         79.90         92.36         9.43 o
   0   7   9        719.03        704.84        21.41 o
   1   7   9        140.19        160.61        10.14 o
   2   7   9        428.89        418.56        16.20 o
   3   7   9        564.22        600.98        19.54 o
   4   7   9        129.71        128.30         8.35 o
   5   7   9        218.19        233.80         9.95 o
   6   7   9         74.55         78.48         5.28 o
  -6   8   9          1.23          1.92         1.52 o
  -5   8   9       1758.18       1739.24        39.91 o
  -4   8   9         36.90         41.20         4.47 o
  -3   8   9         87.43         91.75         7.61 o
  -2   8   9        837.98        805.69        29.17 o
  -1   8   9       1283.76       1342.72        28.48 o
   0   8   9        712.84        725.33        19.49 o
   1   8   9        318.82        326.15        11.30 o
   2   8   9        223.47        234.67        10.56 o
   3   8   9         36.00         38.66         5.54 o
   4   8   9        694.50        724.46        22.45 o
   5   8   9       1385.47       1384.68        50.84 o
  -5   9   9        200.46        202.69        12.27 o
  -4   9   9         11.25         10.37         2.38 o
  -3   9   9          6.41          7.44         2.73 o
  -2   9   9          1.03          1.94         2.35 o
  -1   9   9       3764.28       3704.60        63.30 o
   0   9   9         57.65         60.53         6.04 o
   1   9   9        895.99        921.39        19.94 o
   2   9   9         16.84         19.13         3.68 o
   3   9   9       1605.50       1631.97        38.90 o
   4   9   9         68.84         66.83         6.08 o
   5   9   9         23.08         18.01         3.40 o
  -5  10   9        502.67        479.49        14.10 o
  -4  10   9          2.71          5.87         2.11 o
  -3  10   9        150.61        148.55         9.86 o
  -2  10   9        610.70        618.01        21.76 o
  -1  10   9         29.75         32.48         5.07 o
   0  10   9        389.91        410.56        14.88 o
   1  10   9         11.24         13.85         2.49 o
   2  10   9        237.84        230.89        10.65 o
   3  10   9        180.56        175.83         9.97 o
   4  10   9        149.30        140.04         9.54 o
  -4  11   9        393.55        400.96        21.06 o
  -3  11   9         37.29         23.43         5.41 o
  -2  11   9        167.81        163.95        12.50 o
  -1  11   9        432.71        410.75        13.94 o
   0  11   9        312.22        283.43        11.45 o
   1  11   9         57.63         56.42         5.04 o
   2  11   9        325.73        353.21        17.37 o
   3  11   9       1128.36       1131.75        32.92 o
   4  11   9         35.80         41.36         5.16 o
  -3  12   9         19.63         25.02         4.36 o
  -2  12   9         37.56         33.86         7.54 o
  -1  12   9        705.80        678.02        17.05 o
   0  12   9         10.35         10.70         2.22 o
   1  12   9         21.54         18.38         2.43 o
   2  12   9        351.23        316.02        14.72 o
   3  12   9         15.04         14.07         4.11 o
  -2  13   9        671.07        699.02        30.71 o
  -1  13   9        140.59        148.23         7.38 o
   0  13   9        612.49        543.72        37.44 o
   1  13   9         25.80         29.72         3.19 o
  -6   0  10          0.16          3.17         4.69 o
  -4   0  10       4738.34       4902.37       201.27 o
  -2   0  10         13.11         56.54        12.80 o
   0   0  10         25.11         35.87         6.69 o
   2   0  10        716.28        758.75        26.00 o
   4   0  10       1882.47       1838.68        58.03 o
   6   0  10         14.69         16.34         4.28 o
  -7   1  10        368.74        356.00        13.16 o
  -6   1  10         32.51         32.38         9.71 o
  -5   1  10        188.17        172.46        12.08 o
  -4   1  10       1045.50       1135.11        40.14 o
  -3   1  10       1041.44       1176.00        42.85 o
  -2   1  10        777.38        710.08        25.20 o
  -1   1  10          3.69          5.49         2.06 o
   0   1  10       1050.69       1064.57        24.20 o
   1   1  10        373.80        392.84        11.63 o
   2   1  10        599.13        650.40        20.73 o
   3   1  10        105.27         99.28         8.35 o
   4   1  10        137.58        138.72         9.86 o
   5   1  10         65.83         71.03         6.72 o
   6   1  10        179.60        184.35        13.33 o
  -7   2  10        277.50        274.04        15.45 o
  -6   2  10         44.93         45.82         5.76 o
  -5   2  10        471.15        472.18        19.04 o
  -4   2  10       2337.95       2375.69        58.89 o
  -3   2  10        164.37        151.52        11.33 o
  -2   2  10        117.26         89.26         7.56 o
  -1   2  10        338.74        331.06        11.44 o
   0   2  10        319.05        322.00        11.15 o
   1   2  10       1358.52       1449.35        20.95 o
   2   2  10        143.42        166.04        14.74 o
   3   2  10         59.35         67.50         7.01 o
   4   2  10        951.99        968.03        31.80 o
   5   2  10        923.89        901.64        24.72 o
   6   2  10        142.41        149.01         6.98 o
  -7   3  10          6.31          6.03         2.35 o
  -6   3  10         66.79         63.49         6.48 o
  -5   3  10        181.69        208.07        13.37 o
  -4   3  10        337.79        358.71        13.84 o
  -3   3  10         91.24        109.16         9.83 o
  -2   3  10        161.44        151.53         7.91 o
  -1   3  10        665.08        633.77        16.32 o
   0   3  10       6971.40       7109.77        86.86 o
   1   3  10          2.19          4.02         1.88 o
   2   3  10        110.59        128.77        10.53 o
   3   3  10        499.50        514.93        18.87 o
   4   3  10        453.74        479.16        20.60 o
   5   3  10        123.00        133.28         6.82 o
   6   3  10          0.76          3.99         1.82 o
  -6   4  10        290.45        270.95        14.55 o
  -5   4  10         14.12         16.24         3.21 o
  -4   4  10       1041.02       1038.28        32.00 o
  -3   4  10        200.54        196.59        16.38 o
  -2   4  10         32.03         40.47         6.23 o
  -1   4  10       3300.30       3343.60        92.42 o
   0   4  10        185.83        205.04         8.98 o
   1   4  10       4806.28       5007.71       102.32 o
   2   4  10          8.75          7.17         3.05 o
   3   4  10        617.56        618.90        29.38 o
   4   4  10       1491.70       1463.29        48.35 o
   5   4  10        858.55        868.48        22.20 o
   6   4  10          5.94          5.43         1.85 o
  -6   5  10         77.27         73.15        10.58 o
  -5   5  10        626.68        597.04        18.68 o
  -4   5  10        123.55        137.42        13.58 o
  -3   5  10        215.33        235.08        14.47 o
  -2   5  10        506.90        522.10        25.44 o
  -1   5  10        223.19        229.79        17.22 o
   0   5  10        157.21        150.52         9.61 o
   1   5  10       1057.28       1097.76        25.32 o
   2   5  10       1098.86       1175.37        29.74 o
   3   5  10        749.06        808.77        46.86 o
   4   5  10        140.79        131.89         8.67 o
   5   5  10        466.63        457.09        14.61 o
   6   5  10        259.74        274.16         8.11 o
  -6   6  10        124.25        116.63         5.65 o
  -5   6  10          4.25          7.98         3.14 o
  -4   6  10       2794.40       2896.03        97.14 o
  -3   6  10       1170.24       1200.13        36.96 o
  -2   6  10        668.18        713.43        25.97 o
  -1   6  10          7.37          6.78         3.40 o
   0   6  10         85.76         82.50         6.56 o
   1   6  10       1203.81       1259.77        27.60 o
   2   6  10        553.33        605.62        19.89 o
   3   6  10        330.50        358.71        19.84 o
   4   6  10       1521.13       1564.65        29.30 o
   5   6  10         13.84         13.97         2.29 o
  -6   7  10         85.52         95.29         5.15 o
  -5   7  10        935.75        920.82        22.56 o
  -4   7  10         48.24         54.53         8.42 o
  -3   7  10        768.66        767.35        22.49 o
  -2   7  10        168.01        181.44        10.68 o
  -1   7  10        495.98        505.20        15.89 o
   0   7  10       4448.04       4630.77        67.73 o
   1   7  10        404.90        393.98        15.70 o
   2   7  10          1.71          0.49         2.50 o
   3   7  10         83.93        100.82         6.39 o
   4   7  10          5.08          4.57         2.25 o
   5   7  10        377.10        401.09        12.79 o
  -5   8  10        101.97         97.93         6.95 o
  -4   8  10        152.96        155.12        12.84 o
  -3   8  10        279.28        271.63        12.36 o
  -2   8  10        298.02        290.20        13.71 o
  -1   8  10       1821.92       1866.70        38.72 o
   0   8  10        166.04        156.01         7.73 o
   1   8  10        603.70        634.00        19.85 o
   2   8  10          2.59          4.56         2.46 o
   3   8  10        110.91        115.35         6.61 o
   4   8  10         73.62         80.48         7.26 o
   5   8  10          0.61          1.57         1.61 o
  -5   9  10         60.16         56.85         8.94 o
  -4   9  10        349.01        362.31        14.22 o
  -3   9  10         96.97         94.64         6.80 o
  -2   9  10         38.49         36.70         4.54 o
  -1   9  10        255.61        262.51        19.47 o
   0   9  10         84.84         88.62         7.12 o
   1   9  10         36.56         38.46         4.18 o
   2   9  10         75.58         75.62         6.93 o
   3   9  10        390.23        400.41        12.87 o
   4   9  10        194.89        185.23        12.79 o
  -4  10  10          5.31          4.96         1.80 o
  -3  10  10        739.78        719.52        21.34 o
  -2  10  10         40.01         35.55         4.70 o
  -1  10  10        453.45        443.49        24.14 o
   0  10  10        305.78        291.07        11.70 o
   1  10  10       1114.76       1070.70        31.44 o
   2  10  10          8.44         12.30         2.64 o
   3  10  10        383.67        388.93        11.50 o
  -3  11  10         11.01         12.80         3.21 o
  -2  11  10          3.62          4.16         2.81 o
  -1  11  10         41.81         41.79         6.06 o
   0  11  10        368.97        339.54        11.63 o
   1  11  10        612.15        625.61        17.47 o
   2  11  10        159.31        156.47         8.09 o
  -2  12  10        402.36        407.32        12.84 o
  -1  12  10          0.17          1.18         1.82 o
   0  12  10          1.46          4.37         2.36 o
   1  12  10        431.43        397.30        15.38 o
  -5   0  11        684.17        740.27        40.73 o
  -3   0  11         76.36         83.16        10.78 o
  -1   0  11        502.38        567.31        27.08 o
   1   0  11        441.64        495.31        24.75 o
   3   0  11        437.25        468.59        29.14 o
   5   0  11          8.73         11.72         3.81 o
  -6   1  11          4.26          2.41         2.52 o
  -5   1  11         16.65         16.68         3.44 o
  -4   1  11          6.57          9.87         3.11 o
  -3   1  11          1.05         -0.95         2.90 o
  -2   1  11        313.12        300.39        23.78 o
  -1   1  11        139.60        128.49         8.94 o
   0   1  11       1900.59       1983.87        41.34 o
   1   1  11          6.62          8.53         2.67 o
   2   1  11         33.67         33.26         5.62 o
   3   1  11        262.71        287.35        13.71 o
   4   1  11        784.83        840.77        23.78 o
   5   1  11        183.12        193.44        11.06 o
   6   1  11         10.69          8.40         2.31 o
  -6   2  11          6.29          5.49         2.74 o
  -5   2  11         11.68          4.25         3.37 o
  -4   2  11       1784.64       1782.60        40.92 o
  -3   2  11        189.09        205.84        12.97 o
  -2   2  11         97.59        101.09         9.25 o
  -1   2  11       1202.16       1273.11        35.28 o
   0   2  11        449.38        487.51        20.25 o
   1   2  11        170.50        175.64         9.25 o
   2   2  11         45.48         42.32         5.54 o
   3   2  11         80.09         88.39         7.74 o
   4   2  11        100.76         94.43         7.59 o
   5   2  11        154.65        149.82         8.28 o
   6   2  11          5.58          5.35         1.51 o
  -6   3  11         20.77         24.90         3.09 o
  -5   3  11        545.85        617.08        21.71 o
  -4   3  11          2.55          2.00         2.01 o
  -3   3  11        271.38        284.02        15.38 o
  -2   3  11       1776.66       1848.61        45.86 o
  -1   3  11         31.53         33.83         5.62 o
   0   3  11          9.16         11.62         3.31 o
   1   3  11       1153.32       1152.80        23.62 o
   2   3  11         35.02         44.09         4.91 o
   3   3  11       3791.78       4020.47       116.58 o
   4   3  11        768.10        817.89        22.67 o
   5   3  11         36.12         38.21         4.66 o
  -6   4  11        513.94        514.34        18.70 o
  -5   4  11        202.98        185.59         9.57 o
  -4   4  11       1299.80       1366.01        46.35 o
  -3   4  11        524.31        459.73        24.19 o
  -2   4  11        429.46        469.24        33.99 o
  -1   4  11        300.66        297.07        30.13 o
   0   4  11        328.50        374.07        12.32 o
   1   4  11         82.87         76.72         6.30 o
   2   4  11        269.93        266.68        11.50 o
   3   4  11        224.61        247.69        17.01 o
   4   4  11        562.31        642.39        22.31 o
   5   4  11          2.76          2.13         2.37 o
  -6   5  11         37.16         35.25         3.17 o
  -5   5  11        285.22        287.54        11.53 o
  -4   5  11        179.43        174.38        13.92 o
  -3   5  11        166.98        158.55        13.76 o
  -2   5  11        349.26        355.44        21.13 o
  -1   5  11         20.69         25.53         5.05 o
   0   5  11       4412.57       4721.11        68.54 o
   1   5  11         38.85         40.96         5.39 o
   2   5  11        794.13        902.18        28.49 o
   3   5  11        690.89        749.25        30.18 o
   4   5  11        565.67        611.50        20.78 o
   5   5  11        213.82        232.21         8.81 o
  -5   6  11         10.70          6.40         2.12 o
  -4   6  11       1186.36       1210.42        42.31 o
  -3   6  11        243.09        224.48        16.26 o
  -2   6  11          0.63         -0.08         3.04 o
  -1   6  11       1562.90       1533.68        40.25 o
   0   6  11         65.33         65.83         5.14 o
   1   6  11        344.17        371.08        14.69 o
   2   6  11         16.74         19.75         3.80 o
   3   6  11        370.19        385.49        19.91 o
   4   6  11         64.59         63.51         6.03 o
   5   6  11         87.76         94.30         4.51 o
  -5   7  11        423.27        422.90        14.28 o
  -4   7  11         56.29         68.22         6.47 o
  -3   7  11        206.45        206.60        14.81 o
  -2   7  11       1137.21       1125.62        39.42 o
  -1   7  11        147.35        134.53         7.07 o
   0   7  11        290.65        303.82        11.59 o
   1   7  11        506.43        533.95        20.19 o
   2   7  11        357.22        360.00        15.89 o
   3   7  11        413.35        414.66        22.07 o
   4   7  11         18.56         20.60         3.35 o
  -5   8  11          4.31         11.85         3.83 o
  -4   8  11        503.50        514.98        16.71 o
  -3   8  11         57.77         56.23         7.36 o
  -2   8  11         47.21         50.73         5.10 o
  -1   8  11          1.29          3.06         2.15 o
   0   8  11         62.42         72.69         6.19 o
   1   8  11         54.89         53.35         5.24 o
   2   8  11        229.99        248.23        12.33 o
   3   8  11        134.46        140.04        12.92 o
   4   8  11         75.38         81.00         6.59 o
  -4   9  11        201.22        198.52        10.79 o
  -3   9  11        330.57        336.34        16.12 o
  -2   9  11        254.05        264.44        10.67 o
  -1   9  11        172.24        163.60         8.48 o
   0   9  11        118.44        142.66         7.97 o
   1   9  11         36.79         49.17         4.66 o
   2   9  11        281.57        298.55        10.73 o
   3   9  11          1.21          0.56         1.61 o
  -3  10  11        311.91        271.07        12.64 o
  -2  10  11         24.71         18.13         2.65 o
  -1  10  11         17.82         17.30         3.11 o
   0  10  11         10.33         12.98         2.76 o
   1  10  11        111.93        110.06         7.09 o
   2  10  11        420.90        414.04        16.71 o
  -2  11  11          9.73          8.23         2.49 o
  -1  11  11          0.11          1.80         1.94 o
   0  11  11        107.44        115.35         8.35 o
   1  11  11        233.28        245.10         9.76 o
  -6   0  12        189.42        188.31        15.37 o
  -4   0  12       1087.21       1100.71        38.34 o
  -2   0  12        450.26        460.55        23.51 o
   0   0  12       8132.37       8513.75       183.53 o
   2   0  12         28.18         30.37         9.01 o
   4   0  12        461.37        494.97        32.07 o
  -6   1  12         51.72         53.33         5.68 o
  -5   1  12        241.20        247.43        21.89 o
  -4   1  12        618.61        642.09        19.46 o
  -3   1  12         75.18         88.02         8.52 o
  -2   1  12        217.55        223.77        13.26 o
  -1   1  12       1013.84       1018.38        30.55 o
   0   1  12        121.72        145.55        13.10 o
   1   1  12        472.46        498.11        17.50 o
   2   1  12         37.07         41.19         5.93 o
   3   1  12         17.93         21.75         3.98 o
   4   1  12        961.59       1004.83        37.65 o
   5   1  12          0.25          1.94         2.18 o
  -6   2  12        166.64        158.04         9.43 o
  -5   2  12        190.94        201.17        13.16 o
  -4   2  12        679.21        646.59        21.87 o
  -3   2  12          3.06         11.55         3.09 o
  -2   2  12        346.54        367.33        16.94 o
  -1   2  12        359.16        355.79        16.73 o
   0   2  12        718.63        742.41        22.04 o
   1   2  12          3.95          3.43         2.76 o
   2   2  12        125.59        132.60        10.02 o
   3   2  12        999.88       1065.01        30.48 o
   4   2  12         64.32         58.63         5.35 o
   5   2  12        797.63        841.40        18.30 o
  -5   3  12         54.38         47.27         5.82 o
  -4   3  12       1530.28       1555.79        37.55 o
  -3   3  12        510.55        574.58        22.23 o
  -2   3  12          2.52          6.29         2.63 o
  -1   3  12          1.46          1.98         2.72 o
   0   3  12        270.37        250.45        10.83 o
   1   3  12        121.84        130.23         7.06 o
   2   3  12        416.11        448.07        12.98 o
   3   3  12         40.37         42.46         4.79 o
   4   3  12       1035.37       1116.71        25.59 o
   5   3  12        313.95        299.68        17.33 o
  -5   4  12        559.91        516.42        14.49 o
  -4   4  12        630.63        620.21        26.69 o
  -3   4  12        594.15        603.50        26.13 o
  -2   4  12        391.54        366.95        16.35 o
  -1   4  12        188.99        203.75        10.70 o
   0   4  12       1223.95       1270.93        24.37 o
   1   4  12       2963.80       2867.65        52.47 o
   2   4  12         56.90         48.41         6.04 o
   3   4  12         66.30         71.78        14.39 o
   4   4  12          1.00          0.66         1.87 o
   5   4  12       1383.42       1367.30        35.18 o
  -5   5  12        526.16        488.84        11.80 o
  -4   5  12         41.90         46.35         4.07 o
  -3   5  12        739.26        765.87        23.74 o
  -2   5  12         79.35         80.94         7.69 o
  -1   5  12        805.37        787.45        19.68 o
   0   5  12        627.87        628.05        14.41 o
   1   5  12        798.85        804.09        24.57 o
   2   5  12        314.21        281.08        11.84 o
   3   5  12        173.23        183.67        10.29 o
   4   5  12         36.95         36.54         3.60 o
  -5   6  12        161.87        157.12         7.34 o
  -4   6  12       1422.60       1420.18        33.42 o
  -3   6  12         14.27         13.86         2.89 o
  -2   6  12        296.26        305.17        14.31 o
  -1   6  12       1713.07       1745.57        31.79 o
   0   6  12       1019.05       1058.44        20.86 o
   1   6  12        152.83        151.69         7.78 o
   2   6  12        421.50        432.31        12.90 o
   3   6  12          6.95         10.24         2.40 o
   4   6  12          0.86          0.98         1.32 o
  -4   7  12        136.63        124.32         5.62 o
  -3   7  12        939.84        977.18        41.54 o
  -2   7  12        163.98        158.55         8.63 o
  -1   7  12       1278.81       1286.11        29.67 o
   0   7  12         36.89         37.43         3.50 o
   1   7  12        713.17        764.64        17.60 o
   2   7  12        862.07        936.73        19.44 o
   3   7  12       1113.12       1065.27        31.85 o
   4   7  12         87.28         78.44         8.22 o
  -4   8  12         16.95         22.86         2.87 o
  -3   8  12        366.50        349.40        18.28 o
  -2   8  12        282.60        295.06        12.57 o
  -1   8  12          6.62         13.91         2.35 o
   0   8  12        211.43        221.28         8.58 o
   1   8  12        201.80        197.95         7.95 o
   2   8  12        233.18        209.24         8.57 o
   3   8  12        384.50        361.15        16.88 o
  -3   9  12         70.84         62.29         5.86 o
  -2   9  12          5.14          4.18         1.67 o
  -1   9  12         32.34         32.53         3.38 o
   0   9  12          7.05          7.18         1.69 o
   1   9  12         70.53         68.00         4.26 o
   2   9  12        113.83        105.60         5.33 o
  -2  10  12         27.08         19.80         4.15 o
  -1  10  12         78.62         72.00         4.94 o
   0  10  12          4.36          4.39         1.33 o
   1  10  12        297.25        276.96        10.06 o
  -5   0  13         76.16         70.72         9.37 o
  -3   0  13        935.23        929.09        32.48 o
  -1   0  13          9.43          7.62         3.65 o
   1   0  13       1154.17       1152.06        54.15 o
   3   0  13       1228.12       1323.06        56.48 o
  -5   1  13          0.19          0.76         1.75 o
  -4   1  13        969.92        988.34        22.50 o
  -3   1  13        414.77        410.01        18.27 o
  -2   1  13       1178.53       1281.14        33.39 o
  -1   1  13        524.39        567.63        15.87 o
   0   1  13        393.51        410.30        14.96 o
   1   1  13        207.07        212.92        10.52 o
   2   1  13        260.58        267.50        10.21 o
   3   1  13         10.98          5.10         2.60 o
   4   1  13         95.96         87.04         7.38 o
  -5   2  13         67.04         70.15         4.39 o
  -4   2  13        285.69        307.45        12.85 o
  -3   2  13        761.83        719.32        22.48 o
  -2   2  13        205.05        209.23        11.67 o
  -1   2  13         60.86         67.40         5.93 o
   0   2  13        600.68        565.25        20.86 o
   1   2  13         23.44         24.19         3.90 o
   2   2  13       1223.36       1314.33        25.59 o
   3   2  13        134.70        117.96         8.08 o
   4   2  13       1188.26       1164.09        22.66 o
  -5   3  13         70.11         63.43         4.74 o
  -4   3  13         25.51         21.20         3.37 o
  -3   3  13         18.54         25.36         3.50 o
  -2   3  13          3.20          2.96         2.25 o
  -1   3  13         94.33        107.34         6.52 o
   0   3  13        429.55        444.41        15.37 o
   1   3  13        816.04        801.01        20.60 o
   2   3  13          0.02          8.34         2.80 o
   3   3  13        449.60        417.26        14.88 o
   4   3  13         29.09         24.05         3.92 o
  -4   4  13         89.27         90.66         8.10 o
  -3   4  13          8.35          8.78         2.62 o
  -2   4  13        136.22        138.45        11.18 o
  -1   4  13        153.05        156.07         8.72 o
   0   4  13          0.28          0.91         1.69 o
   1   4  13         21.63         20.34         3.65 o
   2   4  13        477.89        439.31        28.40 o
   3   4  13        444.91        457.82        16.32 o
   4   4  13        221.97        204.27         8.89 o
  -4   5  13        484.62        459.87        20.88 o
  -3   5  13          0.81          1.29         1.63 o
  -2   5  13        944.35        977.65        25.96 o
  -1   5  13         85.93         88.51         5.62 o
   0   5  13         87.49         90.50         7.67 o
   1   5  13        225.95        221.99         9.76 o
   2   5  13         10.08          8.80         2.47 o
   3   5  13        145.09        144.56         6.69 o
  -4   6  13          1.27          0.68         1.11 o
  -3   6  13       1504.81       1369.68        36.71 o
  -2   6  13        921.15        909.36        23.92 o
  -1   6  13        134.71        144.59         6.81 o
   0   6  13         19.31         17.01         2.65 o
   1   6  13        357.43        338.82        11.65 o
   2   6  13         14.68         12.25         2.22 o
   3   6  13         10.38          9.04         1.57 o
  -3   7  13        162.62        141.67         7.72 o
  -2   7  13        347.04        336.59        12.63 o
  -1   7  13         74.89         84.54         5.40 o
   0   7  13          5.28          3.90         1.58 o
   1   7  13        413.30        383.52        10.39 o
   2   7  13        223.74        199.60         6.81 o
  -2   8  13         52.28         52.02         4.96 o
  -1   8  13         30.66         28.47         4.14 o
   0   8  13        170.45        163.94         8.86 o
   1   8  13       1534.50       1455.81        33.10 o
   2   8  13         14.97         14.33         3.61 o
  -1   9  13         93.92         80.89         8.26 o
   0   9  13          0.10          1.13         1.99 o
  -4   0  14        605.53        576.51        19.25 o
  -2   0  14        395.19        417.65        18.47 o
   0   0  14        311.63        337.85        24.29 o
   2   0  14        968.41       1035.79        31.33 o
  -4   1  14         66.11         78.44         9.12 o
  -3   1  14          3.26          1.78         1.92 o
  -2   1  14        310.91        301.22        12.67 o
  -1   1  14       1629.98       1504.13        26.66 o
   0   1  14        371.75        374.14        14.55 o
   1   1  14        156.72        174.35        10.51 o
   2   1  14        242.49        246.08        10.86 o
   3   1  14        265.88        263.40        12.57 o
  -4   2  14        118.12        100.57         9.08 o
  -3   2  14        281.78        267.49        10.66 o
  -2   2  14          2.75          2.69         1.76 o
  -1   2  14         86.77         81.86         5.11 o
   0   2  14         31.12         27.43         3.16 o
   1   2  14         76.08         84.85         5.17 o
   2   2  14          3.43          7.11         2.37 o
   3   2  14        602.39        588.95        13.62 o
  -4   3  14         59.35         70.64         5.87 o
  -3   3  14         56.95         49.85         3.88 o
  -2   3  14        508.82        499.06        13.98 o
  -1   3  14        328.25        316.50        10.98 o
   0   3  14        294.77        303.07         8.86 o
   1   3  14         41.73         36.73         3.74 o
   2   3  14        162.84        167.91        10.26 o
   3   3  14         23.46         22.59         3.45 o
  -3   4  14        198.27        176.72         7.12 o
  -2   4  14          0.75          1.28         1.80 o
  -1   4  14          5.24          1.00         2.69 o
   0   4  14         34.22         32.61         3.66 o
   1   4  14         23.92         23.19         3.42 o
   2   4  14        361.93        366.49        23.49 o
  -3   5  14         15.64         15.35         3.24 o
  -2   5  14         24.58         22.91         2.77 o
  -1   5  14         75.43         74.07         5.68 o
   0   5  14          5.49          5.87         1.89 o
   1   5  14        110.17        111.59         5.73 o
   2   5  14          3.40          9.60         1.70 o
  -2   6  14        102.67         82.19         4.60 o
  -1   6  14          0.21          0.64         1.36 o
   0   6  14         64.52         54.59         4.48 o
   1   6  14        298.78        267.09        12.08 o
  -1   7  14         77.89         69.68         7.95 o
   0   7  14         24.77         22.72         3.23 o
  -1   0  15          5.22          5.69         2.27 o
   1   0  15       1502.57       1448.95        29.69 o
  -2   1  15        435.58        433.88        12.83 o
  -1   1  15        306.77        280.56         9.06 o
   0   1  15        142.73        130.90         6.11 o
   1   1  15        405.27        372.12         9.24 o
  -2   2  15       1039.51        984.68        21.74 o
  -1   2  15         43.81         42.65         3.34 o
   0   2  15        196.34        175.13         5.20 o
   1   2  15        379.51        339.48         7.68 o
  -2   3  15         28.94         30.20         5.35 o
  -1   3  15         21.89         29.72         4.03 o
   0   3  15          7.86         10.82         2.67 o
   1   3  15         30.68         26.26         5.01 o
  -1   4  15         67.86         66.55         7.38 o
   0   4  15        133.68        125.60        10.69 o
